# Supplementary material for: Mitochondrial cytochrome b sequence data are not an improvement for species identification in scleractinian corals
Source: PeerJ. 2014 Sep 9;2:e564. doi: 10.7717/peerj.564 (PMC4168843; doi:10.7717/peerj.564)
Supplement: File S1 — Nexus formatted sequence alignment of cytochrome b reads from Scleractinian corals, obtained from Genbank. Individual accession numbers associated with each sequence. [file peerj-02-564-s001.zip]

Archive with 3 entries (2 files):
- Supplement 1.nex
- __MACOSX/
- __MACOSX/._Supplement 1.nex
