# Supplementary material for: Mitochondrial cytochrome b sequence data are not an improvement for species identification in scleractinian corals
Source: PeerJ. 2014 Sep 9;2:e564. doi: 10.7717/peerj.564 (PMC4168843; doi:10.7717/peerj.564)
Supplement: File S1 — Nexus formatted sequence alignment of cytochrome b reads from Scleractinian corals, obtained from Genbank. Individual accession numbers associated with each sequence. [file peerj-02-564-s001.zip › Supplement 1.nex]

#NEXUS

[!This data assembled using CodonCode Aligner.]
begin data;
	dimensions ntax=361 nchar=1154;
	format datatype=dna gap=- ;
	matrix

'Acanthastrea_echinata_-_AB117326'             
-----ATGCCATTACGAAAAGATAACCCTATTTTATCTCCAGTTAATGGG
TTTCTCGTGGACTTGCCCTCTCCTTCAAATATAAGTTATTTTTGAAACTT
TGGGTCTTTATTAGGACTGTGTTTAGTTTTACAAATTATAACAGGGTGTT
TTTTATCGATGCATTATTGTTCAGATGCGTGTCTTGCGTTTGCTTCTATC
GGGCACATAATGCGCGATGTTAATTATGGGTTTTTATTAAGATATTTACA
TGCAAATGGTGCTTCTTTGTTTTTTTTTTGTCTTTATATTCATATTGGAC
GAGGGTTATATTACGGGGGGTATTTGAGGTTTCATG-TTTGGAGTGTTGG
AGTTTTGCTTTTTTTATTGACTATGGCGACCGCTTTTATGGGTTATGTTT
TGCC-TTGG-GGCCAAATGTCTTTTTGGGGTGCGACTGTTATTACGAATT
TATTATCTGCAATACCATATTTTGGGGTGGATATTGTTCAATGGGTTTGA
GGTGGTTTTAGTGTTTCTGGGGCCACATTAAATCGGTTTTTTAGTTTGCA
TTTCTTGCTTCCTTTTA-TCTTAGCCTTTCTTGCTATCATTCATTTAGTT
TATTTACATGTTGATGGGTCAAAT-AATCCTATCGG-CTTAAACTCTTCG
ATGGACAGTGTTTCTTTTCATACTTTTTATACTTCGAAAGATCTTTTTGG
TTTCTTTTTTTTATTTTTTTTATTTTTTTTTTTTGTTTTTT---TTTTGC
CTAATTTCTTAGGAGACGCAGAGAATTTTATTCAGGCGAACTCTTTAGTT
ACTCCTGTTCACATTCAACCCGAGTGGTACTTTTTATTTGCTTATGCCAT
TTTGCGTTCAATACCAAATAAATTGGGGGGGGTTGTTGCTATGTTTTGTA
GTATTTTAATTTTATTTTTTTTACCCATTTTACATAAGAGTGTTTTAAAA
GGATTGTCTTTTCGTCCTTTGGGGCGAATGGCGTTTTGGTTTTTGATAGT
TAATTTTGGTCTTTTGACTTGAATTGGGTCGCAGGTAGTTGAAGAGCCCT
TTATTTTAATTGGGCAAGTTCTTTCTTTATTTTATTTTTTTTATTTTTTA
GTTCTTGTGCCTGTATTGGGCGTTTTAGAAAATCAATTATTAAAAAGAAA
TTAA
'Acanthastrea_echinata_-_AB117327'             
-----ATGCCATTACGAAAAGATAACCCTATTTTATCTCCAGTTAATGGG
TTTCTCGTGGACTTGCCCTCTCCTTCAAATATAAGTTATTTTTGAAACTT
TGGGTCTTTATTAGGACTGTGTTTAGTTTTACAAATTATAACAGGGTGTT
TTTTATCGATGCATTATTGTTCAGATGCGTGTCTTGCGTTTGCTTCTATC
GGGCACATAATGCGCGATGTTAATTATGGGTTTTTATTAAGATATTTACA
TGCAAATGGTGCTTCTTTGTTTTTTTTTTGTCTTTATATTCATATTGGAC
GAGGGTTATATTACGGGGGGTATTTGAGGTTTCATG-TTTGGAGTGTTGG
AGTTTTGCTTTTTTTATTGACTATGGCGACCGCTTTTATGGGTTATGTTT
TGCC-TTGG-GGCCAAATGTCTTTTTGGGGTGCGACTGTTATTACGAATT
TATTATCTGCAATACCATATTTTGGGGTGGATATTGTTCAATGGGTTTGA
GGTGGTTTTAGTGTTTCTGGGGCCACATTAAATCGGTTTTTTAGTTTGCA
TTTCTTGCTTCCTTTTA-TCTTAGCCTTTCTTGCTATCATTCACTTAGTT
TATTTACATGTTGATGGGTCAAAT-AATCCTATCGG-CTTAAACTCTTCG
ATGGACAGTGTTTCTTTTCATACTTTTTATACTTCGAAAGATCTTTTTGG
TTTCTTTTTTTTATTTTTTTTATTTTTTTTTTTTGTTTTTT---TTTTGC
CTAATTTCTTAGGAGACGCAGAGAATTTTATTCAGGCGAACTCTTTAGTT
ACTCCTGTTCACATTCAACCCGAGTGGTACTTTTTATTTGCTTATGCCAT
TTTGCGTTCAATACCAAATAAATTGGGGGGGGTTGTTGCTATGTTTTGTA
GTATTTTAATTTTATTTTTTTTACCCATTTTACATAAGAGTGTTTTAAAA
GGATTGTCTTTTCGTCCTTTGGGGCGAATGGCGTTTTGGTTTTTGATAGT
TAATTTTGGTCTTTTGACTTGAATTGGGTCGCAGGTAGTTGAAGAGCCCT
TTATTTTAATTGGGCAAGTTCTTTCTTTATTTTATTTTTTTTATTTTTTA
GTTCTTGTGCCTGTATTGGGCGTTTTAGAAAATCAATTATTAAAAAGAAA
TTAA
'Acanthastrea_rotundata_-_AB117328'            
-----ATGCCATTACGAAAAGATAACCCTATTTTATCTCCAGTTAATGGG
TTTCTCGTGGACTTGCCCTCTCCTTCAAATATAAGTTATTTTTGAAACTT
TGGGTCTTTATTAGGACTGTGTTTAGTTTTACAAATTATAACAGGGTGTT
TTTTATCGATGCATTATTGTTCAGATGCGTGTCTTGCGTTTGCTTCTATC
GGGCACATAATGCGCGATGTTAATTATGGGTTTTTATTAAGATATTTACA
TGCAAATGGTGCTTCTTTGTTTTTTTTTTGTCTTTATATTCATATTGGAC
GAGGGTTATATTACGGGGGGTATTTGAGGTTTCATG-TTTGGAGTGTTGG
AGTTTTGCTTTTTTTATTGACTATGGCGACCGCTTTTATGGGTTATGTTT
TGCC-TTGG-GGCCAAATGTCTTTTTGGGGTGCGACTGTTATTACGAATT
TATTATCTGCAATACCATATTTTGGGGTGGATATTGTTCAATGGGTTTGA
GGTGGTTTTAGTGTTTCTGGGGCCACATTAAATCGGTTTTTTAGTTTGCA
TTTCTTGCTTCCTTTTA-TCTTAGCCTTTCTTGCTATCATTCATTTAGTT
TATTTACATGTTGATGGGTCAAAT-AATCCTATCGG-CTTAAACTCTTCG
ATGGACAGTGTTTCTTTTCATACTTTTTATACTTCGAAAGATCTTTTTGG
TTTCTTTTTTTTATTTTTTTTATTTTTTTTTTTTGTTTTTT---TTTTGC
CTAATTTCTTAGGAGACGCAGAGAATTTTATTCAGGCGAACTCTTTAGTT
ACTCCTGTTCACATTCAACCCGAGTGGTACTTTTTATTTGCTTATGCCAT
TTTGCGTTCAATACCAAATAAATTGGGGGGGGTTGTTGCTATGTTTTGTA
GTATTTTAATTTTATTTTTTTTACCCATTTTACATAAGAGTGTTTTAAAA
GGATTGTCTTTTCGTCCTTTGGGGCGAATGGCGTTTTGGTTTTTGATAGT
TAATTTTGGTCTTTTGACTTGAATTGGGTCGCAGGTAGTTGAAGAGCCCT
TTATTTTAATTGGGCAAGTTCTTTCTTTATTTTATTTTTTTTATTTTTTA
GTTCTTGTGCCTGTATTGGGCGTTTTAGAAAATCAATTATTAAAAAGAAA
TTAA
'Caulastraea_furcata_-_AB117355'               
-----ATGCCATTACGAAAGGACAATCCTATTTTATCTCCAGTTAATGGG
TTTCTCGTAGACTTGCCCTCTCCTTCAAATATAAGTTATTTTTGAAACTT
TGGGTCTTTATTAGGACTGTGTTTAGTTTTACAAATTATAACAGGGTGTT
TTTTATCGATGCATTATTGTTCAGATGCGGGCCTTGCGTTTGCTTCTATT
GGGCACATAATGCGCGATGTTAACTATGGGTTTTTATTAAGATATTTACA
TGCAAATGGTGCTTCTTTGTTTTTTTTTTGTCTTTATATTCATATTGGAC
GAGGGTTATATTACGGGGGGTATTTGAAGTTTCATG-TTTGGAGTGTTGG
AGTTTTGCTTTTTTTATTGACTATGGCGACCGCTTTTATGGGCTATGTTT
TGCC-TTGG-GGCCAAATGTCTTTTTGGGGTGCGACTGTTATTACGAATT
TATTATCTGCAATACCCTATTTTGGGGTGGATATTGTTCAATGGGTTTGA
GGTGGTTTTAGTGTTTCTGGGGCTACATTAAATCGGTTTTTTAGTTTGCA
TTTCTTGCTTCCTTTTA-TTTTAGCCTTTCTTGCTATTATTCATTTAGTT
TATTTACATGTTGACGGGTCAAAT-AATCCTGTCGG-CTTAAACTCTTCG
ATGGACAGTGTTTCTTTTCATACTTTTTATACTTCGAAAGATCTTTTTGG
TTTCTTTTTTTTATTTTTTTTATTTTTTTTTTTTGTTTTTT---TTTGGC
CTAATTTCTTAGGAGACGCAGAGAATTTTATCCAGGCGAATTCTTTAGTT
ACTCCTGTTCACATTCAACCCGAGTGGTACTTTTTATTTGCTTATGCCAT
TTTGCGTTCAATACCAAATAAATTGGGGGGGGTTGTTGCTATGTTTTGTA
GTATTTTAATTTTATTTTTTTTACCCATTTTACACAAAAGTGTTTTAAAA
GGACTGTCTTTCCGCCCTTTGGGACGAATGGCGTTTTGGTTTTTGATAGT
TAATTTTGGTCTTTTGACTTGAATCGGGTCGCAAGTAGTTGAAGAGCCCT
TTATTTTAATCGGGCAAGTTCTTTCTTTTTTTTATTTTTTTTATTTTTTA
GTTCTTGTGCCTGTGTTGGGTGTTTTAGAAAATCAATTATTAAAAAGAAA
TTAA
'Cladocora_arbuscula_-_AB117377'               
-----ATGCCATTACGAAAAAATAATCCGATTTTATCTCCGGTTAACGGG
TTTCTCGTAGATTTGCCTTCTCCTTCAAATATAAGTTATTTTTGAAACTT
TGGATCTTTATTAGGATTATGTTTAGTTTTACAAATTATAACAGGGTGTT
TTTTATCCATGCACTATTGTTCTGATGCATATCTTGCGTTTGCTTCTGTT
GGGCATATAATGCGAGATGTTAACTATGGATTTTTATTAAGATATTTACA
TGCAAATGGTGCTTCTTTGTTTTTTTTTTGTCTTTATGTTCATATTGGAC
GAGGGTTATATTACGGGGGGTATTTAAAATTTCATG-TTTGAAGCGTTGG
AGTTTTGCTTTTTTTATTGACTATGGCGACCGCTTTTATGGGTTATGTTT
TGCC-TTGG-GGCCAAATGTCTTTTTGGGGCGCGACTGTTATTACAAACT
TAGTATCTGCAATACCTTATTTTGGGGTGGATATTGTTCAATGGATTTGA
GGTGGTTTTAGTGTTTCTGGGGCTACATTAAATCGGTTTTTTAGTTTACA
CTTCTTGCTTCCTTTTA-TTTTAGCTTTTCTTGCTATTGTTCATTTAGTT
TATTTACATGTTGATGGATCAAAT-AATCCTATCGG-CTTAAACTCTTCG
ATGGACAGTGTTTCTTTTCATACTTTTTATACTTCAAAAGATCTTTTTGG
TTTATTTTTTTTATTTTTTTTATTTTTTTTTTTCGTTTTTT---TTTTAC
CTAATTATTTAGGAGACGCAGAAAATTTTATTCAGGCGAATTCTTTAGTT
ACTCCTGTACACATCCAACCAGAGTGGTACTTTTTATTTGCTTATGCCAT
TCAACGTTCGATACCAAATAAATTGGGGGGGGGTGGTGCTATGTTTTGTA
GTATTTTAGTTTTATTTTTATTGCCCTTTATACATACAAGTGTTTTAAAA
GGGTTATCTTTTCGTCCTCTGGGCCGAATGGCGTTTTGATTTTTGATAGT
TAACTTTGGTCTTTTGACTTGAATTGGGGCGCAATTAGTTGAAGAACCCT
TTATTTTAATTGGGCAGGTTCTTTCTTTTACCTATTTTTTTTATTTTTTA
GTTCTTTTGCCTGGATTGGGGGTTTTAGAAAATCAATTATTAAAAAGAAA
TTAA
'Cladocora_arbuscula_-_AB117378'               
-----ATGCCATTACGAAAAAATAATCCGATTTTATCTCCGGTTAACGGG
TTTCTCGTAGATTTGCCTTCTCCTTCAAATATAAGTTATTTTTGAAACTT
TGGATCTTTATTAGGATTATGTTTAGTTTTACAAATTATAACAGGGTGTT
TTTTATCCATGCACTATTGTTCTGATGCATATCTTGCGTTTGCTTCTGTT
GGGCATATAATGCGAGATGTTAACTATGGATTTTTATTAAGATATTTACA
TGCAAATGGTGCTTCTTTGTTTTTTTTTTGTCTTTATGTTCATATTGGAC
GAGGGTTATATTACGGGGGGTATTTAAAATTTCATG-TTTGAAGCGTTGG
AGTTTTGCTTTTTTTATTGACTATGGCGACCGCTTTTATGGGTTATGTTT
TGCC-TTGG-GGCCAAATGTCTTTTTGGGGCGCGACTGTTATTACAAACT
TAGTATCTGCAATACCTTATTTTGGGGTGGATATTGTTCAATGGATTTGA
GGTGGTTTTAGTGTTTCTGGGGCTACATTAAATCGGTTTTTTAGTTTACA
CTTCTTGCTTCCTTTTA-TTTTAGCTTTTCTTGCTATTGTTCATTTAGTT
TATTTACATGTTGATGGATCAAAT-AATCCTATCGG-CTTAAACTCTTCG
ATGGACAGTGTTTCTTTTCATACTTTTTATACTTCAAAAGATCTTTTTGG
TTTATTTTTTTTATTTTTTTTATTTTTTTTTTTCGTTTTTT---TTTTAC
CTAATTATTTAGGAGACGCAGAAAATTTTATTCAGGCGAATTCTTTAGTT
ACTCCTGTACACATCCAACCAGAGTGGTACTTTTTATTTGCTTATGCCAT
TCTACGTTCGATACCAAATAAATTGGGGGGGGTTGTTGCTATGTTTTGTA
GTATTTTAGTTTTATTTTTATTGCCCTTTATACATACAAGTGTTTTAAAA
GGGTTATCTTTTCGTCCTTTGGGCCGAATGGCGTTTTGATTTTTGATAGT
TAACTTTGGTCTTTTGACTTGAATTGGGGCGCAATTAGTTGAAGAACCCT
TTATTTTAATTGGGCAGGTTCTTTCTTTTACCTATTTTTTTTATTTTTTA
GTTCTTTTGCCTGGATTGGGGGTTTTAGAAAATCAATTATTAAAAAGAAA
TTAA
'Colpophyllia_natans_-_AB117306'               
-----ATGCCATTACGAAAGGACAATCCTATTTTATCTCCAGTTAATGGG
TTTCTCGTAGACTTGCCCTCTCCTTCAAATATAAGTTATTTTTGAAACTT
TGGGTCTTTATTAGGGCTGTGTTTAGTTTTACAAATTATAACAGGGTGTT
TTTTATCGATGCATTATTGTTCAGATGCGTGTCTTGCGTTTGCTTCTATT
GGGCACATAATGCGCGATGTTAATTATGGGTTTTTATTAAGATATTTACA
TGCAAATGGTGCTTCTTTGTTTTTTTTTTGCCTTTATATTCATATTGGAC
GAGGGTTATATTACGGGGGGTATTTGAAATACCATG-TTTGGAGTGTTGG
AGTTTTGCTTTTTTTATTGACTATGGCGACCGCTTTTATGGGTTATGTTT
TGCC-TTGG-GGCCAAATGTCTTTTTGGGGCGCGACTGTTATTACGAATT
TATTATCTGCAATACCTTATTTTGGGGTGGATATTGTTCAATGGGTTTGA
GGTGGTTTTAGTGTTTCTGGGGCCACATTAAATCGGTTTTTTAGTTTGCA
TTTCTTGCTTCCTTTTA-TCTTAGCCTTTCTTGCTATTGTTCATTTAGTT
TATTTACATGTTGATGGGTCAAAT-AATCCTATCGG-CTTAAACTCTTCG
ATGGACTGTGTTTCTTTTCATACTTTTTATACTTCGAAAGATCTTTTTGG
TTTCTTTTTTTTATTTTTTTTATTTTTTTTTATTGTTTTTT---TTTTGC
CTAATTTTTTAGGAGACGCAGAGAATTTTATTCAGGCGAACTCTTTAGTT
ACTCCTGTTCACATTCAACCCGAGTGGTACTTTTTATTTGCTTATGCCAT
TTTGCGTTCAATACCAAATAAATTGGGGGGGGTTGTTGCTATGTTTTGTA
GTATTTTAATTTTATTTTTTTTACCTATTTTACATAAGAGTGTTTTAAAA
GGACTGTCTTTTCGCCCTTTGGGACGAATGGCGTTTTGGTTTTTGATAGT
TAATTTTGGTCTTTTGACTTGAATTGGGTCGCAGGTAGTTGAAGAGCCCT
TTATTTTAATTGGGCAAGTTCTTTCTTTTTTTTATTTTTTTTATTTTTTA
GTTCTTGTGCCTGTATTGGGCGTTTTAGAAAATCAATTATTAAAAAGAAA
TTAA
'Cynarina_lacrymalis_-_AB117323'               
-----ATGCCATTACGAAAGGATAATCCGATTTTATCTCCAGTTAATGGG
TTTCTCGTAGACTTGCCCTCTCCCTCAAATATAAGTTATTTTTGAAACTT
TGGGTCTTTATTAGGACTGTGTTTAGTTTTACAAATTATAACAGGGTGTT
TTTTATCGATGCATTATTGTTCAGATGCGTGTCTTGCGTTTGCTTCTATT
GGCCACATAATGCGGGATGTTAATTATGGGTTTTTATTAAAATATTTACA
TGCAAATGGTGCTTCTTTGTTTTTTTTTTGTCTTTATATTCATATTGGAC
GAGGGTTATATTACGGGGGGCATTTGAAATTTCATG-TTTGGAGTGTTGG
AGTTTTGCTTTTTTTATTGACTATGGCGACCGCTTTTATGGGTTATGTTT
TGCC-TTGG-GGCCAAATGTCTTTTTGGGGTGCGACTGTTATTACGAATT
TATTATCTGCAATACCCTATTTTGGGGTGGATATTGTTCAATGGGTTTGA
GGTGGTTTTAGTGTTTCTGGGGCCACATTAAATCGGTTTTTTAGTTTGCA
TTTCTTGCTTCCTTTTA-TCTTAGCCTTCCTTGCTATTATTCATTTAGTT
TATTTACATGTTGATGGGTCAAAT-AATCCTATCGG-CTTAAGATCTTCG
ATGGACAATGTTTCTTTTCATACTTTTTATACTTCGAAAGATCTTTTTGG
TTTCTTTTTTTTATTTTTTTTATTTTTTTTTTTGGTTTTTT---TTTTGC
CTAATTTCTTAGGAGACGCAGAGAATTTTATTCAGGCGAATTCTTTAGTT
ACTCCTGTTCACATTCAACCCGAGTGGTACTTTTTATTTGCTTATGCCAT
TTTGCGTTCAATACCAAATAAATTGGGGGGGGTTGTTGCTATGTTTTGTA
GTGTTTTAATTTTATTTTTGTTACCCATTTTACATAAGAGTATTTTAAAA
GGACTGTCTTTTCGTCCTTTGGGACGAATGGCGTTTTGGTTTTTGATAGT
TAATTTTGGTCTTTTGACTTGAATTGGGTCGCAGGTGGTTGAAGAGCCCT
TTATTTTAATTGGGCAAGTTCTTTCTTCTTTTTATTTTTTTTATTTTTTA
GTTTTTGTGCCTGTGTTGGGCCTTTTAGAAAATCAATTATTAAAAATAAA
TTAA
'Cyphastrea_chalcidicum_-_AB117336'            
-----ATGCCATTACGACAGGACAATCCTATTTTATCTCCCGTTAATGGA
TTTCTCGTAGACTTGCCCTCTCCTTCAAATATAAGTTATTTTTGAAATTT
TGGGTCTTTATTAGGACTGTGTTTAGTTTTACAAATTATAACAGGGTGTT
TTTTATCGATGCACTATTGTTCAGATGCGTGTCTTGCGTTTGCTTCTATT
GGACACATAATGCGGGATGTTAATTATGGGTTTTTATTAAGATATTTACA
TGCAAACGGTGCTTCTTTGTTTTTTTTTTGTCTTTATGTTCATATTGGGC
GGGGGCTATATTACGGGGGGTATTTAAAGTTTCATG-TTTGGAGTGTTGG
GGTTTTGCTTTTTTTATTGACTATGGCGACCGCTTTTATGGGTTATGTTT
TGCC-TTGG-GGCCAAATGTCTTTTTGGGGTGCGACTGTTATTACGAATT
TATTATCTGCAATACCCTATTTTGGGGTGGATATTGTTCAATGGGTTTGA
GGTGGCTTTAGTGTTTCTGGGGCGACATTAAATCGGTTTTTTAGTTTGCA
TTTCTTGCTTCCTTTTA-TTTTGGCCTTTCTTGCTATTATTCATTTAGTT
TATTTACATGTTGATGGGTCAAAT-AATCCTGTTGG-CTTAAACTCTTCG
ATGGACAGTGTTTCTTTTCATACTTTTTATACTTCGAAAGATCTTTTTGG
TTTCTTTTTTTTATTTTTTTTATTTTTTTTTTTTGTTTTTT---TTTGGC
CTAATTTCTTAGGAGACGCAGAGAATTTTATTCAGGCGAATTCTTTAGTT
ACTCCTGTTCACATTCAACCCGAGTGGTACTTTTTATTTGCCTATGCCAT
TTTGCGTTCAATACCAAATAAATTGGGGGGGGTTGTTGCTATGTTTTGTA
GTATTTTAGTTTTATTTTTTTTACCCATTTTACATAAAAGTGTTTTAAAA
GGACTGTCTTTTCGTCCTTTGGGACGAATGGCGTTTTGGTTTTTGATAGT
TAATTTTGGTCTTTTGACTTGAATTGGGTCGCAAGTAGTTGAAGAGCCCT
TTATTTTAATTGGGCAAGTTCTTTCTTTTTTTTATTTTTTTTATTTTTTA
GTTCTTGTGCCTGCATTGGGTGTTTTAGAAAATCAATTATTAAAAAGAAA
TTAA
'Cyphastrea_serailia_-_AB117334'               
-----ATGCCATTACGAAAGGACAATCCTATTTTATCTCCCGTTAATGGA
TTTCTCGTAGACTTGCCCTCTCCTTCAAATATAAGTTATTTTTGAAATTT
TGGGTCTTTATTAGGACTGTGTTTAGTTTTACAAATTATAACAGGGTGTT
TTTTATCGATGCACTATTGTTCAGATGCGTGTCTTGCGTTTGCTTCTATT
GGACACATAATGCGGGATGTTAATTATGGGTTTTTATTAAGATATTTACA
TGCAAACGGTGCTTCTTTGTTTTTTTTTTGTCTTTATGTCCATATTGGAC
GGGGGCTATATTACGGGGGGTATTTAAAGTTTCATG-TTTGGAGTGTTGG
GGTTTTGCTTTTTTTATTGACTATGGCGACCGCTTTTATGGGTTATGTTT
TGCC-TTGG-GGCCAAATGTCTTTTTGGGGTGCGACTGTTATTACGAATT
TATTATCTGCAATACCCTATTTTGGGGTGGATATTGTTCAATGGGTTTGA
GGTGGCTTTAGTGTTTCTGGGGCGACATTAAATCGGTTTTTTAGTTTGCA
TTTCTTGCTTCCTTTTA-TTTTGGCCTTTCTTGCTATTATTCATTTAGTT
TATTTACATGTTGATGGGTCAAAT-AATCCTGTTGG-CTTAAACTCTTCG
ATGGACAGTGTTTCTTTTCATACTTTTTATACTTCGAAAGATCTTTTTGG
TTTCTTTTTTTTATTTTTTTTATTTTTTTTTTTTGTTTTTT---TTTGGC
CTAATTTCTTAGGAGACGCAGAGAATTTTATTCAGGCGAACTCTTTAGTT
ACTCCTGTTCACATTCAACCCGAGTGGTACTTTTTATTTGCCTATGCCAT
TTTGCGTTCAATACCAAATAAATTGGGGGGGGTTGTTGCTATGTTTTGTA
GTATTTTAGTTTTATTTTTTTTACCCATTTTACATAAAAGTGTTTTAAAA
GGACTGTCTTTTCGTCCTTTGGGACGAATGGCGTTTTGGTTTTTGATAGT
TAATTTTGGTCTTTTGACTTGAATTGGGTCGCAAGTAGTTGAAGAGCCCT
TTATTTTAATTGGGCAAGTTCTTTCTTTTTTTTATTTTTTTTATTTTTTA
GTTCTTGTGCCTGTATTGGGTGTTTTAGAAAATCAATTATTAAAAAGAAA
TTAA
'Cyphastrea_serailia_-_AB117335'               
-----ATGCCATTACGAAAGGACAATCCTATTTTATCTCCCGTTAATGGA
TTTCTCGTAGACTTGCCCTCTCCTTCAAATATAAGTTATTTTTGAAATTT
TGGGTCTTTATTAGGACTGTGTTTAGTTTTACAAATTATAACAGGGTGTT
TTTTATCGATGCACTATTGTTCAGATGCGTGTCTTGCGTTTGCTTCTATT
GGACACATAATGCGGGATGTTAATTATGGGTTTTTATTAAGATATTTACA
TGCAAACGGTGCTTCTTTGTTTTTTTTTTGTCTTTATGTTCATATTGGAC
GGGGGCTATATTACGGGGGGTATTTAAAGTTTCATG-TTTGGAGTGTTGG
GGTTTTGCTTTTTTTATTGACTATGGCGACCGCTTTTATGGGTTATGTTT
TGCC-TTGG-GGCCAAATGTCTTTTTGGGGTGCGACTGTTATTACGAATT
TATTATCTGCAATACCCTATTTTGGGGTGGATATTGTTCAATGGGTTTGA
GGTGGCTTTAGTGTTTCTGGGGCGACATTAAATCGGTTTTTTAGTTTGCA
TTTCTTGCTTCCTTTTA-TTTTGGCCTTTCTTGCTATTATTCATTTAGTT
TATTTACATGTTGATGGGTCAAAT-AATCCTGTTGG-CTTAAACTCTTCG
ATGGACAGTGTTTCTTTTCATACTTTTTATACTTCGAAAGATCTTTTTGG
TTTCTTTTTTTTATTTTTTTTATTTTTTTTTTTTGTTTTTT---TTTGGC
CTAATTTCTTAGGAGACGCAGAGAATTTTATTCAGGCGAACTCTTTAGTT
ACTCCTGTTCACATTCAACCCGAGTGGTACTTTTTATTTGCCTATGCCAT
TTTGCGTTCAATACCAAATAAATTGGGGGGGGTTGTTGCTATGTTTTGTA
GTATTTTAGTTTTATTTTTTTTACCCATTTTACATAAAAGTGTTTTAAAA
GGACTGTCTTTTCGTCCTTTGGGACGAATGGCGTTTTGGTTTTTGATAGT
TAATTTTGGTCTTTTGACTTGAATTGGGTCGCAAGTAGTTGAAGAGCCCT
TTATTTTAATTGGGCAAGTTCTTTCTTTTTTTTATTTTTTTTATTTTTTA
GTTCTTGTGCCTGTATTGGGTGTTTTAGAAAATCAATTATTAAAAAGAAA
TTAA
'Dendrogyra_cylindrus_-_AB117384'              
-----ATACCATTACGAAAAGATAATCCGATTTTATCTCCGGTTAATGGG
TTTCTCGTAGATTTGCCTTCTCCTTCAAATATAAGTTATTTTTGAAACTT
TGGATCTTTATTAGGGTTATGTTTAGTTTTACAAATTATAACAGGGTGTT
TTTTATCTATGCATTATTGTTCTGATGCATATCTTGCGTTTGCTTCTATT
GGGCATATAATGCGAGATGTTAACTATGGCTTCTTATTAAGATATTTACA
TGCAAATGGTGCTTCTTTGTTTTTTTTTTGTCTTTATATTCATATTGGAC
GAGGGTTATATTACGGGGGGTATTTAAAATTTCATG-TTTGAAGCGTCGG
AGTTTTGCTTTTTTTATTGACTATGGCGACTGCTTTTATGGGCTATGTTT
TGCC-TTGG-GGCCAAATGTCTTTTTGAGGTGCGACTGTTATTACAAATT
TATTATCTGCAATACCTTATTTTGGGGTGGATATTGTTCAATGGGTTTGA
GGTGGTTTTAGTGTTTCTGGGGCTACATTAAATCGGTTTTTTAGTTTACA
CTTTTTGCTTCCTTTTA-TTTTAGCTTTTCTTGCTATTATTCATTTAGTT
TATTTACATGTTGATGGGTCAAAT-AATCCTATTGG-CTTAAACTCTCCG
ATGGACAAGGTTTCTTTTCATACTTTTTATACTTCAAAAGATCTTTTTGG
TTTCTTTTTTTTATTTTTTTTATTTTTTTTTTTCGTTTTTT---TTTTGC
CTAATTTTTTAGGAGACGCAGAAAATTTTATTCAGGCGAATTCTTTAGTT
ACTCCTGTACATATCCAACCAGAGTGGTACTTTTTATTTGCTTATGCTAT
ACTGCGCTCAATACCAAATAAATTGGGGGGGGTTGTGGCTATGTTTTGTA
GTATTTTAATTTTATTTTTTTTACCCATTTTACATAAAAGTGTTTTAAAA
GGGTTATCTTTTCGTCCTTTGGGGCGAATGGTGTTTTGATTTTTGATAGT
TAACTTTGGTCTTTTGACTTGAATTGGGTCGCAAGTAGTAGAAGAACCCT
TTATTTTAATTGGGCAGGTTCTTTCTTTTTTTTATTTTTTTTATTTTTTA
ATTCTTTTGCCTGTATTGGGTGTTTTAGAAAATCAATTATTAAAAAGAAA
TTAA
'Dichocoenia_stokesi_-_AB117383'               
-----ATACCATTACGAAAAGATAATCCGATTTTATCTCCGGTTAATGGG
TTTCTTGTAGATTTGCCTTCTCCTTCAAATATAAGTTATTTTTGAAACTT
TGGATCTTTATTAGGGTTATGTTTAGTTTTACAAATTATAACAGGGTGTT
TTTTATCTATGCATTATTGTTCTGATGCATATCTTGCGTTTGCTTCTATT
GGGCATATAATGCGAGATGTTAACTATGGCTTCTTATTAAGATATTTACA
TGCAAATGGTGCTTCTTTGTTTTTTTTTTGTCTTTATATTCATATTGGAC
GAGGGTTATATTACGGGGGGTATTTAAAATTTCATG-TTTGAAGCGTCGG
AGTTTTGCTTTTTTTATTGACTATGGCGACCGCTTTTATGGGCTATGTTT
TGCC-TTGG-GGCCAAATGTCTTTTTGAGGTGCGACTGTTATTACAAATT
TATTATCTGCAATACCTTATTTTGGGGTGGATATTGTTCAATGGGTTTGA
GGTGGTTTTAGTGTTTCTGGGGCTACATTAAATCGGTTTTTTAGTTTACA
CTTTTTGCTTCCTTTTA-TTTTAGCTTTTCTTGCTATTATTCATTTAGTT
TATTTACATGTTGATGGGTCAAAT-AATCCTATTGG-TTTAAACTCTCCG
ATGGACAATGTTTCTTTTCATACTTTTTATACTTCAAAAGATCTTTTTGG
TTTATTTTTTTTATTTTTTTTATTTTTTTTTTTCGTTTTTT---TTTTGC
CTAATTTTTTAGGAGACGCAGAAAATTTTATTCAGGCGAATTCTTTAGTT
ACTCCTGTACATATCCAACCAGAGTGGTACTTTTTATTTGCTTATGCTAT
ACTGCGCTCAATACCAAATAAATTGGGGGGGGTTGTGGCTATGTTTTGTA
GTATTTTAATTTTATTTTTTTTATCCATTTTACATAAAAGTGTTTTAAAA
GGGTTATCTTTTCGTCCTTTGGGGCGAATGGTGTTTTGATTTTTGATAGT
TAACTTTGGTCTTTTGACTTGAATTGGGTCGCAAGTAGTAGAAGAACCCT
TTATTTTAATTGGGCAGGTTCTTTCTTTTTTTTATTTTTTTTATTTTTTA
ATTCTTTTGCCTGTATTGGGTGTTTTAGAAAATCAATTATTAAAAAGAAA
TTAA
'Diploastrea_heliopora_-_AB117375'             
-----ATGCCATTACGAAAGGATAATCCTATTTTATCTCCAGTTAATGGA
TTTCTCGTAGACTTGCCCTCTCCTTCAAATATAAGTTATTTTTGAAACTT
TGGGTCTTTATTAGGACTGTGTTTAGTTTTACAAATTATAACAGGGTGTT
TTTTATCGATGCATTATTGTTCAGATGCGTGTCTTGCGTTTGCTTCTATT
GGGCACATAATGCGCGATGTTAATTATGGGTTTTTATTAAGATATTTACA
TGCAAATGGTGCTTCTTTGTTTTTTTTTTGTCTTTATATTCATATTGGAC
GAGGGTTATATTACGGGGGGCATTTGAAATTTCATG-TTTGGAGCGTTGG
GGTTTTGCTTTTTTTATTGACTATGGCGACCGCTTTTATGGGTTATGTTT
TGCC-TTGG-GGCCAAATGTCTTTTTGGGGTGCGACTGTTATTACAAATT
TATTATCTGCAATACCCTATTTTGGGGTGGATATTGTTCAATGGGTTTGA
GGCGGTTTTAGTGTTTCTGGGGCTACATTAAATCGGTTTTTTAGTTTGCA
TTTTTTGCTTCCTTTTA-TTTTAGCCTTTCTTGCTATTATTCATTTAGTC
TATTTACATGTTGATGGGTCAAAT-AATCCTATCGG-CTTAAAATCTTTG
ATGGACAATGTTTCTTTTCATACTTTTTATACTTCGAAAGATCTTTTTGG
TTTCTTTTTTTTATTTTTTTTATTTTTTTTTTTTGTTTTTT---TTTTGC
CTAATTTCTTAGGAGACGCAGAGAATTTTATTCAGGCGAATTCTTTAGTT
ACTCCTGTTCACATTCAACCCGAGTGGTACTTTTTATTTGCTTATGCCAT
TTTGCGTTCAATACCAAATAAATTGGGGGGGGTTGTTGCTATGTTTTGTA
GTATTTTAATTTTATTTTTTTTACCCATTTTACATAAAAGTGTTTTAAAA
GGACTGTCTTTTCGTCCTTTGGGACGAATGGCGTTTTGGTTTTTGATAGT
TAATTTTGGTCTTTTGACTTGAATTGGGGCGCAAGTAGTTGAAGATCCCT
TTATTTTAATTGGGCAAGTTCTTTCTTTTTTTTATTTTTTTTATTTTTTA
GTTCTTGTGCCTGTATTGGGGCTTTTAGAAAATCAATTATTAAAAAGAAA
TTAA
'Diploria_clivosa_-_AB117304'                  
-----ATGCCATTACGAAAGGACAATCCTATTTTATCTCCAGTTAATGGG
TTTCTCGTGGACTTGCCCTCTCCTTCAAATATAAGTTATTTTTGAAACTT
TGGGTCTTTATTAGGGCTGTGTTTAGTTTTACAAATTATAACAGGGTGTT
TTTTATCGATGCATTATTGTTCAGATGCGTGTCTTGCGTTTGCTTCTATT
GGGCACATAATGCGCGATGTTAATTATGGGTTTTTATTAAGATATTTACA
TGCAAATGGTGCTTCTTTGTTTTTTTTTTGCCTTTATATTCATATTGGAC
GAGGGTTATATTACGGGGGGTATTTGAAATACCATG-TTTGGAGTGTTGG
AGTTTTGCTTTTTTTATTGACTATGGCGACTGCTTTTATGGGTTATGTTT
TGCC-TTGG-GGCCAAATGTCTTTTTGGGGCGCGACTGTTATTACGAATT
TATTATCTGCAATACCTTATTTTGGGGTGGATATTGTTCAATGGGTTTGA
GGTGGTTTTAGTGTTTCTGGGGCCACATTAAATCGGTTTTTTAGTTTGCA
TTTCTTGCTTCCTTTTA-TCTTAGCCTTTCTTGCTATTGTTCATTTAGTT
TATTTACATGTTGATGGGTCAAAT-AATCCTATCGG-CTTAAACTCTTCG
ATGGACTGTGTTTCTTTTCATACTTTTTATACTTCGAAAGATCTTTTTGG
TTTCTTTTTTTTATTTTTTTTATTTTTTTTTATTGTTTTTT---TTTTGC
CTAATTTTTTAGGAGACGCAGAAAATTTTATTCAGGCGAACTCTTTAGTT
ACTCCTGTTCACATACAACCCGAGTGGTACTTTTTATTTGCTTATGCCAT
TTTGCGTTCAATACCAAATAAATTGGGGGGGGTTGTTGCTATGTTTTGTA
GTATTTTAATTTTATTTTTTTTACCTGTTTTACATAAGAGTGTTTTAAAA
GGACTGTCTTTTCGCCCTTTGGGACGAATGGCGTTTTGGTTTTTGATAGT
TAACTTTGGTCTTTTGACTTGAATTGGGTCGCAGGTAGTTGAAGAGCCCT
TTATTTTAATTGGGCAAGTTCTTTCTTTTTTTTATTTTTTTTATTTTTTA
GTTCTTGTGCCTGTCTTGGGCGTTTTAGAAAATCAATTATTAAAAAGAAA
TTAA
'Diploria_labyrinthiformis_-_AB117302'         
-----ATGCCATTACGAAAGGACAATCCTATTTTATCTCCAGTTAATGGG
TTTCTCGTGGACTTGCCCTCTCCTTCAAATATAAGTTATTTTTGAAACTT
TGGGTCTTTATTAGGGCTGTGTTTAGTTTTACAAATTATAACAGGGTGTT
TTTTATCGATGCATTATTGTTCAGATGCGTGTCTTGCGTTTGCTTCTATT
GGGCACATAATGCGCGATGTTAATTATGGGTTTTTATTAAGATATTTACA
TGCAAATGGTGCTTCTTTGTTTTTTTTTTGCCTTTATATTCATATTGGAC
GAGGGTTATATTACGGGGGGTATTTGAAATACCATG-TTTGGAGTGTTGG
AGTTTTGCTTTTTTTATTGACTATGGCGACTGCTTTTATGGGTTATGTTT
TGCC-TTGG-GGCCAAATGTCTTTTTGGGGCGCGACTGTTATTACGAATT
TATTATCTGCAATACCTTATTTTGGGGTGGATATTGTTCAATGGGTTTGA
GGTGGTTTTAGTGTTTCTGGGGCCACATTAAATCGGTTTTTTAGTTTGCA
TTTCTTGCTTCCTTTTA-TCTTAGCCTTTCTTGCTATTGTTCATTTAGTT
TATTTACATGTTGATGGGTCAAAT-AATCCTATCGG-CTTAAACTCTTCG
ATGGACTGTGTTTCTTTTCATACTTTTTATACTTCGAAAGATCTTTTTGG
TTTCTTTTTTTTATTTTTTTTATTTTTTTTTATTGTTTTTT---TTTTGC
CTAATTTTTTAGGAGACGCAGAAAATTTTATTCAGGCGAACTCTTTAGTT
ACTCCTGTTCACATACAACCCGAGTGGTACTTTTTATTTGCTTATGCCAT
TTTGCGTTCAATACCAAATAAATTGGGGGGGGTTGTTGCTATGTTTTGTA
GTATTTTAATTTTATTTTTTTTACCTGTTTTACATAAGAGTGTTTTAAAA
GGACTGTCTTTTCGCCCTTTGGGACGAATGGCGTTTTGGTTTTTGATAGT
TAACTTTGGTCTTTTGACTTGAATTGGGTCGCAGGTAGTTGAAGAGCCCT
TTATTTTAATTGGGCAAGTTCTTTCTTTTTTTTATTTTTTTTATTTTTTA
GTTCTTGTGCCTGTCTTGGGCGTTTTAGAAAATCAATTATTAAAAAGAAA
TTAA
'Diploria_strigosa_-_AB117303'                 
-----ATGCCATTACGAAAGGACAATCCTATTTTATCTCCAGTTAATGGG
TTTCTCGTGGACTTGCCCTCTCCTTCAAATATAAGTTATTTTTGAAACTT
TGGGTCTTTATTAGGGCTGTGTTTAGTTTTACAAATTATAACAGGGTGTT
TTTTATCGATGCATTATTGTTCAGATGCGTGTCTTGCGTTTGCTTCTATT
GGGCACATAATGCGCGATGTTAATTATGGGTTTTTATTAAGATATTTACA
TGCAAATGGTGCTTCTTTGTTTTTTTTTTGCCTTTATATTCATATTGGAC
GAGGGTTATATTACGGGGGGTATTTGAAATACCATG-TTTGGAGTGTTGG
AGTTTTGCTTTTTTTATTGACTATGGCGACTGCTTTTATGGGTTATGTTT
TGCC-TTGG-GGCCAAATGTCTTTTTGGGGCGCGACTGTTATTACGAATT
TATTATCTGCAATACCTTATTTTGGGGTGGATATTGTTCAATGGGTTTGA
GGTGGTTTTAGTGTTTCTGGGGCCACATTAAATCGGTTTTTTAGTTTGCA
TTTCTTGCTTCCTTTTA-TCTTAGCCTTTCTTGCTATTGTTCATTTAGTT
TATTTACATGTTGATGGGTCAAAT-AATCCTATCGG-CTTAAACTCTTCG
ATGGACTGTGTTTCTTTTCATACTTTTTATACTTCGAAAGATCTTTTTGG
TTTCTTTTTTTTATTTTTTTTATTTTTTTTTATTGTTTTTT---TTTTGC
CTAATTTTTTAGGAGACGCAGAAAATTTTATTCAGGCGAACTCTTTAGTT
ACTCCTGTTCACATACAACCCGAGTGGTACTTTTTATTTGCTTATGCCAT
TTTGCGTTCAATACCAAATAAATTGGGGGGGGTTGTTGCTATGTTTTGTA
GTATTTTAATTTTATTTTTTTTACCTGTTTTACATAAGAGTGTTTTAAAA
GGACTGTCTTTTCGCCCTTTGGGACGAATGGCGTTTTGGTTTTTGATAGT
TAACTTTGGTCTTTTGACTTGAATTGGGTCGCAGGTAGTTGAAGAGCCCT
TTATTTTAATTGGGCAAGTTCTTTCTTTTTTTTATTTTTTTTATTTTTTA
GTTCTTGTGCCTGTCTTGGGCGTTTTAGAAAATCAATTATTAAAAAGAAA
TTAA
'Echinophyllia_aspera_-_AB117329'              
-----ATGCCATTACGAAAGGATAATCCTATTTTATCTCCTGTTAATGGG
TTTCTCGTAGACTTACCCTCTCCTTCAAATATAAGTTATTTTTGAAACTT
TGGGTCTTTATTAGGACTGTGTTTAGTTTTACAAATTATAACAGGGTGTT
TTTTATCGATGCATTATTGTTCAGATGCGTGTCTTGCGTTTGCTTCTATT
GGGCACATAATGCGCGATGTTAATTATGGGTTTTTATTAAGATATTTACA
TGCAAATGGTGCTTCTTTGTTTTTTTTTTGTCTTTATATTCATATTGGAC
GAGGGTTATATTACGGGGGGTATTTGAGACTTCATG-TTTGGAGTGTTGG
TGTTTTGCTTTTTTTATTGACTATGGCGACCGCTTTTATGGGTTATGTTT
TACC-TTGG-GGCCAAATGTCTTTTTGGGGTGCGACTGTTATTACGAATT
TATTATCTGCAATACCCTATTTTGGGGTGGATATTGTTCAATGGGTTTGA
GGTGGTTTTAGTGTTTCTGGGGCCACATTAAATCGGTTTTTTAGTTTGCA
TTTCTTGCTTCCTTTTA-TCTTAGCCTTCCTTGCTATTATCCACTTAGTT
TATTTACATGTTGATGGGTCAAAT-AATCCTATTGG-CTTAAAATCTTCG
ATGGACAATGTTTCTTTTCATACTTTTTATACTTCGAAAGATCTTTTTGG
CTTCTTTTTTTTATTTTTTTTATTTTTTTTTTTTGTTTTTT---TTTTGC
CTAACTTCTTAGGAGACGCAGAGAATTTTATTCAGGCGAATTCTTTAGTT
ACACCTGTTCACATTCAACCCGAGTGGTACTTTTTATTTGCCTATGCCAT
TTTGCGCTCAATACCAAATAAATTGGGGGGGGTTGTTGCTATGTTTTGTA
GTGTTTTAATTTTATTTTTTTTACCCATTTTACATAAGAGTGTTTTAAAA
GGACTGTCTTTTCGTCCTTTGGGACGAATGGCGTTTTGGTTTTTGATAGT
TAATTTTGGGCTTTTGACTTGAATTGGGTCGCAGGTAGTTGAGGAGCCCT
TTATTTTAATTGGGCAAGTTCTTTCTTCTTTTTATTTTTTTTATTTTTTA
GTTTTTGTGCCTGTATTGGGCGTTTTAGAAAATAAATTATTAAAAATAAA
TTAA
'Echinophyllia_echinoporoides_-_AB117331'      
-----ATGCCATTACGAAAGGATAATCCTATTTTATCTCCAGTTAATGGG
TTTCTCGTAGACTTACCCTCTCCTTCAAATATAAGTTATTTTTGAAACTT
TGGGTCTTTATTAGGACTGTGTTTAGTTTTACAAATTATAACAGGGTGTT
TTTTATCGATGCATTATTGTTCAGATGCGTGTCTTGCGTTTGCTTCTATT
GGGCACATAATGCGCGATGTTAATTATGGGTTTTTATTAAGATATTTACA
TGCAAATGGTGCTTCTTTGTTTTTTTTTTGTCTTTATATTCATATTGGAC
GAGGGTTATATTACGGGGGGTATTTGAGACTTCATG-TTTGGAGTGTTGG
GGTTTTGCTTTTTTTATTGACAATGGCGACCGCTTTTATGGGTTATGTTT
TACC-TTGG-GGCCAAATGTCTTTTTGGGGTGCGACTGTTATTACGAACT
TATTATCTGCAATACCCTATTTTGGGGTGGATATTGTTCAATGGGTTTGA
GGTGGTTTTAGTGTTTCTGGGGCCACATTAAATCGGTTTTTTAGTTTGCA
TTTCTTGCTTCCTTTTA-TCTTAGCCTTCCTTGCTATTATCCACTTAGTT
TATTTACATGTTGATGGGTCAAAT-AATCCTATTGG-CTTAAAATCTTCG
ATGGACAATGTTTCTTTTCATACTTTTTATACTTCGAAAGATCTTTTTGG
CTTCTTTTTTTTATTTTTTTTATTTTTTTTTTTTGTTTTTT---TTTTGC
CTAATTTCTTAGGAGACGCAGAGAATTTTATTCAGGCGAATTCTTTAGTT
ACTCCTGTTCACATTCAACCCGAGTGGTACTTTTTATTTGCCTATGCCAT
TTTGCGCTCAATACCAAATAAATTGGGGGGGGTTGTTGCTATGTTTTGTA
GTGTTTTAATTTTATTTTTTTTACCCATTTTACATAAGAGTGTTTTAAAA
GGACTGTCTTTTCGTCCTTTGGGACGAATGGCGTTTTGGTTTTTGATAGT
TAATTTTGGGCTTTTGACTTGAATTGGGTCGCAGGTAGTTGAGGAGCCCT
TTATTTTAATTGGGCAAGTTCTTTCTTCTTTTTATTTTTTTTATTTTTTA
GTTTTTGTGCCTGTATTGGGCGTTTTAGAAAATAAATTATTAAAAATAAA
TTAA
'Echinophyllia_orpheensis_-_AB117330'          
-----ATGCCATTACGAAAGGATAATCCTATTTTATCTCCTGTTAATGGG
TTTCTCGTAGACTTACCCTCTCCTTCAAATATAAGTTATTTTTGAAACTT
TGGGTCTTTATTAGGACTGTGTTTAGTTTTACAAATTATAACAGGGTGTT
TTTTATCGATGCATTATTGTTCAGATGCGTGTCTTGCGTTTGCTTCTATT
GGGCACATAATGCGCGATGTTAATTATGGGTTTTTATTAAGATATTTACA
TGCAAATGGTGCTTCTTTGTTTTTTTTTTGTCTTTATATTCATATTGGAC
GAGGGTTATATTACGGGGGGTATTTGAGACTTCATG-TTTGGAGTGTTGG
TGTTTTGCTTTTTTTATTGACTATGGCGACCGCTTTTATGGGTTATGTTT
TACC-TTGG-GGCCAAATGTCTTTTTGGGGTGCGACTGTTATTACGAATT
TATTATCTGCAATACCCTATTTTGGGGTGGATATTGTTCAATGGGTTTGA
GGTGGTTTTAGTGTTTCTGGGGCCACATTAAATCGGTTTTTTAGTTTGCA
TTTCTTGCTTCCTTTTA-TCTTAGCCTTCCTTGCTATTATCCACTTAGTT
TATTTACATGTTGATGGGTCAAAT-AATCCTATTGG-CTTAAAATCTTCG
ATGGACAATGTTTCTTTTCATACTTTTTATACTTCGAAAGATCTTTTTGG
CTTCTTTTTTTTATTTTTTTTATTTTTTTTTTTTGTTTTTT---TTTTGC
CTAACTTCTTAGGAGACGCAGAGAATTTTATTCAGGCGAATTCTTTAGTT
ACACCTGTTCACATTCAACCCGAGTGGTACTTTTTATTTGCCTATGCCAT
TTTGCGCTCAATACCAAATAAATTGGGGGGGGTTGTTGCTATGTTTTGTA
GTGTTTTAATTTTATTTTTTTTACCCATTTTACATAAGAGTGTTTTAAAA
GGACTGTCTTTTCGTCCTTTGGGACGAATGGCGTTTTGGTTTTTGATAGT
TAATTTTGGGCTTTTGACTTGAATTGGGTCGCAGGTAGTTGAGGAGCCCT
TTATTTTAATTGGGCAAGTTCTTTCTTCTTTTTATTTTTTTTATTTTTTA
GTTTTTGTGCCTGTATTGGGCGTTTTAGAAAATAAATTATTAAAAATAAA
TTAA
'Echinopora_gemmacea_-_AB117342'               
-----ATGCCATTACGAAAGGACAATCCTATTTTATCTCCAGTTAATGGG
TTTCTCGTAGACTTGCCTTCTCCTTCAAATATAAGTTATTTTTGAAATTT
TGGGTCTTTATTAGGACTGTGTTTAGTTTTACAAATTATAACAGGGTGTT
TTTTGTCGATGCATTATTGTTCAGATGCGTGTCTTGCGTTTGCTTCTATT
GGGCACATAATGCGCGATGTTAACTATGGGTTTTTATTAAGATATTTACA
TGCAAATGGTGCTTCTTTGTTTTTTTTTTGTCTTTATGTCCATATTGGAC
GAGGGTTATATTACGGGGGGTATTTGAAATTTCATG-TTTGGAGTGTTGG
AGTTTTGCTTTTTTTATTAACTATGGCGACCGCTTTTATGGGTTATGTTT
TGCC-TTGG-GGCCAAATGTCTTTTTGGGGTGCGACTGTTATTACGAATT
TATTATCCGCAATACCCTATTTTGGGGTGGATATTGTTCAGTGGGTTTGA
GGTGGTTTTAGTGTTTCTGGGGCTACATTAAATCGGTTTTTTAGTTTGCA
TTTCTTGCTTCCTTTTA-TTTTAGCCTTTCTTGCTATTATTCATTTAGTT
TATTTACATGTTGATGGGTCAAAT-AATCCTGTCGG-CTTAAACTCTTCG
ATGGACAGTGTTTCTTTTCATACTTTTTATACTTCGAAAGATCTTTTTGG
TTTCTTTTTTTTATTTTTTTTATTTTTTTTTTTTGTTTTTT---TTTGGC
CTAATTTCTTAGGAGACGCAGAGAATTTTATTCAGGCGAATTCTTTAGTT
ACTCCTGTTCACATTCAACCCGAGTGGTACTTTTTATTTGCTTATGCCAT
TTTGCGTTCAATTCCAAATAAATTGGGGGGGGTTGTTGCTATGTTTTGTA
GTATTTTAATTTTATTTTTTTTACCCATTTTACATAAAAGTGTTTTAAAA
GGATTGTCTTTTCGTCCTTTGGGGAGAATGGCGTTTTGGTTTTTGATAGT
TAATTTTGGTCTTTTGACTTGAATTGGGTCGCAAGTAGTTGAGGAGCCCT
TTATTTTAATTGGGCAAGTTCTTTCTTTTTTTTATTTTTTTTATTTTTTA
GTTCTTGTGCCTGTATTGGGCGTTTTAGAAAATCAATTATTAAAAAGAAA
TTAA
'Echinopora_pacificus_-_AB117340'              
-----ATGCCATTACGAAAGGACAATCCTATTTTATCTCCAGTTAATGGG
TTTCTCGTAGACTTGCCTTCTCCTTCAAATATAAGTTATTTTTGAAATTT
TGGGTCTTTATTAGGACTGTGTTTAGTTTTACAAATTATAACAGGGTGTT
TTTTATCGATGCATTATTGTTCAGATGCGTGTCTTGCGTTTGCTTCTATT
GGGCACATAATGCGCGATGTTAACTATGGGTTTTTATTAAGATATTTACA
TGCAAATGGTGCTTCTTTGTTTTTTTTTTGTCTTTATATTCATATTGGAC
GAGGGTTATATTACGGGGGGTATTTGAAATTTCATG-TTTGGAGTGTTGG
AGTTTTGCTTTTTTTATTGACTATGGCGACCGCTTTTATGGGTTATGTTT
TGCC-TTGG-GGCCAAATGTCTTTTTGGGGTGCGACTGTTATTACGAATT
TATTATCCGCAATACCCTATTTTGGGGTGGATATTGTTCAGTGGGTTTGA
GGTGGTTTTAGTGTTTCTGGGGCTACATTAAATCGGTTTTTTAGTTTGCA
TTTCTTGCTTCCTTTTA-TTTTAGCCTTTCTTGCTATTATTCATTTAGTT
TATTTACATGTTGATGGGTCAAAT-AATCCTGTCGG-CTTAAACTCTTCG
ATGGACAGTGTTTCTTTTCATACTTTTTATACTTCGAAAGATCTTTTTGG
TTTCTTTTTTTTATTTTTTTTATTTTTTTTTTTTGTTTTTT---TTTGGC
CTAATTTCTTAGGAGACGCAGAGAATTTTATTCAGGCGAATTCTTTAGTT
ACTCCTGTTCACATTCAACCCGAGTGGTACTTTTTATTTGCTTATGCCAT
TTTGCGTTCAATTCCAAATAAATTGGGGGGGGTTGTTGCTATGTTTTGTA
GTATTTTAATTTTATTTTTTTTACCCATTTTACATAAAAGTGTTTTAAAA
GGATTGTCTTTTCGTCCTTTGGGGCGAATGGCGTTTTGGTTTTTGATAGT
TAATTTTGGTCTTTTGACTTGAATTGGGTCGCAAGTAGTTGAGGAGCCCT
TTATTTTAATTGGGCAAGTTCTTTCTTTTTTTTATTTTTTTTATTTTTTA
GTTCTTGTGCCTGTATTGGGCGTTTTAGAAAATCAATTATTAAAAAGAAA
TTAA
'Echinopora_pacificus_-_AB117341'              
-----ATGCCATTACGAAAGGACAATCCTATTTTATCTCCAGTTAATGGG
TTTCTCGTAGACTTGCCTTCTCCTTCAAATATAAGTTATTTTTGAAATTT
TGGGTCTTTATTAGGACTGTGTTTAGTTTTACAAATTATAACAGGGTGTT
TTTTGTCGATGCATTATTGTTCAGATGCGTGTCTTGCGTTTGCTTCTATT
GGGCACATAATGCGCGATGTTAACTATGGGTTTTTATTAAGATATTTACA
TGCAAATGGTGCTTCTTTGTTTTTTTTTTGTCTTTATGTCCATATTGGAC
GAGGGTTATATTACGGGGGGTATTTGAAATTTCATG-TTTGGAGTGTTGG
AGTTTTGCTTTTTTTATTGACTATGGCGACCGCTTTTATGGGTTATGTTT
TGCC-TTGG-GGCCAAATGTCTTTTTGGGGTGCGACTGTTATTACGAATT
TATTATCCGCAATACCCTATTTTGGGGTGGATATTGTTCAGTGGGTTTGA
GGTGGTTTTAGTGTTTCTGGGGCTACATTAAATCGGTTTTTTAGTTTGCA
TTTCTTGCTTCCTTTTA-TTTTAGCCTTTCTTGCTATTATTCATTTAGTT
TATTTACATGTTGATGGGTCAAAT-AATCCTGTCGG-CTTAAACTCTTCG
ATGGACAGTGTTTCTTTTCATACTTTTTATACTTCGAAAGATCTTTTTGG
TTTCTTTTTTTTATTTTTTTTATTTTTTTTTTTTGTTTTTT---TTTGGC
CTAATTTCTTAGGAGACGCAGAGAATTTTATTCAGGCGAATTCTTTAGTT
ACTCCTGTTCACATTCAACCCGAGTGGTACTTTTTATTTGCTTATGCCAT
TTTGCGTTCAATTCCAAATAAATTGGGGGGGGTTGTTGCTATGTTTTGTA
GTATTTTAATTTTATTTTTTTTACCCATTTTACATAAAAGTGTTTTAAAA
GGATTGTCTTTTCGTCCTTTGGGGAGAATGGCGTTTTGGTTTTTGATAGT
TAATTTTGGTCTTTTGACTTGAATTGGGTCGCAAGTAGTTGAGGAGCCCT
TTATTTTAATTGGGCAAGTTCTTTCTTTTTTTTATTTTTTTTATTTTTTA
GTTCTTGTGCCTGTATTGGGCGTTTTAGAAAATCAATTATTAAAAAGAAA
TTAA
'Eusmilia_fastigiata_-_AB117380'               
-----ATACCATTACGAAAAGATAATCCGATTTTATCTCCGGTTAATGGG
TTTCTTGTAGATTTGCCTTCTCCTTCAAATATAAGTTATTTTTGAAACTT
TGGATCTTTATTAGGGTTATGTTTAGTTTTACAAATTATAACAGGGTGTT
TTTTATCTATGCATTATTGTTCTGATGCATATCTTGCGTTTGCTTCTATT
GGGCATATAATGCGAGATGTTAACTATGGATTCTTATTAAGATATTTACA
TGCAAATGGTGCTTCTTTGTTTTTTTTTTGTCTTTATATTCATATTGGAC
GAGGGTTATATTACGGGGGGTATTTAAAATTTCATG-TTTGAAGCGTCGG
AGTTGTGCTTTTTTTATTGACTATGGCGACCGCTTTTATGGGCTATGTTT
TGCC-TTGG-GGCCAAATGTCTTTTTGAGGTGCGACTGTTATTACAAATT
TATTATCTGCAATACCTTATTTTGGGGTGGATATTGTTCAATGGGTTTGA
GGTGGTTTTAGTGTTTCTGGGGCTACATTAAATCGGTTTTTTAGTTTACA
CTTTTTGCTTCCTTTTA-TTTTAGCTTTTCTTGCTATTATTCATTTAGTT
TATTTACATGTTGATGGGTCAAAT-AATCCTATTGG-TTTAAACTCTCCG
ATGGACAATGTTTCTTTTCATACTTTTTATACTTCAAAAGATCTTTTTGG
TTTATTTTTTTTATTTTTTTTATTTTTTTTTTTCGTTTTTT---TTTTGC
CTAATTTTTTAGGAGACGCAGAAAATTTTATTCAGGCGAATTCTTTAGTT
ACTCCTGTACATATCCAACCAGAGTGGTACTTTTTATTTGCTTATGCTAT
ACTGCGCTCAATACCAAATAAATTGGGGGGGGTTGTGGCTATGTTTTGTA
GTATTTTAATTTTATTTTTTTTACCCATTTTACATAAAAGTGTTTTAAAA
GGGTTATCTTTTCGTCCTTTGGGGCGAATGGTGTTTTGATTTTTGATAGT
TAACTTTGGTCTTTTGACTTGAATTGGGTCGCAAGTAGTAGAAGAACCCT
TTATTTTAATTGGGCAGGTTCTTTCTTTTTTTTATTTTTTTTATTTTTTA
ATTCTTTTGCCTGTATTGGGTGTTTTAGAAAATCAATTATTAAAAAGAAA
TTAA
'Favia_favus_-_AB117346'                       
-----ATGCCATTACGAAAGGACAATCCTATTTTATCTCCAGTTAATGGG
TTTCTCGTAGATTTGCCCTCTCCTTCAAATATAAGTTATTTTTGAAACTT
TGGGTCTTTATTAGGGCTGTGTTTAGTTTTACAAATTATAACAGGGTGTT
TTTTGTCGATGCATTATTGTTCAGATGCGGGTCTTGCGTTTGCTTCTATT
GGGCACATAATGCGCGATGTTAACTATGGGTTTTTATTAAGATATTTACA
TGCAAATGGTGCTTCTTTGTTTTTTTTTTGTCTTTATATTCATATTGGAC
GAGGGTTATATTACGGGGGGTATTTAAAATTTCATG-TTTGGAGTGTTGG
GGTTTTGCTTTTTTTATTGACTATGGCGACCGCTTTTATGGGTTATGTTT
TGCC-TTGG-GGCCAAATGTCTTTTTGGGGTGCGACTGTTATTACGAATT
TATTATCTGCAATACCCTATTTTGGGGTGGATATTGTTCAATGGGTTTGG
GGTGGTTTTAGTGTTTCTGGGGCTACATTAAATCGGTTTTTTAGTTTGCA
CTTCTTGCTTCCTTTTA-TTTTGGCCTTTCTTGCTATTATTCATTTAGTT
TATTTACATGTTGATGGGTCAAAT-AATCCTGTCGG-CTTAAACTCTTCG
ATGGACAGTGTTTCTTTTCATACTTTTTATACTTCGAAAGATCTTTTTGG
TTTCTTTTTTTTATTTTTTTTATTTTTTTTTTTTGTTTTTT---TTTGGC
CTAATTTCTTAGGAGACGCAGAGAATTTTATTCAGGCGAATTCTTTAGTT
ACTCCTGTTCACATTCAACCCGAGTGGTACTTTTTATTTGCTTATGCCAT
TTTACGTTCAATACCAAATAAATTGGGGGGGGTTGTTGCTATGTTTTGTA
GTATTTTAATTTTATTTTTTTTACCCATTTTACACAAAAGTGTTTTAAAA
GGACTGTCTTTCCGCCCTTTGGGACGAATGGCGTTTTGGTTTTTGATAGT
TAATTTTGGTCTTTTGACTTGAATCGGGTCGCAAGTAGTTGAAGAGCCCT
TTATTTTAATCGGGCAAGTTCTTTCTTTTTTTTATTTTTTTTATTTTTTA
GTTCTTGTGCCTGTGTTGGGTGTTTTAGAAAATCAATTATTAAAAAGAAA
TTAA
'Favia_fragum_-_AB117300'                      
-----ATGCCATTACGAAAGGACAATCCTATTTTATCTCCAGTTAATGGG
TTTCTCGTGGACTTGCCCTCTCCTTCAAATATAAGTTATTTTTGAAACTT
TGGGTCTTTATTAGGGCTGTGTTTAGTTTTACAAATTATAACAGGGTGTT
TTTTATCGATGCATTATTGTTCAGATGCGTGTCTTGCGTTTGCTTCTATT
GGGCACATAATGCGCGATGTTAATTATGGGTTTTTATTAAGATATTTACA
TGCAAATGGTGCTTCTTTGTTTTTTTTTTGCCTTTATATTCATATTGGAC
GAGGGTTATATTACGGGGGGTATTTGAAATACCATG-TTTGGAGTGTTGG
AGTTTTGCTTTTTTTATTGACTATGGCGACTGCTTTTATGGGTTATGTTT
TGCC-TTGG-GGCCAAATGTCTTTTTGGGGCGCGACTGTTATTACGAATT
TATTATCTGCAATACCTTATTTTGGGGTGGATATTGTTCAATGGGTTTGA
GGTGGTTTTAGTGTTTCTGGGGCCACATTAAATCGGTTTTTTAGTTTGCA
TTTCTTGCTTCCTTTTA-TCTTAGCCTTTCTTGCTATTGTTCATTTAGTT
TATTTACATGTTGATGGGTCAAAT-AATCCTATCGG-CTTAAACTCTTCG
ATGGACTGTGTTTCTTTTCATACTTTTTATACTTCGAAAGATCTTTTTGG
TTTCTTTTTTTTATTTTTTTTATTTTTTTTTATTGTTTTTT---TTTTGC
CTAATTTTTTAGGAGACGCAGAAAATTTTATTCAGGCGAACTCTTTAGTT
ACTCCTGTTCACATACAACCCGAGTGGTACTTTTTATTTGCTTATGCCAT
TTTGCGTTCAATACCAAATAAATTGGGGGGGGTTGTTGCTATGTTTTGTA
GTATTTTAATTTTATTTTTTTTACCTGTTTTACATAAGAGTGTTTTAAAA
GGACTGTCTTTTCGCCCTTTGGGACGAATGGCGTTTTGGTTTTTGATAGT
TAACTTTGGTCTTTTGACTTGAATTGGGTCGCAGGTAGTTGAAGAGCCCT
TTATTTTAATTGGGCAAGTTCTTTCTTTTTTTTATTTTTTTTATTTTTTA
GTTCTTGTGCCTGTATTGGGCGTTTTAGAAAATCAATTATTAAAAAGAAA
TTAA
'Favia_fragum_-_AB117301'                      
-----ATGCCATTACGAAAGGACAATCCTATTTTATCTCCAGTTAATGGG
TTTCTCGTGGACTTGCCCTCTCCTTCAAATATAAGTTATTTTTGAAACTT
TGGGTCTTTATTAGGGCTGTGTTTAGTTTTACAAATTATAACAGGGTGTT
TTTTATCGATGCATTATTGTTCAGATGCGTGTCTTGCGTTTGCTTCTATT
GGGCACATAATGCGCGATGTTAATTATGGGTTTTTATTAAGATATTTACA
TGCAAATGGTGCTTCTTTGTTTTTTTTTTGCCTTTATATTCATATTGGAC
GAGGGTTATATTACGGGGGGTATTTGAAATACCATG-TTTGGAGTGTTGG
AGTTTTGCTTTTTTTATTGACTATGGCGACTGCTTTTATGGGTTATGTTT
TGCC-TTGG-GGCCAAATGTCTTTTTGGGGCGCGACTGTTATTACGAATT
TATTATCTGCAATACCTTATTTTGGGGTGGATATTGTTCAATGGGTTTGA
GGTGGTTTTAGTGTTTCTGGGGCCACATTAAATCGGTTTTTTAGTTTGCA
TTTCTTGCTTCCTTTTA-TCTTAGCCTTTCTTGCTATTGTTCATTTAGTT
TATTTACATGTTGATGGGTCAAAT-AATCCTATCGG-CTTAAACTCTTCG
ATGGACTGTGTTTCTTTTCATACTTTTTATACTTCGAAAGATCTTTTTGG
TTTCTTTTTTTTATTTTTTTTATTTTTTTTTATTGTTTTTT---TTTTGC
CTAATTTTTTAGGAGACGCAGAAAATTTTATTCAGGCGAACTCTTTAGTT
ACTCCTGTTCACATACAACCCGAGTGGTACTTTTTATTTGCTTATGCCAT
TTTGCGTTCAATACCAAATAAATTGGGGGGGGTTGTTGCTATGTTTTGTA
GTATTTTAATTTTATTTTTTTTACCTGTTTTACATAAGAGTGTTTTAAAA
GGACTGTCTTTTCGCCCTTTGGGACGAATGGCGTTTTGGTTTTTGATAGT
TAACTTTGGTCTTTTGACTTGAATTGGGTCGCAGGTAGTTGAAGAGCCCT
TTATTTTAATTGGGCAAGTTCTTTCTTTTTTTTATTTTTTTTATTTTTTA
GTTCTTGTGCCTGTATTGGGCGTTTTAGAAAATCAATTATTAAAAAGAAA
TTAA
'Favia_leptophylla_-_AB117307'                 
-----ATGCCATTACGAAAGGATAATCCTATTTTATCTCCAGTTAATGGG
TTTCTCGTAGACTTGCCCTCTCCTTCAAATATAAGTTATTTTTGAAACTT
TGGGTCTTTATTAGGGCTGTGTTTAGTTTTACAAATTATAACAGGGTGTT
TTTTATCGATGCATTATTGTTCAGATGCGTGTCTTGCGTTTGCTTCTATT
GGGCACATAATGCGCGATGTTAATTATGGGTTTTTATTAAGATATTTACA
TGCAAATGGTGCTTCTTTGTTTTTTTTTTGCCTTTATATTCATATTGGAC
GAGGGTTATATTACGGGGGGTATTTGAAATACCATG-TTTGGAGTGTTGG
AGTTTTGCTTTTTTTATTGACTATGGCGACCGCTTTTATGGGTTATGTTT
TGCC-TTGG-GGCCAAATGTCTTTTTGGGGCGCGACTGTTATTACGAATT
TATTATCTGCAATACCTTATTTTGGGGTGGATATTGTTCAATGGGTTTGA
GGTGGTTTTAGTGTTTCTGGGGCCACATTAAATCGGTTTTTTAGTTTGCA
TTTCTTGCTTCCTTTTA-TCTTAGCCTTTCTTGCTATTGTTCATTTAGTT
TATTTACATGTTGATGGGTCAAAT-AATCCTATCGG-CTTAAACTCTTCG
ATGGACAGTGTTTCTTTTCATACTTTTTATACTTCGAAAGATCTTTTTGG
TTTCTTTTTTTTATTTTTTTTATTTTTTTTTATTGTTTTTT---TTTTGC
CTAATTTTTTAGGAGACGCAGAGAATTTTATTCAGGCGAACTCTTTAGTT
ACTCCTGTTCACATTCAACCCGAGTGGTACTTTTTATTTGCTTATGCCAT
TTTGCGTTCAATACCAAATAAATTGGGGGGGGTTGTTGCTATGTTTTGTA
GTATTTTAATTTTATTTTTTTTACCTATTTTACATAAGAGTGTTTTAAAA
GGACTGTCTTTTCGCCCTTTGGGACGAATGGCGTTTTGGTTTTTGATAGT
TAATTTTGGTCTTTTGACTTGAATTGGGTCGCAGGTAGTTGAAGAACCCT
TTATTTTAATTGGGCAAGTTCTTTCTTTTTTTTATTTTTTTTATTTTTTA
GTTCTTGTGCCTGTATTGGGCGTTTTAGAAAATCAATTATTAAAAAGAAA
TTAA
'Favia_pallida_-_AB117344'                     
-----ATGCCATTACGAAAGGACAATCCTATTTTATCTCCAGTTAATGGG
TTTCTCGTAGATTTGCCCTCTCCTTCAAATATAAGTTATTTTTGAAACTT
TGGGTCTTTATTAGGGCTGTGTTTAGTTTTACAAATTATAACAGGGTGTT
TTTTATCGATGCATTATTGTTCAGATGCGGGTCTTGCGTTTGCTTCTATT
GGGCACATAATGCGCGATGTTAACTATGGGTTTTTATTAAGATATTTACA
TGCAAATGGTGCTTCTTTGTTTTTTTTTTGTCTTTATATTCATATTGGAC
GAGGGTTATATTACGGGGGGTATTTAAGATTTCATG-TTTGGAGTGTTGG
GGTTTTGCTTTTTTTATTGACTATGGCGACCGCTTTTATGGGTTATGTTT
TGCC-TTGG-GGCCAAATGTCTTTTTGGGGTGCGACTGTTATTACGAATT
TATTATCTGCAATACCCTATTTTGGGGTGGATATTGTTCAATGGGTTTGG
GGTGGTTTTAGTGTTTCTGGGGCTACATTAAATCGGTTTTTTAGTTTGCA
CTTCTTGCTTCCTTTTA-TTTTGGCCTTTCTTGCTATTATTCATTTAGTT
TATTTACATGTTGATGGGTCAAAT-AATCCTGTCGG-CTTAAACTCTTCG
ATGGACAGTGTTTCTTTTCATACTTTTTATACTTCGAAAGATCTTTTTGG
TTTCTTTTTTTTATTTTTTTTATTTTTTTTTTTTGTTTTTT---TTTGGC
CTAATTTCTTAGGAGACGCAGAAAATTTTATTCAGGCGAATTCTTTAGTT
ACTCCTGTTCACATTCAACCCGAGTGGTACTTTTTATTTGCTTATGCCAT
TTTACGTTCAATACCAAATAAATTGGGGGGGGTTGTTGCTATGTTTTGTA
GTATTTTAATTTTATTTTTTTTACCCATTTTACACAAAAGTGTTTTAAAA
GGACTGTCTTTCCGCCCTTTGGGACGAATGGCGTTTTGGTTTTTGATAGT
TAATTTTGGTCTTTTGACTTGAATCGGGTCGCAAGTAGTTGAAGAGCCCT
TTATTTTAATCGGGCAAGTTCTTTCTTTTTTTTATTTTTTTTATTTTTTA
GTTCTTGTGCCTGTGTTGGGTGTTTTAGAAAATCAATTATTAAAAAGAAA
TTAA
'Favia_pallida_-_AB117345'                     
-----ATGCCATTACGAAAGGACAACCCTATTTTATCTCCAGTTAATGGG
TTTCTCGTAGATTTGCCCTCTCCTTCAAATATAAGTTATTTTTGAAACTT
TGGGTCTTTATTAGGGCTGTGTTTAGTTTTACAAATTATAACAGGGTGTT
TTTTATCGATGCATTATTGTTCAGATGCGGGTCTTGCGTTTGCTTCTATT
GGGCACATAATGCGCGATGTTAACTATGGGTTTTTATTAAGATATTTACA
TGCAAATGGTGCTTCTTTGTTTTTTTTTTGTCTTTATATTCATATTGGAC
GAGGGTTATATTACGGGGGGTATTTAAGATTTCATG-TTTGGAGTGTTGG
GGTTTTGCTTTTTTTATTGACTATGGCGACCGCTTTTATGGGTTATGTTT
TGCC-TTGG-GGCCAAATGTCTTTTTGGGGTGCGACTGTTATTACGAATT
TATTATCTGCAATACCCTATTTTGGGGTGGATATTGTTCAATGGGTTTGG
GGTGGTTTTAGTGTTTCTGGGGCTACATTAAATCGGTTTTTTAGTTTGCA
CTTCTTGCTTCCTTTTA-TTTTGGCCTTTCTTGCTATTATTCATTTAGTT
TATTTACATGTTGATGGGTCAAAT-AATCCTGTCGG-CTTAAACTCTTCG
ATGGACAGTGTTTCTTTTCATACTTTTTATACTTCGAAAGATCTTTTTGG
TTTCTTTTTTTTATTTTTTTTATTTTTTTTTTTTGTTTTTT---TTTGGC
CTAATTTCTTAGGAGACGCAGAGAATTTTATTCAGGCGAATTCTTTAGTT
ACTCCTGTTCACATTCAACCCGAGTGGTACTTTTTATTTGCTTATGCCAT
TTTACGTTCAATACCAAATAAATTGGGGGGGGTTGTTGCTATGTTTTGTA
GTATTTTAATTTTATTTTTTTTACCCATTTTACACAAAAGTGTTTTAAAA
GGACTGTCTTTCCGCCCTTTGGGACGAATGGCGTTTTGGTTTTTGATAGT
TAATTTTGGTCTTTTGACTTGAATCGGGTCGCAAGTAGTTGAAGAGCCCT
TTATTTTAATCGGGCAAGTTCTTTCTTTTTTTTATTTTTTTTATTTTTTA
GTTCTTGTGCCTGTGTTGGGTGTTTTAGAAAATCAATTATTAAAAAGAAA
TTAA
'Favia_pallida_-_JN202444'                     
-----ATGCCATTACGAAAGGACAACCCTATTTTATCTCCAGTTAATGGG
TTTCTCGTAGATTTGCCCTCTCCTTCAAATATAAGTTATTTTTGAAACTT
TGGGTCTTTATTAGGGCTGTGTTTAGTTTTACAAATTATAACAGGGTGTT
TTTTATCGATGCATTATTGTTCAGATGCGGGTCTTGCGTTTGCTTCTATT
GGGCACATAATGCGCGATGTTAACTATGGGTTTTTATTAAGATATTTACA
TGCAAATGGTGCTTCTTTGTTTTTTTTTTGTCTTTATATTCATATTGGAC
GAGGGTTATATTACGGGGGGTATTTAAGATTTCATG-TTTGGAGTGTTGG
GGTTTTGCTTTTTTTATTGACTATGGCGACCGCTTTTATGGGTTATGTTT
TGCC-TTGG-GGCCAAATGTCTTTTTGGGGTGCGACTGTTATTACGAATT
TATTATCTGCAATACCCTATTTTGGGGTGGATATTGTTCAATGGGTTTGG
GGTGGTTTTAGTGTTTCTGGGGCTACATTAAATCGGTTTTTTAGTTTGCA
CTTCTTGCTTCCTTTTA-TTTTGGCCTTTCTTGCTATTATTCATTTAGTT
TATTTACATGTTGATGGGTCAAAT-AATCCTGTCGG-CTTAAACTCTTCG
ATGGACAGTGTTTCTTTTCATACTTTTTATACTTCGAAAGATCTTTTTGG
TTTCTTTTTTTTATTTTTTTTATTTTTTTTTTTTGTTTTTT---TTTGGC
CTAATTTCTTAGGAGACGCAGAGAATTTTATTCAGGCGAATTCTTTAGTT
ACTCCTGTTCACATTCAACCCGAGTGGTACTTTTTATTTGCTTATGCCAT
TTTACGTTCAATACCAAATAAATTGGGGGGGGTTGTTGCTATGTTTTGTA
GTATTTTAATTTTATTTTTTTTACCCATTTTACACAAAAGTGTTTTAAAA
GGACTGTCTTTCCGCCCTTTGGGACGAATGGCGTTTTGGTTTTTGATAGT
TAATTTTGGTCTTTTGACTTGAATCGGGTCGCAAGTAGTTGAAGAGCCCT
TTATTTTAATCGGGCAAGTTCTTTCTTTTTTTTATTTTTTTTATTTTTTA
GTTCTTGTGCCTGTGTTGGGTGTTTTAGAAAATCAATTATTAAAAAGAAA
TTAA
'Favia_stelligera_-_AB117343'                  
-----ATGCCATTACGAAAGGACAATCCTATTTTATCTCCAGTTAATGGG
TTTCTCGTCGACTTGCCCTCTCCTTCAAATATAAGTTATTTTTGAAACTT
TGGGTCTTTATTAGGACTGTGTTTAGTTTTACAAATTATAACAGGGTGTT
TTTTATCGATGCATTATTGTTCAGATGCGGGTCTTGCGTTTGCTTCTATT
GGGCACATAATGCGCGATGTTAACTATGGGTTTTTATTAAGATATTTACA
TGCAAATGGTGCTTCTTTGTTTTTTTTTTGTCTTTATATTCATATTGGAC
GAGGGTTATATTATGGGGGATATTTAAAATTTCATG-TTTGGAGTGTTGG
GGTTTTGCTTTTTTTATTGACTATGGCGACCGCTTTTATGGGTTATGTTT
TGCC-TTGG-GGCCAAATGTCTTTTTGGGGTGCGACTGTTATTACGAACT
TATTATCTGCAATACCCTATTTTGGGGTAGATATTGTTCAATGGGTTTGA
GGTGGTTTTAGTGTTTCTGGGGCTACATTAAATCGGTTTTTTAGTTTGCA
TTTCTTGCTTCCTTTTA-TTTTAGCCTTTCTTGCTATTATTCACTTAGTT
TATTTACATGTTGATGGGTCAAAT-AATCCTGTCGG-CTTAAGCTCTTCG
ATGGACAGTGTTTCTTTTCATACTTTTTATACTTCGAAAGATCTTTTTGG
CTTCTTTTTTTTATTTTTTTTATTTTTTTTTTTTGTTTTTT---TTTGGC
CTAATTTCTTAGGAGACGCAGAGAATTTTATTCAGGCGAATTCTTTGGTT
ACTCCTGTTCACATTCAACCCGAGTGGTACTTTTTATTTGCTTATGCCAT
TTTGCGTTCAATACCAAATAAATTGGGGGGGGTTGTTGCTATGTTTTGTA
GTATTTTAATTTTATTTTTTTTACCCCTTTTACACAAAAGTGTTTTAAAA
GGACTGTCTTTCCGTCCTTTGGGACGAATGGCGTTTTGGTTTTTGATAGT
TAATTTTGGTCTTTTGACTTGAATCGGGGCGCAAGTAGTTGAAGAGCCCT
TTATTTTAATCGGGCAAGTTCTTTCTTTTTTTTATTTTTTTTATTTTTTA
GTTCTTGTGCCTGTGTTGGGCGTTTTAGAAAACCAATTATTAAAAAGAAA
TTAA
'Favites_chinensis_-_AB117349'                 
-----ATGCCATTACGAAAGGACAATCCCATTTTATCTCCAGTTAATGGG
TTTCTCGTAGACTTGCCTTCTCCTTCAAATATAAGTTATTTTTGAAACTT
TGGGTCTTTATTAGGACTGTGTTTAGTTTTACAAATTATAACAGGGTGTT
TTTTATCGATGCATTATTGTTCAGATGCGGGTCTTGCGTTTGCTTCTATT
GGGCACATAATGCGCGATGTTAACTATGGGTTTTTATTAAGATATTTACA
TGCAAATGGTGCTTCTTTGTTTTTTTTTTGTCTTTATATTCATATTGGAC
GAGGATTATATTACGGGGGGTATTTGAAATATCATG-TTTGGAGTGTTGG
AGTTTTGCTTTTTTTATTGACTATGGCGACCGCTTTTATGGGTTATGTTT
TGCC-TTGG-GGCCAAATGTCTTTTTGGGGTGCGACTGTTATTACGAATT
TATTATCTGCAATACCCTATTTTGGGGTGGATATTGTTCAATGGGTTTGA
GGTGGTTTTAGTGTTTCTGGGGCTACATTAAATCGGTTTTTTAGTTTGCA
TTTCTTGCTTCCTTTTA-TTTTAGCCTTTCTTGCTATTATTCATTTAGTT
TATTTACATGTTGATGGGTCAAAT-AATCCTGTCGG-CTTAAACTCTTCG
ATGGACAGTGTTTCTTTTCATACTTTTTATACTTCGAAAGATCTTTTTGG
TTTCTTTTTTTTATTTTTTTTATTTTTTTTTTTTGTTTTTT---TTTGGC
CTAATTTCTTAGGAGACGCAGAGAATTTTATTCAGGCGAATTCTTTAGTT
ACTCCTGTTCACATTCAACCCGAGTGGTACTTTTTATTTGCTTATGCCAT
TTTGCGTTCAATACCAAATAAATTGGGGGGGGTTGTTGCTATGTTTTGTA
GTATTTTAATTTTATTTTTTTTACCCATTTTACACAAAAGTGTTTTAAAA
GGACTGTCTTTCCGTCCTTTGGGACGAATGGCGTTTTGGTTTTTGATAGT
TAATTTTGGTCTTTTGACTTGAATCGGGTCGCAAGTAGTTGAAGAGCCCT
TTATTTTAATCGGGCAAGTTCTTTCTTTTTTTTATTTTTTTTATTTTTTA
GTTCTTGTGCCTGTGTTGGGTGTTTTAGAAAATCAATTATTAAAAAGAAA
TTAA
'Favites_halicora_-_AB117347'                  
-----ATGCCATTACGAAAGGACAATCCCATTTTATCTCCAGTTAATGGG
TTTCTCGTAGACTTGCCTTCTCCTTCAAATATAAGTTATTTTTGAAACTT
TGGGTCTTTATTAGGACTGTGTTTAGTTTTACAAATTATAACAGGGTGTT
TTTTATCGATGCATTATTGTTCAGATGCGGGTCTTGCGTTTGCTTCTATT
GGGCACATAATGCGCGATGTTAACTATGGGTTTTTATTAAGATATTTACA
TGCAAATGGTGCTTCTTTGTTTTTTTTTTGTCTTTATATTCATATTGGAC
GAGGATTATATTACGGGGGGTATTTGAAATATCATG-TTTGGAGTGTTGG
AGTTTTGCTTTTTTTATTGACTATGGCGACCGCTTTTATGGGTTATGTTT
TGCC-TTGG-GGCCAAATGTCTTTTTGGGGTGCGACTGTTATTACGAATT
TATTATCTGCAATACCCTATTTTGGGGTGGATATTGTTCAATGGGTTTGA
GGTGGTTTTAGTGTTTCTGGGGCTACATTAAATCGGTTTTTTAGTTTGCA
TTTCTTGCTTCCTTTTA-TTTTAGCCTTTCTTGCTATTATTCATTTAGTT
TATTTACATGTTGATGGGTCAAAT-AATCCTGTCGG-CTTAAACTCTTCG
ATGGACAGTGTTTCTTTTCATACTTTTTATACTTCGAAAGATCTTTTTGG
TTTCTTTTTTTTATTTTTTTTATTTTTTTTTTTTGTTTTTT---TTTGGC
CTAATTTCTTAGGAGACGCAGAGAATTTTATTCAGGCGAATTCTTTAGTT
ACTCCTGTTCACATTCAACCCGAGTGGTACTTTTTATTTGCTTATGCCAT
TTTGCGTTCAATACCAAATAAATTGGGGGGGGTTGTTGCTATGTTTTGTA
GTATTTTAATTTTATTTTTTTTACCCATTTTACACAAAAGTGTTTTAAAA
GGACTGTCTTTCCGTCCTTTGGGACGAATGGCGTTTTGGTTTTTGATAGT
TAATTTTGGTCTTTTGACTTGAATCGGGTCGCAAGTAGTTGAAGAGCCCT
TTATTTTAATCGGGCAAGTTCTTTCTTTTTTTTATTTTTTTTATTTTTTA
GTTCTTGTGCCTGTGTTGGGTGTTTTAGAAAATCAATTATTAAAAAGAAA
TTAA
'Favites_halicora_-_AB117348'                  
-----ATGCCATTACGAAAGGACAATCCCATTTTATCTCCAGTTAATGGG
TTTCTTGTAGATCTGCCTTCTCCTTCAAATATAAGTTATTTTTGAAACTT
TGGGTCTTTATTAGGACTGTGTTTAGTTTTACAAATTATAACAGGGTGTT
TTTTATCGATGCATTATTGTTCAGATGCGGGTCTTGCGTTTGCTTCTATT
GGGCACATAATGCGCGATGTTAACTATGGGTTTTTATTAAGATATTTACA
TGCAAATGGTGCTTCTTTGTTTTTTTTTTGTCTTTATATTCATATTGGAC
GAGGATTATATTACGGGGGGTATTTGAAATATCATG-TTTGGAGTGTTGG
AGTTTTGCTTTTTTTATTGACTATGGCGACCGCTTTTATGGGTTATGTTT
TGCC-TTGG-GGCCAAATGTCTTTTTGGGGTGCGACTGTTATTACGAATT
TATTATCTGCAATACCCTATTTTGGGGTGGATATTGTTCAATGGGTTTGA
GGTGGTTTTAGTGTTTCTGGGGCTACATTAAATCGGTTTTTTAGTTTGCA
TTTCTTGCTTCCTTTTA-TTTTAGCCTTTCTTGCTATTATTCATTTAGTT
TATTTACATGTTGATGGGTCAAAT-AATCCTGTCGG-CTTAAACTCTTCG
ATGGACAGTGTTTCTTTTCATACTTTTTATACTTCGAAAGATCTTTTTGG
TTTCTTTTTTTTATTTTTTTTATTTTTTTTTTTTGTTTTTT---TTTGGC
CTAATTTCTTAGGAGACGCAGAGAATTTTATTCAGGCGAATTCTTTAGTT
ACTCCTGTTCACATTCAACCCGAGTGGTACTTTTTATTTGCTTATGCCAT
TTTGCGTTCAATACCAAATAAATTGGGGGGGGTTGTTGCTATGTTTTGTA
GTATTTTAATTTTATTTTTTTTACCCATTTTACACAAAAGTGTTTTAAAA
GGACTGTCTTTCCGTCCTTTGGGACGAATGGCGTTTTGGTTTTTGATAGT
TAATTTTGGTCTTTTGACTTGAATCGGGTCGCAAGTAGTTGAAGAGCCCT
TTATTTTAATCGGGCAAGTTCTTTCTTTTTTTTATTTTTTTTATTTTTTA
GTTCTTGTGCCTGTGTTGGGTGTTTTAGAAAATCAATTATTAAAAAGAAA
TTAA
'Goniastrea_aspera_-_AB117351'                 
-----ATGCCATTACGAAAGGACAATCCCATTTTATCTCCAGTTAATGGG
TTTCTCGTAGACTTGCCTTCTCCTTCAAATATAAGTTATTTTTGAAACTT
TGGGTCTTTATTAGGACTGTGTTTAGTTTTACAAATTATAACAGGGTGTT
TTTTATCGATGCATTATTGTTCAGATGCGGGTCTTGCGTTTGCTTCTATT
GGGCACATAATGCGCGATGTTAACTATGGGTTTTTATTAAGATATTTACA
TGCAAATGGTGCTTCTTTGTTTTTTTTTTGTCTTTATATTCATATTGGAC
GAGGATTATATTACGGGGGGTATTTGAAATATCATG-TTTGGAGTGTTGG
AGTTTTGCTTTTTTTATTGACTATGGCGACCGCTTTTATGGGTTATGTTT
TGCC-TTGG-GGCCAAATGTCTTTTTGGGGTGCGACTGTTATTACGAATT
TATTATCTGCAATACCCTATTTTGGGGTGGATATTGTTCAATGGGTTTGA
GGTGGTTTTAGTGTTTCTGGGGCTACATTAAATCGGTTTTTTAGTTTGCA
TTTCTTGCTTCCTTTTA-TTTTAGCCTTTCTTGCTATTATTCATTTAGTT
TATTTACATGTTGATGGGTCAAAT-AATCCTGTCGG-CTTAAACTCTTCG
ATGGACAGTGTTTCTTTTCATACTTTTTATACTTCGAAAGATCTTTTTGG
TTTCTTTTTTTTATTTTTTTTATTTTTTTTTTTTGTTTTTT---TTTGGC
CTAATTTCTTAGGAGACGCAGAGAATTTTATTCAGGCGAATTCTTTAGTT
ACTCCTGTTCACATTCAACCCGAGTGGTACTTTTTATTTGCTTATGCCAT
TTTGCGTTCAATACCAAATAAATTGGGGGGGGTTGTTGCTATGTTTTGTA
GTATTTTAATTTTATTTTTTTTACCCATTTTACACAAAAGTGTTTTAAAA
GGACTGTCTTTCCGCCCTTTGGGACGAATGGCGTTTTGGTTTTTGATAGT
TAATTTTGGTCTTTTGACTTGAATCGGGTCGCAAGTAGTTGAAGAGCCCT
TTATTTTAATCGGGCAAGTTCTTTCTTTTTTTTATTTTTTTTATTTTTTA
GTTCTTGTGCCTGTGTTGGGTGTTTTAGAAAATCAATTATTAAAAAGAAA
TTAA
'Goniastrea_pectinata_-_AB117350'              
-----ATGCCATTACGAAAGGACAATCCTATTTTATCTCCAGTTAATGGG
TTTCTCGTCGACTTGCCCTCTCCTTCAAATATAAGTTATTTTTGAAACTT
TGGGTCTTTGTTAGGATTGTGTTTAGTTTTACAAATTATAACAGGGTGTT
TTTTATCGATGCATTATTGTTCAGATGCGGGTCTTGCGTTTGCTTCTATT
GGGCACATAATGCGCGATGTTAACTATGGGTTTTTATTAAGATATTTACA
TGCAAATGGTGCTTCTTTGTTTTTTTTTTGTCTTTATATTCATATTGGAC
GAGGGTTATATTATGGGGGGTATTTAAGATTTCATG-TTTGGAGTGTTGG
TGTTTTGCTTTTTTTATTGACTATGGCGACCGCTTTTATGGGTTATGTTT
TGCC-TTGG-GGCCAAATGTCTTTTTGGGGTGCGACTGTTATTACCAATT
TACTATCTGCAATACCCTATTTTGGGGTGGATATAGTTCAATGGGTTTGA
GGTGGTTTTAGTGTTTCTGGGGCTACATTAAATCGGTTTTTTAGTTTGCA
TTTCTTGCTTCCTTTTA-TTTTAGCCTTTCTTGCTATTATCCACTTAGTT
TATTTACATGTTGATGGGTCAAAT-AATCCTGTCGG-CTTAAGCTCTTCG
ATGGACAGTGTTTCTTTTCATACTTTTTATACTTCGAAAGATCTTTTTGG
CTTCTTTTTTTTATTTTTTTTATTTTTTTTTTTTGTTTTTT---TTTGGC
CTAATTTCTTAGGAGACGCAGAGAATTTTATTCAGGCGAATTCTTTAGTT
ACTCCTGTTCACATTCAACCCGAGTGGTACTTTTTATTTGCTTATGCCAT
TTTGCGTTCAATACCAAATAAATTGGGGGGGGTTGTTGCTATGTTTTGTA
GTATTTTAATTTTATTTTTTTTACCCATTTTACACAAAAGTGTTTTAAAA
GGACTGTCTTTCCGTCCTTTGGGACGAATGGCGTTTTGGTTTTTGATAGT
TAATTTTGGTCTTTTGACTTGAATCGGGTCGCAAGTAGTTGAAGAGCCCT
TTATTTTAATCGGGCAAGTTCTTTCTTTTTTTTATTTTTTTTATTTTTTA
GTTCTTGTGCCTGTGTTGGGTGTTTTAGAAAACAAATTATTAAAAAGAAA
TTAA
'Hydnophora_exesa_-_AB117370'                  
-----ATGCCATTACGAAAGGACAACCCGATTTTATCTCCAGTTAATGGG
TTTCTCGTAGACTTGCCCTCTCCTTCAAATATAAGTTATTTTTGAAACTT
TGGGTCTTTATTAGGATTGTGTTTAGTTTTACAAATTATAACAGGGTGTT
TTTTATCGATGCATTATTGTTCAGATGCGGGTCTTGCGTTTGCTTCTATT
GGGCACATAATGCGCGATGTTAACTATGGGTTTTTATTAAGATATTTACA
TGCAAATGGTGCTTCTTTGTTTTTTTTTTGTCTTTATATTCATATTGGAC
GAGGGTTATATTACGGGGGGTATTTGAAATTTCATG-TTTGGAGTGTTGG
AGTTTTGCTTTTTTTATTGACTATGGCGACCGCTTTTATGGGTTATGTTT
TGCC-TTGG-GGCCAAATGTCTTTTTGGGGTGCGACTGTTATTACGAATT
TATTATCTGCAATACCCTATTTTGGGGTGGATATTGTTCAATGGGTTTGA
GGTGGTTTTAGTGTTTCTGGGGCTACATTAAATCGGTTTTTTAGTTTGCA
TTTCTTGCTTCCTTTTA-TTTTAGCCTTTCTTGCTATTATTCATTTAGTT
TATTTACATGTTGATGGGTCAAAT-AATCCTGTCGG-CTTAAACTCTTCG
ATGGACAGTGTTTCTTTTCATACTTTTTATACTTCGAAAGATCTTTTTGG
TTTCTTTTTTTTATTTTTTTTATTTTTTTTTTTTGTTTTTT---TTTGGC
CTAATTTCTTAGGAGACGCAGAGAATTTTATTCAGGCGAATTCTTTAGTT
ACTCCTGTTCACATTCAACCCGAGTGGTACTTTTTATTTGCTTATGCCAT
TTTGCGTTCAATACCAAATAAATTGGGGGGGGTTGTTGCTATGTTTTGTA
GTATTTTAATTTTATTTTTTTTACCCATTTTACACAAAAGTGTTTTAAAA
GGACTGTCTTTCCGCCCTTTGGGACGAATGGCGTTTTGGTTTTTGATAGT
TAATTTTGGTCTTTTGACTTGAATCGGGTCGCAAGTAGTTGAAGAGCCCT
TTATTTTAATCGGGCAAGTTCTTTCTTTTTTTTATTTTTTTTATTTTTTA
GTTCTTGTGCCTGTGTTGGGTGTTTTAGAAAATCAATTATTAAAAAGAAA
TTAA
'Hydnophora_grandis_-_AB117371'                
-----ATGCCATTACGAAAGGACAACCCTATTTTATCTCCAGTTAATGGG
TTTCTCGTAGACTTGCCCTCTCCTTCAAATATAAGTTATTTTTGAAACTT
TGGGTCTTTATTAGGATTGTGTTTAGTTTTACAAATTATAACAGGGTGTT
TTTTATCGATGCATTATTGTTCAGATGCGGGTCTTGCGTTTGCTTCTATT
GGGCACATAATGCGCGATGTTAACTATGGGTTTTTATTAAGATATTTACA
TGCAAATGGTGCTTCTTTGTTTTTTTTTTGCCTTTATATTCATATTGGAC
GAGGGTTATATTACGGGGGGTATTTGAAATTTCATG-TTTGGAGTGTTGG
AGTTTTGCTTTTTTTATTGACTATGGCGACCGCTTTTATGGGTTATGTTT
TGCC-TTGG-GGCCAAATGTCTTTTTGGGGTGCGACTGTTATTACGAATT
TATTATCTGCAATACCCTATTTTGGGGTGGATATTGTTCAATGGGTTTGA
GGTGGTTTTAGTGTTTCTGGGGCTACATTAAATCGGTTTTTTAGTTTGCA
TTTCTTGCTCCCTTTTA-TTTTAGCCTTTCTTGCTATTATTCATTTAGTT
TATTTACATGTTGATGGGTCAAAT-AATCCTGTCGG-CTTAAACTCTTCG
ATGGACAGTGTTTCTTTTCATACTTTTTATACTTCGAAAGATCTTTTTGG
TTTCTTTTTTTTATTTTTTTTATTTTTTTTTTTTGTTTTTT---TTTGGC
CTAATTTCTTAGGAGACGCAGAGAATTTTATTCAGGCGAATTCTTTAGTT
ACTCCTGTTCACATTCAACCCGAGTGGTACTTTTTATTTGCTTATGCCAT
TTTGCGTTCAATACCAAATAAATTGGGGGGGGTTGTTGCTATGTTTTGTA
GTATTTTAATTTTATTTTTTTTACCCATTTTACACAAAAGTGTTTTAAAA
GGACTGTCTTTCCGCCCTTTGGGACGAATGGCGTTTTGGTTTTTGATAGT
TAATTTTGGTCTTTTGACTTGAATCGGGTCGCAAGTAGTTGAAGAGCCCT
TTATTTTAACCGGGCAAGATCTTTCTTTTTTTTATTTTTTTTATTTTTTA
GATCTTGTGCCTGTGTTGTGTGTTTTAGAAAGTCAATTATTAAAAAGAAA
TTAA
'Isophyllia_sinuosa_-_AB117315'                
-----ATGCCATTACGAAAGGACAATCCTATTTTATCTCCAGTTAATGGG
TTTCTCGTAGACTTGCCCTCTCCTTCAAATATAAGTTATTTTTGAAACTT
TGGGTCTTTATTAGGGCTGTGTTTAGTTTTACAAATTATAACAGGGTGTT
TTTTATCGATGCATTATTGTTCAGATGCGTGTCTTGCGTTTGCTTCTATT
GGGCACATAATGCGCGATGTTAATTATGGGTTTTTATTAAGATATTTACA
TGCAAATGGTGCTTCTTTGTTTTTTTTTTGCCTTTATATTCATATTGGAC
GAGGGTTATATTACGGGGGGTATTTGAAATACCATG-TTTGGAGTGTTGG
AGTTTTGCTTTTTTTATTGACTATGGCGACCGCTTTTATGGGTTATGTTT
TGCC-TTGG-GGCCAAATGTCTTTTTGGGGCGCGACTGTTATTACGAATT
TATTATCTGCAATACCTTATTTTGGGGTGGATATTGTTCAATGGGTTTGA
GGTGGTTTTAGTGTTTCTGGGGCCACATTAAATCGGTTTTTTAGTTTGCA
TTTCTTGCTTCCTTTTA-TCTTAGCCTTTCTTGCTATTGTTCATTTAGTT
TATTTACATGTTGATGGGTCAAAT-AATCCTATCGG-CTTAAACTCTTCG
ATGGACAGTGTTTCTTTTCATACTTTTTATACTTCGAAAGATCTTTTTGG
TTTCTTTTTTTTATTTTTTTTATTTTTTTTTATTGTTTTTT---TTTTGC
CTAATTTTTTAGGAGACGCAGAGAATTTTATTCAGGCGAACTCTTTAGTT
ACTCCTGTTCACATTCAACCCGAGTGGTACTTTTTATTTGCTTATGCCAT
TTTGCGTTCAATACCAAATAAATTGGGGGGGGTTGTTGCTATGTTTTGTA
GTATTTTAATTTTATTTTTTTTACCTATTTTACATAAGAGTGTTTTAAAA
GGACTGTCTTTTCGCCCTTTGGGACGAATGGCGTTTTGGTTTTTGATAGT
TAATTTTGGTCTTTTGACTTGAATTGGGTCGCAGGTAGTTGAAGAGCCCT
TTATTTTAATTGGGCAAGTTCTTTCTTTTTTTTATTTTTTTTATTTTTTA
GTTCTTGTGCCTGTATTGGGCGTTTTAGAAAATCAATTATTAAAAAGAAA
TTAA
'Leptoria_irregularis_-_AB117352'              
-----ATGCCATTACGAAAGGACAATCCTATTTTATCTCCAGTTAATGGG
TTTCTCGTCGACTTGCCCTCTCCTTCAAATATAAGTTATTTTTGAAACTT
TGGGTCTTTATTAGGACTGTGTTTAGTTTTACAAATTATAACAGGGTGTT
TTTTATCGATGCATTATTGTTCAGATGCGGGTCTTGCGTTTGCTTCTATT
GGGCACATAATGCGCGATGTTAACTATGGGTTTTTATTAAGATATTTACA
TGCAAATGGTGCTTCTTTGTTTTTTTTTTGTCTTTATGTTCATATTGGAC
GAGGGTTATATTATGGGGGGTATTTAAGATTTCATG-TTTGGAGTGTTGG
TGTTTTGCTTTTTTTATTGACTATGGCGACCGCTTTTATGGGTTATGTTT
TGCC-TTGG-GGCCAAATGTCTTTTTGGGGTGCGACTGTTATTACCAATT
TACTATCTGCAATACCCTATTTTGGGGTGGATATAGTTCAATGGGTTTGA
GGTGGTTTTAGTGTTTCTGGGGCTACATTAAATCGGTTTTTTAGTTTGCA
TTTCTTGCTTCCTTTTA-TTTTAGCCTTTCTTGCTATTATTCACTTAGTT
TATTTACATGTTGATGGGTCAAAT-AATCCTGTCGG-CTTAAGCTCTTCG
ATGGACAGTGTTTCTTTTCATACTTTTTATACTTCGAAAGATCTTTTTGG
CTTCTTTTTTTTATTTTTTTTATTTTTTTTTTTTGTTTTTT---TTTGGC
CTAATTTCTTAGGAGACGCAGAGAATTTTATTCAGGCGAATTCTTTAGTT
ACTCCTGTTCACATTCAACCCGAGTGGTACTTTTTATTTGCTTATGCCAT
TTTGCGTTCAATACCAAATAAATTGGGGGGGGTTGTTGCTATGTTTTGTA
GTATTTTAATTTTATTTTTTTTACCCATTTTACACAAAAGTGTTTTAAAA
GGACTGTCTTTCCGTCCTTTGGGACGAATGGCGTTTTGGTTTTTGATAGT
TAATTTTGGTCTTTTGACTTGAATCGGGTCGCAAGTAGTTGAAGAGCCCT
TTATTTTAATCGGGCAAGTTCTTTCTTTTTTTTATTTTTTTTATTTTTTA
GTTCTTGTGCCTGTGTTGGGTGTTTTAGAAAACAAATTATTAAAAAGAGA
TTAA
'Leptoria_irregularis_-_AB117353'              
-----ATGCCATTACGAAAGGACAATCCTATTTTATCTCCAGTTAATGGG
TTTCTCGTCGACTTGCCCTCTCCTTCAAATATAAGTTATTTTTGAAACTT
TGGGTCTTTATTAGGACTGTGTTTAGTTTTACAAATTATAACAGGGTGTT
TTTTATCGATGCATTATTGTTCAGATGCGGGTCTTGCGTTTGCTTCTATT
GGGCACATAATGCGCGATGTTAACTATGGGTTTTTATTAAGATATTTACA
TGCAAATGGTGCTTCTTTGTTTTTTTTTTGTCTTTATGTTCATATTGGAC
GAGGGCTATATTATGGGGGGTATTTAAGATTTCATG-TTTGGAGTGTTGG
TGTTTTGCTTTTTTTATTGACTATGGCGACCGCTTTTATGGGTTATGTTT
TGCC-TTGG-GGCCAAATGTCTTTTTGGGGTGCGACTGTTATTACCAATT
TACTATCTGCAATACCCTATTTTGGGGTGGATATAGTTCAATGGGTTTGA
GGTGGTTTTAGTGTTTCTGGGGCTACATTAAATCGGTTTTTTAGTTTGCA
TTTCTTGCTTCCTTTTA-TTTTAGCCTTTCTTGCTATTATTCACTTAGTT
TATTTACATGTTGATGGGTCAAAT-AATCCTGTCGG-CTTAAGCTCTTCG
ATGGACAGTGTTTCTTTTCATACTTTTTATACTTCGAAAGATCTTTTTGG
CTTCTTTTTTTTATTTTTTTTATTTTTTTTTTTTGTTTTTT---TTTGGC
CTAATTTCTTAGGAGACGCAGAGAATTTTATTCAGGCGAATTCTTTAGTT
ACTCCTGTTCACATTCAACCCGAGTGGTACTTTTTATTTGCTTATGCCAT
TTTGCGTTCAATACCAAATAAATTGGGGGGGGTTGTTGCTATGTTTTGTA
GTATTTTAATTTTATTTTTTTTACCCATTTTACACAAAAGTGTTTTAAAA
GGACTGTCTTTCCGTCCTTTGGGACGAATGGCGTTTTGGTTTTTGATAGT
TAATTTTGGTCTTTTGACTTGAATCGGGTCGCAAGTAGTTGAAGAGCCCT
TTATTTTAATCGGGCAAGTTCTTTCTTTTTTTTATTTTTTTTATTTTTTA
GTTCTTGTGCCTGTGTTGGGTGTTTTAGAAAACAAATTATTAAAAAGAGA
TTAA
'Leptoria_phrygia_-_AB117354'                  
-----ATGCCATTACGAAAGGACAATCCTATTTTATCTCCAGTTAATGGG
TTTCTCGTAGACATGCCCTCTCCTTCAAACATAAGTTATTTTTGAAACTT
TGGGTCTTTATCAGGACTGTGTTTAGTTTTACAAATTATAACAGGGTGTT
TTTTATCGATGCATTATTGTTCAGATGCGGGTCTTGCGTTTGCTTCTATT
GGGCACATAATGCGCGATGTTAACTATGGGTTTTTATTAAGATATTTACA
TGCAAATGGTGCTCCTTTGTTTTTTTTTTGTCTTTATATTCATATTGGAC
AAGGGTTATATTACGGGGGGTATTTGAAATTTCATG-TTTGGAGTGTTGG
AGTTTTGCTTTTTTTATTGACTATGGCGACCGCTTTTATGGGTTATGTTT
TGCC-CTGG-GGCCAAATGTCTTTTTGGGGTGCGACTGTTATTACGAATT
TATTATCTGCAATACCCGATTTTGGGGTGGATATTGTTCAATGGGTTTGA
GGTGGTTTTAGTGTTTCTGGGGCTACATTAAATCGGTTTTTTAGTTTGCA
TTTCTTGCTCCCTTTTA-TTTTGGCCTTTCTTGCTGTTATTCATTTAGTT
TATTTACATGTTGATGGGTCAAAT-AATCCTGTCGG-CTTAAACTCTTCG
ATGGACAGTGTTTCTTTTCATACTTTTTATACTTCGAAAGATCTTTTTGG
TTTCTTTTTTTTATTTTTTTTATTTTTTTTTTTTGTTTTTT---TTTGGC
CTAATTTCTTAGGAGACGCAGAGAATTTTATTCAGGCGAATTCTTTAGTT
ACTCCTGTTCACATTCAACCCGAGTGGTACTTTTTATTTGCTTATGCCAT
TTTGCGTTCAATACCAAATAAATTGGGGGGGGTTGTTGCTATGTTTTGTA
GTATTTTAATTTTATTTTTTTTACCCATTTTACACAAAAGTGTTTTAAAA
GGACTGTCTTTCCGCCCTTTGGGACGAATGGCGTTTTGGTTTTTGATAGT
TAATTTTGGTCTTTTGACTTGAATCGGGGCGCAAGTAGTTGAAGAGCCCT
TTATTTTAATCGGGCAAGTTCTTTCTTTTTTTTATTTTTTTTATTTTTTA
GTTCTTGTGCCTGTGTTGGGTGTTTTAGAAAATCAATTATTAAAAAGAAA
TTAA
'Lobophyllia_corymbosa_-_AB117318'             
-----ATGCCACTACGAAAGGATAATCCTATTTTATCTCCAGTTAACGGG
TTTCTCGTAGACTTGCCCTCTCCCTCAAATATAAGTTATTTTTGAAACTT
TGGGTCTTTATTAGGACTGTGTTTAGTCTTACAAATTATAACGGGGTGTT
TTTTATCGATGCATTATTGTTCAGATGCGTGTCTTGCGTTTGCTTCTATT
GGCCACATAATGCGCGATGTTAATTATGGGTTTTTATTAAGATATTTACA
TGCAAATGGTGCTTCTTTGTTTTTTTTTTGTCTTTATATTCATATTGGAC
GAGGGTTATATTACGGGGGGCATTTAAAATTACATG-TTTGGAGCGTTGG
GGTTTTGCTTTTTTTATTGACTATGGCGACCGCTTTTATGGGTTATGTTT
TGCC-TTGG-GGCCAAATGTCTTTTTGGGGTGCGACTGTCATTACGAATT
TATTATCTGCAATACCCTATTTTGGGGTGGATATTGTTCAATGGGTTTGA
GGTGGTTTTAGTGTTTCTGGGGCCACATTAAATCGGTTTTTTAGTTTGCA
TTTCTTGCTTCCTTTTA-TCTTAGCCTTCCTTGCTATTATTCATTTAGTT
TATTTACATGTTGATGGGTCAAAT-AATCCTATCGG-CTTAAAATCTTCG
ATGGACAGTGTTTCTTTTCATACTTTTTATACTTCGAAAGATCTTTTTGG
TTTCTTTTTTTTATTTTTTTTATTTTTTTTTTTTGTTTTTT---TTTTGC
CTAATTTCTTAGGAGACGCAGAGAATTTTATTCAGGCGAATTCTTTAGTT
ACCCCTGTTCACATTCAACCCGAGTGGTACTTTTTATTTGCTTATGCCAT
TTTGCGTTCAATACCAAATAAATTGGGGGGGGTTGTTGCCATGTTTTGTA
GTGTTTTAATTTTATTTTTTTTACCCGTTTTACATAAGAGTGTTTTAAAA
GGACTGTCTTTTCGTCCTTTGGGGCGAATGGCATTTTGATTTTTGATAGT
TAATTTTGGTCTTTTGACTTGAATTGGGTCGCAGGTAGTTGAAGAGCCCT
TTATTTTAATTGGGCAAGTTCTTTCTTCTTTTTATTTTTTTTATTTTTTA
GTTTTTGTGCCTGTGTTGGGCGTTTTAGAAAATCAATTATTAAAAATAAA
TTAA
'Lobophyllia_hemprichii_-_AB117317'            
-----ATGCCACTACGAAAGGATAATCCGATTTTATCTCCAGTTAATGGG
TTTCTCGTAGACTTGCCCTCTCCCTCAAATATAAGTTATTTTTGAAACTT
TGGGTCTTTATTAGGACTGTGTTTAGTCTTACAAATTATAACGGGGTGTT
TTTTATCGATGCATTATTGTTCAGATGCGTGTCTTGCGTTTGCTTCTATT
GGCCACATAATGCGCGATGTTAATTATGGGTTTTTATTAAGATATTTACA
TGCAAATGGTGCTTCTTTGTTTTTTTTTTGTCTTTATATTCATATTGGAC
GAGGGTTATATTACGGGGGGCATTTAAAATTACATG-TTTGGAGCGTTGG
GGTTTTGCTTTTTTTATTGACTATGGCGACCGCTTTTATGGGTTATGTTT
TGCC-TTGG-GGCCAAATGTCTTTTTGGGGTGCGACTGTCATTACGAATT
TATTATCTGCAATACCCTATTTTGGGGTGGATATTGTTCAATGGGTTTGA
GGTGGTTTTAGTGTTTCTGGGGCCACATTAAATCGGTTTTTTAGTTTGCA
TTTCTTGCTTCCTTTTA-TCTTAGCCTTCCTTGCTATTATTCATTTAGTT
TATTTACATGTTGATGGGTCAAAT-AATCCTATCGG-CTTAAAATCTTCG
ATGGACAGTGTTTCTTTTCATACTTTTTATACTTCGAAAGATCTTTTTGG
TTTCTTTTTTTTATTTTTTTTATTTTTTTTTTTTGTTTTTT---TTTTGC
CTAATTTCTTAGGAGACGCAGAGAATTTTATTCAGGCGAATTCTTTAGTT
ACCCCTGTTCACATTCAACCCGAGTGGTACTTTTTATTTGCTTATGCCAT
TTTGCGTTCAATACCAAATAAATTGGGGGGGGTTGTTGCCATGTTTTGTA
GTGTTTTAATTTTATTTTTTTTACCCGTTTTACATAAGAGTGTTTTAAAA
GGACTGTCTTTTCGTCCTTTGGGGCGAATGGCATTTTGATTTTTGATAGT
TAATTTTGGTCTTTTGACTTGAATTGGATCGCAGGTAGTTGAAGAGCCCT
TTATTTTAATTGGGCAAGTTCTTTCTTCTTTTTATTTTTTTTATTTTTTA
GTTTTTGTGCCTGTGTTGGGCGTTTTAGAAAATCAATTATTAAAAATAAA
TTAA
'Lobophyllia_pachysepta_-_AB117319'            
-----ATGCCACTACGAAAGGATAATCCGATTTTATCTCCAGTTAATGGG
TTTCTCGTAGACTTGCCCTCTCCCTCAAATATAAGTTATTTTTGAAACTT
TGGGTCTTTATTAGGACTGTGTTTAGTCTTACAAATTATAACGGGGTGTT
TTTTATCGATGCATTATTGTTCAGATGCGTGTCTTGCGTTTGCTTCTATT
GGCCACATAATGCGCGATGTTAATTATGGGTTTTTATTAAGATATTTACA
TGCAAATGGTGCTTCTTTGTTTTTTTTTTGTCTTTATATTCATATTGGAC
GAGGGTTATATTACGGGGGGCATTTAAAATTACATG-TTTGGAGCGTTGG
GGTTTTGCTTTTTTTATTGACTATGGCGACCGCTTTTATGGGTTATGTTT
TGCC-TTGG-GGCCAAATGTCTTTTTGGGGTGCGACTGTCATTACGAATT
TATTATCTGCAATACCCTATTTTGGGGTGGATATTGTTCAATGGGTTTGA
GGTGGTTTTAGTGTTTCTGGGGCCACATTAAATCGGTTTTTTAGTTTGCA
TTTCTTGCTTCCTTTTA-TCTTAGCCTTCCTTGCTATTATTCATTTAGTT
TATTTACATGTTGATGGGTCAAAT-AATCCTATCGG-CTTAAAATCTTCG
ATGGACAGTGTTTCTTTTCATACTTTTTATACTTCGAAAGATCTTTTTGG
TTTCTTTTTTTTATTTTTTTTATTTTTTTTTTTTGTTTTTT---TTTTGC
CTAATTTCTTAGGAGACGCAGAGAATTTTATTCAGGCGAATTCTTTAGTT
ACCCCTGTTCACATTCAACCCGAGTGGTACTTTTTATTTGCTTATGCCAT
TTTGCGTTCAATACCAAATAAATTGGGGGGGGTTGTTGCCATGTTTTGTA
GTGTTTTAATTTTATTTTTTTTACCCGTTTTACATAAGAGTGTTTTAAAA
GGACTGTCTTTTCGTCCTTTGGGGCGAATGGCATTTTGATTTTTGATAGT
TAATTTTGGTCTTTTGACTTGAATTGGATCGCAGGTAGTTGAAGAGCCCT
TTATTTTAATTGGGCAAGTTCTTTCTTCTTTTTATTTTTTTTATTTTTTA
GTTTTTGTGCCTGTGTTGGGCGTTTTAGAAAATCAATTATTAAAAATAAA
TTAA
'Manicina_areolata_-_AB117305'                 
-----ATGCCATTACGAAAGGACAATCCTATTTTATCTCCAGTTAATGGG
TTTCTCGTGGACTTGCCCTCTCCTTCAAATATAAGTTATTTTTGAAACTT
TGGGTCTTTATTAGGGCTGTGTTTAGTTTTACAAATTATAACAGGGTGTT
TTTTATCGATGCATTATTGTTCAGATGCGTGTCTTGCGTTTGCTTCTATT
GGGCACATAATGCGCGATGTTAATTATGGGTTTTTATTAAGATATTTACA
TGCAAATGGTGCTTCTTTGTTTTTTTTTTGCCTTTATATTCATATTGGAC
GAGGGTTATATTACGGGGGGTATTTGAAATACCATG-TTTGGAGTGTTGG
AGTTTTGCTTTTTTTATTGACTATGGCGACTGCTTTTATGGGTTATGTTT
TGCC-TTGG-GGCCAAATGTCTTTTTGGGGCGCGACTGTTATTACGAATT
TATTATCTGCAATACCTTATTTTGGGGTGGATATTGTTCAATGGGTTTGA
GGTGGTTTTAGTGTTTCTGGGGCCACATTAAATCGGTTTTTTAGTTTGCA
TTTCTTGCTTCCTTTTA-TCTTAGCCTTTCTTGCTATTGTTCATTTAGTT
TATTTACATGTTGATGGGTCAAAT-AATCCTATCGG-CTTAAATTCTTCG
ATGGACTGTGTTTCTTTTCATACTTTTTATACTTCGAAAGATCTTTTTGG
TTTCTTTTTTTTATTTTTTTTATTTTTTTTTATTGTTTTTT---TTTTGC
CTAATTTTTTAGGAGACGCAGAAAATTTTATTCAGGCGAACTCTTTAGTT
ACTCCTGTTCACATACAACCCGAGTGGTACTTTTTATTTGCTTATGCCAT
TTTGCGTTCAATACCAAATAAATTGGGGGGGGTTGTTGCTATGTTTTGTA
GTATTTTAATTTTATTTTTTTTACCTGTTTTACATAAGAGTGTTTTAAAA
GGACTGTCTTTTCGCCCTTTGGGACGAATGGCGTTTTGGTTTTTGATAGT
TAACTTTGGTCTTTTGACTTGAATTGGGTCGCAGGTAGTTGAAGAGCCCT
TTATTTTAATTGGGCAAGTTCTTTCTTTTTTTTATTTTTTTTATTTTTTA
GTTCTTGTGCCTGTCTTGGGCGTTTTAGAAAATCAATTATTAAAAAGAAA
TTAA
'Meandrina_braziliensis_-_AB117382'            
-----ATACCATTACGAAAAGATAATCCGATTTTATCTCCGGTTAATGGG
TTTCTCGTAGATTTGCCTTCTCCTTCAAATATAAGTTATTTTTGAAACTT
TGGATCTTTATTAGGGTTATGTTTAGTTTTACAAATTATAACAGGGTGTT
TTTTATCTATGCATTATTGTTCTGATGCGTATCTTGCGTTTGCTTCTATT
GGGCATATAATGCGAGATGTTAACTATGGATTCTTATTAAGATATTTACA
TGCAAATGGTGCTTCTTTGTTTTTTTTTTGTCTTTATATTCATATTGGAC
GAGGGTTATATTACGGGGGGTATTTAAAATTCCATG-TTTGAAGCGTCGG
AGTTTTGCTTTTTTTATTGACTATGGCGACCGCTTTTATGGGCTATGTTT
TGCC-TTGG-GGCCAAATGTCTTTTTGAGGTGCGACTGTTATTACAAATT
TATTATCTGCAATACCTTATTTTGGGGTGGATATTGTTCAATGGGTTTGA
GGTGGTTTTAGTGTTTCTGGGGCTACATTAAATCGGTTTTTTAGTTTACA
CTTTTTGCTTCCTTTTA-TTTTAGCTTTTCTTGTTATTATTCATTTAGTT
TATTTACATGTTGATGGGTCAAAT-AATCCTATTGG-CTTAAACTCTCCG
ATGGACAATGTTTCTTTTCATACTTTTTATACTTCAAAAGATCTTTTTGG
TTTATTTTTTTTATTTTTTTTATTTTTTTTTTTCGTTTTTT---TTTTGC
CTAATTTTTTAGGAGACGCAGAAAATTTTATTCAGGCGAATTCTTTAGTT
ACTCCTGTACATATCCAACCAGAGTGGTACTTTTTATTTGCTTATGCTAT
ACTGCGCTCAATACCAAATAAATTGGGGGGGGTTGTGGCTATGTTTTGTA
GTATTTTAATTTTATTTTTTTTACCCATTTTACATAAAAGTGTTTTAAAA
GGGTTATCTTTTCGTCCTTTGGGGCGAATGGTGTTTTGATTTTTGATAGT
TAACTTTGGTCTTTTGACTTGAATTGGGTCGCAAGTAGTAGAAGAACCCT
TTATTTTAATTGGGCAGGTTCTTTCTTTTTTTTATTTTTTTTATTTTTTA
ATTCTTTTGCCTGTATTGGGTGTTTTAGAAAATCAATTATTAAAAAGAAA
TTAA
'Meandrina_meandrites_-_AB117381'              
-----ATACCATTACGAAAAGATAATCCGATTTTATCTCCGGTTAATGGG
TTTCTTGTAGATTTGCCTTCTCCTTCAAATATAAGTTATTTTTGAAACTT
TGGATCTTTATTAGGGTTATGTTTAGTTTTACAAATTATAACAGGGTGTT
TTTTATCTATGCATTATTGTTCTGATGCATATCTTGCGTTTGCTTCTATT
GGGCATATAATGCGAGATGTTAACTATGGATTCTTATTAAGATATTTACA
TGCAAATGGTGCTTCTTTGTTTTTTTTTTGTCTTTATATTCATATTGGAC
GAGGGTTATATTACGGGGGGTATTTAAAATTTCATG-TTTGAAGCGTCGG
AGTTGTGCTTTTTTTATTGACTATGGCGACCGCTTTTATGGGCTATGTTT
TGCC-TTGG-GGCCAAATGTCTTTTTGAGGTGCGACTGTTATTACAAATT
TATTATCTGCAATACCTTATTTTGGGGTGGATATTGTTCAATGGGTTTGA
GGTGGTTTTAGTGTTTCTGGGGCTACATTAAATCGGTTTTTTAGTTTACA
CTTTTTGCTTCCTTTTA-TTTTAGCTTTTCTTGCTATTATTCATTTAGTT
TATTTACATGTTGATGGGTCAAAT-AATCCTATTGG-TTTAAACTCTCCG
ATGGACAATGTTTCTTTTCATACTTTTTATACTTCAAAAGATCTTTTTGG
TTTATTTTTTTTATTTTTTTTATTTTTTTTTTTCGTTTTTT---TTTTGC
CTAATTTTTTAGGAGACGCAGAAAATTTTATTCAGGCGAATTCTTTAGTT
ACTCCTGTACATATCCAACCAGAGTGGTACTTTTTATTTGCTTATGCTAT
ACTGCGCTCAATACCAAATAAATTGGGGGGGGTTGTGGCTATGTTTTGTA
GTATTTTAATTTTATTTTTTTTACCCATTTTACATAAAAGTGTTTTAAAA
GGGTTATCTTTTCGTCCTTTGGGGCGAATGGTGTTTTGATTTTTGATAGT
TAACTTTGGTCTTTTGACTTGAATTGGGTCGCAAGTAGTAGAAGAACCCT
TTATTTTAATTGGGCAGGTTCTTTCTTTTTTTTATTTTTTTTATTTCTTA
ATTCTTTTGCCTGTATTGGGTGTTTTAGAAAATCAATTATTAAAAAGAAA
TTAA
'Merulina_ampliata_-_AB117368'                 
-----ATGCCATTACGAAAGGACAATCCTATTTTATCTCCAGTTAATGGG
TTTCTCGTCGACTTGCCCTCTCCTTCAAATATAAGTTATTTTTGAAACTT
TGGGTCTTTGTTAGGATTGTGTTTAGTTTTACAAATTATAACAGGGTGTT
TTTTATCGATGCATTATTGTTCAGATGCGGGTCTTGCGTTTGCTTCTATT
GGGCACATAATGCGCGATGTTAACTATGGGTTTTTATTAAGATATTTACA
TGCAAATGGTGCTTCTTTGTTTTTTTTTTGTCTTTATATTCATATTGGAC
GAGGGTTATATTATGGGGGGTATTTAAAATTTCATG-TTTGGAGTGTTGG
TGTTTTGCTTTTTTTATTGACTATGGCGACCGCTTTTATGGGTTATGTTT
TGCC-TTGG-GGCCAAATGTCTTTTTGGGGTGCGACTGTTATTACCAATT
TACTATCTGCAATACCCTATTTTGGGGTGGATATAGTTCAATGGGTTTGA
GGTGGTTTTAGTGTTTCTGGGGCTACATTAAATCGGTTTTTTAGTTTGCA
TTTCTTGCTTCCTTTTA-TTTTAGCCTTTCTTGCTATTATCCACTTAGTT
TATTTACATGTTGATGGGTCAAAT-AATCCTGTCGG-CTTAAGCTCTTCG
ATGGACAGTGTTTCTTTTCATACTTTTTATACTTCGAAAGATCTTTTTGG
CTTCTTTTTTTTATTTTTTTTATTTTTTTTTTTTGTTTTTT---TTTGGC
CTAATTTCTTAGGAGACGCAGAGAATTTTATTCAGGCGAATTCTTTAGTT
ACTCCTGTTCACATTCAACCCGAGTGGTACTTTTTATTTGCTTATGCCAT
TTTGCGTTCAATACCAAATAAATTGGGGGGGGTTGTTGCTATGTTTTGTA
GTATTTTAATTTTATTTTTTTTACCCATTTTACACAAAAGTGTTTTAAAA
GGACTGTCTTTCCGTCCTTTGGGACGAATGGCGTTTTGGTTTTTGATAGT
TAATTTTGGTCTTTTGACTTGAATCGGGTCGCAAGTAGTTGAAGAGCCCT
TTATTTTAATCGGGCAAGTTCTTTCTTTTTTTTATTTTTTTTATTTTTTA
GTTCTTGTGCCTGTGTTGGGTCTTTTAGAAAACAAATTCTTAAAAAGAAA
TTAA
'Merulina_scabricula_-_AB117369'               
-----ATGCCATTACGAAAGGACAATCCTATTTTATCTCCAGTTAATGGG
TTTCTCGTCGACTTGCCCTCTCCTTCAAATATAAGTTATTTTTGAAACTT
TGGGTCTTTGTTAGGATTGTGTTTAGTTTTACAAATTATAACAGGGTGTT
TTTTATCGATGCATTATTGTTCAGATGCGGGTCTTGCGTTTGCTTCTATT
GGGCACATAATGCGCGATGTTAACTATGGGTTTTTATTAAGATATTTACA
TGCAAATGGTGCTTCTTTGTTTTTTTTTTGTCTTTATATTCATATTGGAC
GAGGGTTATATTATGGGGGGTATTTAAGATTTCATG-TTTGGAGTGTTGG
TGTTTTGCTTTTTTTATTGACTATGGCGACCGCTTTTATGGGTTATGTTT
TGCC-TTGG-GGCCAAATGTCTTTTTGGGGTGCGACTGTTATTACCAATT
TACTATCTGCAATACCCTATTTTGGGGTGGATATAGTTCAATGGGTTTGA
GGTGGTTTTAGTGTTTCTGGGGCTACATTAAATCGGTTTTTTAGTTTGCA
TTTCTTGCTTCCTTTTA-TTTTAGCCTTTCTTGCTATTATCCACTTAGTT
TATTTACATGTTGATGGGTCAAAT-AATCCTGTCGG-CTTAAGCTCTTCG
ATGGACAGTGTTTCTTTTCATACTTTTTATACTTCGAAAGATCTTTTTGG
CTTCTTTTTTTTATTTTTTTTATTTTTTTTTTTTGTTTTTT---TTTGGC
CTAATTTCTTAGGAGACGCAGAGAATTTTATTCAGGCGAATTCTTTAGTT
ACTCCTGTTCACATTCAACCCGAGTGGTACTTTTTATTTGCTTATGCCAT
TTTGCGTTCAATACCAAATAAATTGGGGGGGGTTGTTGCTATGTTTTGTA
GTATTTTAATTTTATTTTTTTTACCCATTTTACACAAAAGTGTTTTAAAA
GGACTGTCTTTCCGTCCTTTGGGACGAATGGCGTTTTGGTTTTTGATAGT
TAATTTTGGTCTTTTGACTTGAATCGGGTCGCAAGTAGTTGAAGAGCCCT
TTATTTTAATCGGGCAAGTTCTTTCTTTTTTTTATTTTTTTTATTTTTTA
GTTCTTGTGCCTGTGTTGGGTCTTTTAGAAAACAAATTCTTAAAAAGAAA
TTAA
'Montastraea_annularis_-_AB117337'             
-----ATGCCATTACGAAAGGACAATCCTATTTTATCTCCAGTTAATGGG
TTTCTCGTAGACTTGCCCTCTCCTTCAAATATAAGTTATTTTTGAAATTT
TGGGTCTTTATTAGGACTGTGTTTAGTTTTACAAATTATAACAGGGTGTT
TTTTGTCGATGCATTATTGTTCAGATGCGTGTCTTGCGTTTGCTTCTATT
GGGCACATAATGCGCGATGTTAATTATGGGTTTTTATTAAGATATTTACA
TGCAAATGGGGCTTCTTTGTTTTTTTTTTGTCTTTATATTCATATTGGAC
GAGGGTTATATTACGGGGGGTATTTGAGATTTCATG-TTTGGAGTGTTGG
AGTTTTGCTTTTTTTATTGACTATGGCGACCGCTTTTATGGGTTATGTTT
TGCC-TTGG-GGCCAAATGTCTTTTTGGGGGGCGACTGTTATTACGAATT
TATTATCTGCAATACCCTATTTTGGGGTGGATATTGTTCAATGGGTTTGA
GGTGGCTTTAGTGTTTCTGGGGCTACATTAAATCGGTTTTTTAGTTTGCA
TTTCTTGCTTCCTTTTA-TTTTGGCCTTTCTTGCTATTATTCATTTAGTT
TATTTACATGTTGATGGGTCAAAT-AATCCTGTCGG-CTTAAACTCTTCG
ATGGACAGTGTTTCTTTTCATACTTTTTATACTTCGAAAGATCTTTTTGG
CTTCTTTTTTTTATTTTTTTTATTTTTTTTTTTTGTTTTTT---TTTGGC
CTAATTTCTTAGGAGACGCAGAGAATTTTATTCAGGCGAATTCTTTAGTT
ACTCCTGTTCACATTCAACCCGAGTGGTACTTTTTATTTGCTTATGCCAT
TTTGCGTTCAATACCAAATAAATTGGGGGGGGTTGTTGCTATGTTTTGTA
GTATTTTAATTTTATTTTTTTTACCCCTTTTACATAAAAGTGTTTTAAAA
GGACTGTCTTTTCGTCCTTTGGGACGAATGGCGTTTTGGTTTTTGATAGT
TAATTTTGGTCTTTTGACTTGAATTGGGGCGCAAGTAGTTGAAGAGCCCT
TTATTTTAATTGGGCAAGTTCTTTCTTTTTTTTATTTTTTTTATTTTTTA
GTTCTTGTGCCTGTATTGGGTGTTTTAGAAAATCAATTATTAAAAAGAAA
TTAA
'Montastraea_cavernosa_-_AB117373'             
-----ATGCCATTACGAAAGGATAATGCTATTTTATCTCCGGTTAATGGG
TTTCTCGTAGATCTTCCCTCTCCTTCAAATATAAGTTATCTTTGAAACTT
TGGGTCTTTATTAGGACTGTGTTTAGTTTTACAAATTATAACAGGGTGTT
TTTTATCGATGCATTATTGTTCAGATGCGTGTCTTGCGTTTACTTCTATT
GGGCACATAATGCGCGATGTTAACTATGGGTTTTTATTAAGATATTTACA
TGCAAATGGTGCTTCTTTGTTTTTTTTTTGTCTTTATATTCATATTGGAC
GAGGGTTATATTACGGGGGGTATTTGAAATTTCATG-TTTGGAGTGTTGG
AGTTTTGCTTTTTTTATTGACTATGGCGACCGCTTTTATGGGTTATGTTT
TGCC-TTGG-GGCCAAATGTCTTTTTGGGGTGCGACTGTTATTACAAATT
TATTATCTGCAATACCCTATTTTGGGGTGGATATTGTTCAATGGGTTTGA
GGTGGGTTTAGTGTTTCTGGGGCTACATTAAATCGGTTTTTTAGTTTGCA
TTTCTTGCTTCCTTTTA-TCTTAGCCTTTCTTGCCATTATTCATTTAGTT
TATTTACATGTTGATGGGTCAAAT-AATCCTATCGG-CTTAAACTCTTCG
ACGGACAGGGTTTCTTTTCATACTTTTTATACTTCGAAAGATCTTTTTGG
TTTCTTTTTTTTATTTTTTTTATTTTTTTTTTTTGTTTTTT---TTTTGC
CTAATTTCTTAGGAGACGCAGAGAATTTTATTCAGGCGAATTCTTTAGTT
ACTCCTGTTCACATTCAACCCGAGTGGTACTTTTTATTTGCTTATGCCAT
TTTGCGTTCAATACCAAATAAATTGGGGGGGGTTGTTGCTATGTTTTGTA
GTATTTTAATTTTATTTTTTTTAGCCATTTTACATAAAAGTGTTTTAAAA
GGACTGTCTTTTCGTCCTTTGGGACGAATGACGTTTTGGTTTTTGATAGT
TAAGTTTGGTCTTTTGACTTGAATTGGGTCGCAAGTAGTTGAAGAGCCCT
TTATTTTAATTGGGCAAGTTCTTTCTTTTTTTTATTTTTTTTATTTTTTA
ATTCTTGTGCCTGTATTGGGTATTTTAGAAAATCAATTATTAAAAAGAAA
TTAA
'Montastraea_cavernosa_-_AB117374'             
-----ATGCCATTACGAAAGGATAATGCTATTTTATCTCCGGTTAATGGG
TTTCTCGTAGATCTTCCCTCTCCTTCAAATATAAGTTATCTTTGAAACTT
TGGGTCTTTATTAGGACTGTGTTTAGTTTTACAAATTATAACAGGGTGTT
TTTTATCGATGCATTATTGTTCAGATGCGTGTCTTGCGTTTACTTCTATT
GGGCACATAATGCGCGATGTTAACTATGGGTTTTTATTAAGATATTTACA
TGCAAATGGTGCTTCTTTGTTTTTTTTTTGTCTTTATATTCATATTGGAC
GAGGGTTATATTACGGGGGGTATTTGAAATTTCATG-TTTGGAGTGTTGG
AGTTTTGCTTTTTTTATTGACTATGGCGACCGCTTTTATGGGTTATGTTT
TGCC-TTGG-GGCCAAATGTCTTTTTGGGGTGCGACTGTTATTACAAATT
TATTATCTGCAATACCCTATTTTGGGGTGGATATTGTTCAATGGGTTTGA
GGTGGGTTTAGTGTTTCTGGGGCTACATTAAATCGGTTTTTTAGTTTGCA
TTTCTTGCTTCCTTTTA-TCTTAGCCTTTCTTGCCATTATTCATTTAGTT
TATTTACATGTTGATGGGTCAAAT-AATCCTATCGG-CTTAAACTCTTCG
ACGGACAGGGTTTCTTTTCATACTTTTTATACTTCGAAAGATCTTTTTGG
TTTCTTTTTTTTATTTTTTTTATTTTTTTTTTTTGTTTTTT---TTTTGC
CTAATTTCTTAGGAGACGCAGAGAATTTTATTCAGGCGAATTCTTTAGTT
ACTCCTGTTCACATTCAACCCGAGTGGTACTTTTTATTTGCTTATGCCAT
TTTGCGTTCAATACCAAATAAATTGGGGGGGGTTGTTGCTATGTTTTGTA
GTATTTTAATTTTATTTTTTTTAGCCATTTTACATAAAAGTGTTTTAAAA
GGACTGTCTTTTCGTCCTTTGGGACGAATGACGTTTTGGTTTTTGATAGT
TAAGTTTGGTCTTTTGACTTGAATTGGGTCGCAAGTAGTTGAAGAGCCCT
TTATTTTAATTGGGCAAGTTCTTTCTTTTTTTTATTTTTTTTATTTTTTA
ATTCTTGTGCCTGTATTGGGTATTTTAGAAAATCAATTATTAAAAAGAAA
TTAA
'Montastraea_faveolata_-_AB117339'             
-----ATGCCATTACGAAAGGACAATCCTATTTTATCTCCAGTTAATGGG
TTTCTCGTAGACTTGCCCTCTCCTTCAAATATAAGTTATTTTTGAAATTT
TGGGTCTTTATTAGGACTGTGTTTAGTTTTACAAATTATAACAGGGTGTT
TTTTGTCGATGCATTATTGTTCAGATGCGTGTCTTGCGTTTGCTTCTATT
GGGCACATAATGCGCGATGTTAATTATGGGTTTTTATTAAGATATTTACA
TGCAAATGGGGCTTCTTTGTTTTTTTTTTGTCTTTATATTCATATTGGAC
GAGGGTTATATTACGGGGGGTATTTGAGATTTCATG-TTTGGAGTGTTGG
AGTTTTGCTTTTTTTATTGACTATGGCGACCGCTTTTATGGGTTATGTTT
TGCC-TTGG-GGCCAAATGTCTTTTTGGGGGGCGACTGTTATTACGAATT
TATTATCTGCAATACCCTATTTTGGGGTGGATATTGTTCAATGGGTTTGA
GGTGGCTTTAGTGTTTCTGGGGCTACATTAAATCGGTTTTTTAGTTTGCA
TTTCTTGCTTCCTTTTA-TTTTGGCCTTTCTTGCTATTATTCATTTAGTT
TATTTACATGTTGATGGGTCAAAT-AATCCTGTCGG-CTTAAACTCTTCG
ATGGACAGTGTTTCTTTTCATACTTTTTATACTTCGAAAGATCTTTTTGG
CTTCTTTTTTTTATTTTTTTTATTTTTTTTTTTTGTTTTTT---TTTGGC
CTAATTTCTTAGGAGACGCAGAGAATTTTATTCAGGCGAATTCTTTAGTT
ACTCCTGTTCACATTCAACCCGAGTGGTACTTTTTATTTGCTTATGCCAT
TTTGCGTTCAATACCAAATAAATTGGGGGGGGTTGTTGCTATGTTTTGTA
GTATTTTAATTTTATTTTTTTTACCCCTTTTACATAAAAGTGTTTTAAAA
GGACTGTCTTTTCGTCCTTTGGGACGAATGGCGTTTTGGTTTTTGATAGT
TAATTTTGGTCTTTTGACTTGAATTGGGGCGCAAGTAGTTGAAGAGCCCT
TTATTTTAATTGGGCAAGTTCTTTCTTTTTTTTATTTTTTTTATTTTTTA
GTTCTTGTGCCTGTATTGGGTGTTTTAGAAAATCAATTATTAAAAAGAAA
TTAA
'Montastraea_franksi_-_AB117338'               
-----ATGCCATTACGAAAGGACAATCCTATTTTATCTCCAGTTAATGGG
TTTCTCGTAGACTTGCCCTCTCCTTCAAATATAAGTTATTTTTGAAATTT
TGGGTCTTTATTAGGACTGTGTTTAGTTTTACAAATTATAACAGGGTGTT
TTTTGTCGATGCATTATTGTTCAGATGCGTGTCTTGCGTTTGCTTCTATT
GGGCACATAATGCGCGATGTTAATTATGGGTTTTTATTAAGATATTTACA
TGCAAATGGGGCTTCTTTGTTTTTTTTTTGTCTTTATATTCATATTGGAC
GAGGGTTATATTACGGGGGGTATTTGAGATTTCATG-TTTGGAGTGTTGG
AGTTTTGCTTTTTTTATTGACTATGGCGACCGCTTTTATGGGTTATGTTT
TGCC-TTGG-GGCCAAATGTCTTTTTGGGGGGCGACTGTTATTACGAATT
TATTATCTGCAATACCCTATTTTGGGGTGGATATTGTTCAATGGGTTTGA
GGTGGCTTTAGTGTTTCTGGGGCTACATTAAATCGGTTTTTTAGTTTGCA
TTTCTTGCTTCCTTTTA-TTTTGGCCTTTCTTGCTATTATTCATTTAGTT
TATTTACATGTTGATGGGTCAAAT-AATCCTGTCGG-CTTAAACTCTTCG
ATGGACAGTGTTTCTTTTCATACTTTTTATACTTCGAAAGATCTTTTTGG
CTTCTTTTTTTTATTTTTTTTATTTTTTTTTTTTGTTTTTT---TTTGGC
CTAATTTCTTAGGAGACGCAGAGAATTTTATTCAGGCGAATTCTTTAGTT
ACTCCTGTTCACATTCAACCCGAGTGGTACTTTTTATTTGCTTATGCCAT
TTTGCGTTCAATACCAAATAAATTGGGGGGGGTTGTTGCTATGTTTTGTA
GTATTTTAATTTTATTTTTTTTACCCCTTTTACATAAAAGTGTTTTAAAA
GGACTGTCTTTTCGTCCTTTGGGACGAATGGCGTTTTGGTTTTTGATAGT
TAATTTTGGTCTTTTGACTTGAATTGGGGCGCAAGTAGTTGAAGAGCCCT
TTATTTTAATTGGGCAAGTTCTTTCTTTTTTTTATTTTTTTTATTTTTTA
GTTCTTGTGCCTGTATTGGGTGTTTTAGAAAATCAATTATTAAAAAGAAA
TTAA
'Mussa_angulosa_-_AB117316'                    
-----ATGCCATTACGAAAGGACAATCCTATTTTATCTCCAGTTAATGGG
TTTCTCGTAGACTTGCCCTCTCCTTCAAATATAAGTTATTTTTGAAACTT
TGGGTCTTTATTAGGGCTGTGTTTAGTTTTACAAATTATAACAGGGTGTT
TTTTATCGATGCATTATTGTTCAGATGCGTGTCTTGCGTTTGCTTCTATA
GGGCACATAATGCGCGATGTTAATTATGGGTTTTTATTAAGATATTTACA
TGCAAATGGTGCTTCTTTGTTTTTTTTTTGCCTTTATATTCATATTGGAC
GAGGGTTATATTACGGGGGGTATTTGAAATACCATG-TTTGGAGTGTTGG
AGTTTTGCTTTTTTTATTGACTATGGCGACCGCTTTTATGGGTTATGTTT
TGCC-TTGG-GGCCAAATGTCTTTTTGGGGCGCGACTGTTATTACGAATT
TATTATCTGCAATACCTTATTTTGGGGTGGATATTGTTCAATGGGTTTGA
GGTGGTTTTAGTGTTTCTGGGGCCACATTAAATCGGTTTTTTAGTTTGCA
TTTCTTGCTTCCTTTTA-TCTTAGCCTTTCTTGCTATTGTTCATTTAGTT
TATTTACATGTTGATGGGTCAAAT-AATCCTATCGG-CTTAAACTCTTCG
ATGGACAGTGTTTCTTTTCATACTTTTTATACTTCGAAAGATCTTTTTGG
TTTCTTTTTTTTATTTTTTTTATTTTTTTTTATTGTTTTTT---TTTTGC
CTAATTTTTTAGGAGACGCAGAGAATTTTATTCAGGCGAACTCTTTAGTT
ACTCCTGTTCACATTCAACCCGAGTGGTACTTTTTATTTGCTTATGCCAT
TTTGCGTTCAATACCAAATAAATTGGGGGGGGTTGTTGCTATGTTTTGTA
GTATTTTAATTTTATTTTTTTTACCTATTTTACATAAGAGTGTTTTAAAA
GGACTGTCTTTTCGCCCTTTGGGACGAATGGCGTTTTGGTTTTTGATAGT
TAATTTTGGTCTTTTGACTTGAATTGGGTCGCAGGTAGTTGAAGAGCCCT
TTATTTTAATTGGGCAAGTTCTTTCTTTTTTTTATTTTTTTTATTTTTTA
GTTCTTGTGCCTGTATTGGGCGTTTTAGAAAATCAATTATTAAAAAGAAA
CTAA
'Mussismilia_braziliensis_-_AB117309'          
-----ATGCCATTACGAAAGGATAATCCTATTTTATCTCCAGTTAATGGG
TTTCTCGTAGACTTGCCCTCTCCTTCAAATATAAGTTATTTTTGAAACTT
TGGGTCTTTATTAGGGCTGTGTTTAGTTTTACAAATTATAACAGGGTGTT
TTTTATCGATGCATTATTGTTCAGATGCGTGTCTTGCGTTTGCTTCTATT
GGGCACATAATGCGCGATGTTAATTATGGGTTTTTATTAAGATATTTACA
TGCAAATGGTGCTTCTTTGTTTTTTTTTTGCCTTTATATTCATATTGGAC
GAGGGTTATATTACGGGGGGTATTTGAAATACCATG-TTTGGAGTGTTGG
AGTTTTGCTTTTTTTATTGACTATGGCGACCGCTTTTATGGGTTATGTTT
TGCC-TTGG-GGCCAAATGTCTTTTTGGGGCGCGACTGTTATTACGAATT
TATTATCTGCAATACCTTATTTTGGGGTGGATATTGTTCAATGGGTTTGA
GGTGGTTTTAGTGTTTCTGGGGCCACATTAAATCGGTTTTTTAGTTTGCA
TTTCTTGCTTCCTTTTA-TCTTAGCCTTTCTTGCTATTGTTCATTTAGTT
TATTTACATGTTGATGGGTCAAAT-AATCCTATCGG-CTTAAACTCTTCG
ATGGACAGTGTTTCTTTTCATACTTTTTATACTTCGAAAGATCTTTTTGG
TTTCTTTTTTTTATTTTTTTTATTTTTTTTTATTGTTTTTT---TTTTGC
CTAATTTTTTAGGAGACGCAGAGAATTTTATTCAGGCGAACTCTTTAGTT
ACTCCTGTTCACATTCAACCCGAGTGGTACTTTTTATTTGCTTATGCCAT
TTTGCGTTCAATACCAAATAAATTGGGGGGGGTTGTTGCTATGTTTTGTA
GTATTTTAATTTTATTTTTTTTACCTATTTTACATAAGAGTGTTTTAAAA
GGACTGTCTTTTCGCCCTTTGGGACGAATGGCGTTTTGGTTTTTGATAGT
TAATTTTGGTCTTTTGACTTGAATTGGGTCGCAGGTAGTTGAAGAACCCT
TTATTTTAATTGGGCAAGTTCTTTCTTTTTTTTATTTTTTTTATTTTTTA
GTTCTTGTGCCTGTATTGGGCGTTTTAGAAAATCAATTATTAAAAAGAAA
TTAA
'Mussismilia_harttii_-_AB117308'               
-----ATGCCATTACGAAAGGATAATCCTATTTTATCTCCAGTTAATGGG
TTTCTCGTAGACTTGCCCTCTCCTTCAAATATAAGTTATTTTTGAAACTT
TGGGTCTTTATTAGGGCTGTGTTTAGTTTTACAAATTATAACAGGGTGTT
TTTTATCGATGCATTATTGTTCAGATGCGTGTCTTGCGTTTGCTTCTATT
GGGCACATAATGCGCGATGTTAATTATGGGTTTTTATTAAGATATTTACA
TGCAAATGGTGCTTCTTTGTTTTTTTTTTGCCTTTATATTCATATTGGAC
GAGGGTTATATTACGGGGGGTATTTGAAATACCATG-TTTGGAGTGTTGG
AGTTTTGCTTTTTTTATTGACTATGGCGACCGCTTTTATGGGTTATGTTT
TGCC-TTGG-GGCCAAATGTCTTTTTGGGGCGCGACTGTTATTACGAATT
TATTATCTGCAATACCTTATTTTGGGGTGGATATTGTTCAATGGGTTTGA
GGTGGTTTTAGTGTTTCTGGGGCCACATTAAATCGGTTTTTTAGTTTGCA
TTTCTTGCTTCCTTTTA-TCTTAGCCTTTCTTGCTATTGTTCATTTAGTT
TATTTACATGTTGATGGGTCAAAT-AATCCTATCGG-CTTAAACTCTTCG
ATGGACAGTGTTTCTTTTCATACTTTTTATACTTCGAAAGATCTTTTTGG
TTTCTTTTTTTTATTTTTTTTATTTTTTTTTATTGTTTTTT---TTTTGC
CTAATTTTTTAGGAGACGCAGAGAATTTTATTCAGGCGAACTCTTTAGTT
ACTCCTGTTCACATTCAACCCGAGTGGTACTTTTTATTTGCTTATGCCAT
TTTGCGTTCAATACCAAATAAATTGGGGGGGGTTGTTGCTATGTTTTGTA
GTATTTTAATTTTATTTTTTTTACCTATTTTACATAAGAGTGTTTTAAAA
GGACTGTCTTTTCGCCCTTTGGGACGAATGGCGTTTTGGTTTTTGATAGT
TAATTTTGGTCTTTTGACTTGAATTGGGTCGCAGGTAGTTGAAGAACCCT
TTATTTTAATTGGGCAAGTTCTTTCTTTTTTTTATTTTTTTTATTTTTTA
GTTCTTGTGCCTGTATTGGGCGTTTTAGAAAATCAATTATTAAAAAGAAA
TTAA
'Mussismilia_hispida_-_AB117310'               
-----ATGCCATTACGAAAGGATAATCCTATTTTATCTCCAGTTAATGGG
TTTCTCGTAGACTTGCCCTCTCCTTCAAATATAAGTTATTTTTGAAACTT
TGGGTCTTTATTAGGGCTGTGTTTAGTTTTACAAATTATAACAGGGTGTT
TTTTATCGATGCATTATTGTTCAGATGCGTGTCTTGCGTTTGCTTCTATT
GGGCACATAATGCGCGATGTTAATTATGGGTTTTTATTAAGATATTTACA
TGCAAATGGTGCTTCTTTGTTTTTTTTTTGCCTTTATATTCATATTGGAC
GAGGGTTATATTACGGGGGGTATTTGAAATACCATG-TTTGGAGTGTTGG
AGTTTTGCTTTTTTTATTGACTATGGCGACCGCTTTTATGGGTTATGTTT
TGCC-TTGG-GGCCAAATGTCTTTTTGGGGCGCGACTGTTATTACGAATT
TATTATCTGCAATACCTTATTTTGGGGTGGATATTGTTCAATGGGTTTGA
GGTGGTTTTAGTGTTTCTGGGGCCACATTAAATCGGTTTTTTAGTTTGCA
TTTCTTGCTTCCTTTTA-TCTTAGCCTTTCTTGCTATTGTTCATTTAGTT
TATTTACATGTTGATGGGTCAAAT-AATCCTATCGG-CTTAAACTCTTCG
ATGGACAGTGTTTCTTTTCATACTTTTTATACTTCGAAAGATCTTTTTGG
TTTCTTTTTTTTATTTTTTTTATTTTTTTTTATTGTTTTTT---TTTTGC
CTAATTTTTTAGGAGACGCAGAGAATTTTATTCAGGCGAACTCTTTAGTT
ACTCCTGTTCACATTCAACCCGAGTGGTACTTTTTATTTGCTTATGCCAT
TTTGCGTTCAATACCAAATAAATTGGGGGGGGTTGTTGCTATGTTTTGTA
GTATTTTAATTTTATTTTTTTTACCTATTTTACATAAGAGTGTTTTAAAA
GGACTGTCTTTTCGCCCTTTGGGACGAATGGCGTTTTGGTTTTTGATAGT
TAATTTTGGTCTTTTGACTTGAATTGGGTCGCAGGTAGTTGAAGAACCCT
TTATTTTAATTGGGCAAGTTCTTTCTTTTTTTTATTTTTTTTATTTTTTA
GTTCTTGTGCCTGTATTGGGCGTTTTAGAAAATCAATTATTAAAAAGAAA
TTAA
'Mycedium_elephantotus_-_AB117366'             
-----ATGCCATTACGAAAGGACAATCCTATTTTATCTCCGGTTAATGGG
TTTCTCGTAGACCTACCCTCTCCTTCAAATATAAGTTATTTTTGAAACTT
TGGGTCTTTATTAGGACTGTGTTTAGTTTTACAAATTATAACAGGGTGTT
TTTTATCGATGCATTATTGTTCAGATGCGGGTCTTGCGTTTGCTTCTATT
GGGCACATAATGCGCGATGTTAACTATGGGTTTTTATTAAGATATTTACA
TGCAAATGGTGCTTCTTTGTTTTTTTTTTGTCTTTATATTCATATTGGAC
GAGGGTTATATTACGGGGGGTATTTGAGATTTCATG-TTTGGAGTGTTGG
AGTTTTGCTTTTTTTATTGACTATGGCGACCGCTTTTATGGGTTATGTTT
TGCC-TTGG-GGCCAAATGTCTTTTTGGGGTGCGACTGTTATTACGAATT
TATTATCTGCAATACCCTATTTTGGGGTGGATATTGTTCAATGGGTTTGA
GGTGGTTTTAGTGTTTCTGGGGCTACATTAAATCGGTTTTTTAGTTTGCA
TTTCTTGCTTCCTTTTA-TTTTAGCCTTTCTTGCTATTATTCATTTAGTT
TATTTACATGTTGATGGGTCAAAT-AATCCTGTCGG-CTTAAACTCTTCG
ATGGACAGTGTTTCTTTTCATACTTTTTATACTTCGAAAGATCTTTTTGG
TTTCTTTTTTTTATTTTTTTTATTTTTTTTTTTTGTTTTTT---TTTGGC
CTAATTTCTTAGGAGACGCAGAGAATTTTATCCAGGCGAATTCTTTAGTT
ACTCCTGTTCACATTCAACCCGAGTGGTACTTTTTATTTGCTTATGCCAT
TTTGCGTTCAATACCAAATAAATTGGGGGGGGTTGTTGCTATGTTTTGTA
GTATTTTAATTTTATTTTTTTTACCCATTTTACACAAAAGTGTTTTAAAA
GGACTGTCTTTCCGCCCTTTGGGACGAATGGCGTTTTGGTTTTTGATAGT
TAATTTTGGTCTTTTGACTTGAATCGGGTCGCAAGTAGTTGAAGAGCCCT
TTATTTTAATCGGGCAAGTTCTTTCTTTTTTTTATTTTTTTTATTTTTTA
GTTCTTGTGCCTGTGTTGGGTGTTTTAGAAAATCAATTATTAAAAAGAAA
TTAA
'Mycedium_elephantotus_-_AB117367'             
-----ATGCCATTACGAAAGGACAATCCTATTTTATCTCCGGTTAATGGG
TTTCTCGTAGACCTACCCTCTCCTTCAAATATAAGTTATTTTTGAAACTT
TGGGTCTTTATTAGGACTGTGTTTAGTTTTACAAATTATAACAGGGTGTT
TTTTATCGATGCATTATTGTTCAGATGCGGGTCTTGCGTTTGCTTCTATT
GGGCACATAATGCGCGATGTTAACTATGGGTTTTTATTAAGATATTTACA
TGCAAATGGTGCTTCTTTGTTTTTTTTTTGTCTTTATATTCATATTGGAC
GAGGGTTATATTACGGGGGGTATTTGAAATTTCATG-TTTGGAGTGTTGG
AGTTTTGCTTTTTTTATTGACTATGGCGACCGCTTTTATGGGTTATGTTT
TGCC-TTGG-GGCCAAATGTCTTTTTGGGGTGCGACTGTTATTACGAATT
TATTATCTGCAATACCCTATTTTGGGGTGGATATTGTTCAATGGGTTTGA
GGTGGTTTTAGTGTTTCTGGGGCTACATTAAATCGGTTTTTTAGTTTGCA
TTTCTTGCTTCCTTTTA-TTTTAGCCTTTCTTGCTATTATTCATTTAGTT
TATTTACATGTTGATGGGTCAAAT-AATCCTGTCGG-CTTAAACTCTTCG
ATGGACAGTGTTTCTTTTCATACTTTTTATACTTCGAAAGATCTTTTTGG
TTTCTTTTTTTTATTTTTTTTATTTGTTTTTTTTGTTTTTT---TTTGGC
CTAATTTCTTAGGAGACGCAGAGAATTTTATCCAGGCGAATTCTTTAGTT
ACTCCTGTTCACATTCAACCCGAGTGGTACTTTTTATTTGCTTATGCCAT
TTTGCGTTCAATACCAAATAAATTGGGGGGGGTTGTTGCTATGTTTTGTA
GTATTTTAATTTTATTTTTTTTACCCATTTTACACAAAAGTGTTTTAAAA
GGACTGTCTTTCCGCCCTTTGGGACGAATGGCGTTTTGGTTTTTGATAGT
TAATTTTGGTCTTTTGACTTGAATCGGGTCGCAAGTAGTTGAAGAGCCCT
TTATTTTAATCGGGCAAGTTCTTTCTTTTTTTTATTTTTTTTATTTTTTA
GTTCTTGTGCCTGTGTTGGGTGTTTTAGAAAATCAATTATTAAAAAGAAA
TTAA
'Mycetophyllia_aliciae_-_AB117312'             
-----ATGCCATTACGAAAGGACAATCCTATTTTATCTCCAGTTAATGGG
TTTCTCGTAGACTTGCCCTCTCCTTCAAATATAAGTTATTTTTGAAACTT
TGGGTCTTTATTAGGGCTGTGTTTAGTTTTACAAATTATAACAGGGTGTT
TTTTATCGATGCATTATTGTTCAGATGCGTGTCTTGCGTTTGCTTCTATT
GGGCACATAATGCGCGATGTTAATTATGGGTTTTTATTAAGATATTTACA
TGCAAATGGTGCTTCTTTGTTTTTTTTTTGCCTTTATATTCATATTGGAC
GAGGGTTATATTACGGGGGGTATTTGAAATACCATG-TTTGGAGTGTTGG
AGTTTTGCTTTTTTTATTGACTATGGCGACCGCTTTTATGGGTTATGTTT
TGCC-TTGG-GGCCAAATGTCTTTTTGGGGCGCGACTGTTATTACGAATT
TATTATCTGCAATACCTTATTTTGGGGTGGATATTGTTCAATGGGTTTGA
GGTGGTTTTAGTGTTTCTGGGGCCACATTAAATCGGTTTTTTAGTTTGCA
TTTCTTGCTTCCTTTTA-TCTTAGCCTTTCTTGCTATTGTTCATTTAGTT
TATTTACATGTTGATGGGTCAAAT-AATCCTATCGG-CTTAAACTCTTCG
ATGGACAGTGTTTCTTTTCATACTTTTTATACTTCGAAAGATCTTTTTGG
TTTCTTTTTTTTATTTTTTTTATTTTTTTTTATTGTTTTTT---TTTTGC
CTAATTTTTTAGGAGACGCAGAGAATTTTATTCAGGCGAACTCTTTAGTT
ACTCCTGTTCACATTCAACCCGAGTGGTACTTTTTATTTGCTTATGCCAT
TTTGCGTTCAATACCAAATAAATTGGGGGGGGTTGTTGCTATGTTTTGTA
GTATTTTAATTTTATTTTTTTTACCTATTTTACATAAGAGTGTTTTAAAA
GGACTGTCTTTTCGCCCTTTGGGACGAATGGCGTTTTGGTTTTTGATAGT
TAATTTTGGTCTTTTGACTTGAATTGGGTCGCAGGTAGTTGAAGAGCCCT
TTATTTTAATTGGGCAAGTTCTTTCTTTTTTTTATTTTTTTTATTTTTTA
GTTCTTGTGCCTGTATTGGGCGTTTTAGAAAATCAATTATTAAAAAGAAA
CTAA
'Mycetophyllia_daniana_-_AB117311'             
-----ATGCCATTACGAAAGGACAATCCTATTTTATCTCCAGTTAATGGG
TTTCTCGTAGACTTGCCCTCTCCTTCAAATATAAGTTATTTTTGAAACTT
TGGGTCTTTATTAGGGCTGTGTTTAGTTTTACAAATTATAACAGGGTGTT
TTTTATCGATGCATTATTGTTCAGATGCGTGTCTTGCGTTTGCTTCTATT
GGGCACATAATGCGCGATGTTAATTATGGGTTTTTATTAAGATATTTACA
TGCAAATGGTGCTTCTTTGTTTTTTTTTTGCCTTTATATTCATATTGGAC
GAGGGTTATATTACGGGGGGTATTTGAAATACCATG-TTTGGAGTGTTGG
AGTTTTGCTTTTTTTATTGACTATGGCGACCGCTTTTATGGGTTATGTTT
TGCC-TTGG-GGCCAAATGTCTTTTTGGGGCGCGACTGTTATTACGAATT
TATTATCTGCAATACCTTATTTTGGGGTGGATATTGTTCAATGGGTTTGA
GGTGGTTTTAGTGTTTCTGGGGCCACATTAAATCGGTTTTTTAGTTTGCA
TTTCTTGCTTCCTTTTA-TCTTAGCCTTTCTTGCTATTGTTCATTTAGTT
TATTTACATGTTGATGGGTCAAAT-AATCCTATCGG-CTTAAACTCTTCG
ATGGACAGTGTTTCTTTTCATACTTTTTATACTTCGAAAGATCTTTTTGG
TTTCTTTTTTTTATTTTTTTTATTTTTTTTTATTGTTTTTT---TTTTGC
CTAATTTTTTAGGAGACGCAGAGAATTTTATTCAGGCGAACTCTTTAGTT
ACTCCTGTTCACATTCAACCCGAGTGGTACTTTTTATTTGCTTATGCCAT
TTTGCGTTCAATACCAAATAAATTGGGGGGGGTTGTTGCTATGTTTTGTA
GTATTTTAATTTTATTTTTTTTACCTATTTTACATAAGAGTGTTTTAAAA
GGACTGTCTTTTCGCCCTTTGGGACGAATGGCGTTTTGGTTTTTGATAGT
TAATTTTGGTCTTTTGACTTGAATTGGGTCGCAGGTAGTTGAAGAGCCCT
TTATTTTAATTGGGCAAGTTCTTTCTTTTTTTTATTTTTTTTATTTTTTA
GTTCTTGTGCCTGTATTGGGCGTTTTAGAAAATCAATTATTAAAAAGAAA
TTAA
'Oculina_diffusa_-_AB117379'                   
-----ATGCCATTACGAAAAAATAATCCGATTTTATCTCCGGTTAACGGG
TTTCTCGTAGATTTGCCTTCTCCTTCAAATATAAGTTATTTTTGAAACTT
TGGATCTTTATTAGGATTATGTTTAGTTTTACAAATTATAACAGGGTGTT
TTTTATCCATGCACTATTGTTCTGATGCATATCTTGCGTTTGCTTCTGTT
GGGCATATAATGCGAGATGTTAATTATGGATTTTTATTAAGATATTTACA
TGCAAATGGTGCTTCTTTGTTTTTTTTTTGTCTTTATGTTCATATTGGAC
GAGGGTTATATTACGGGGGGTATTTAAAATTTCATG-TTTGAAGCGTTGG
AGTTTTGCTTTTTTTATTGACTATGGCGACCGCTTTTATGGGTTATGTTT
TGCC-TTGG-GGCCAAATGTCTTTTTGGGGCGCGACTGTTATTACAAACT
TAGTATCTGCAATACCTTATTTTGGGGTGGATATTGTTCAATGGATTTGA
GGTGGTTTTAGTGTTTCTGGGGCTACATTAAATCGGTTTTTTAGTTTACA
CTTCTTGCTTCCTTTTA-TTTTAGCTTTTCTTGCTATTGTTCATTTAGTT
TATTTACATGTTGATGGATCAAAT-AATCCTATCGG-CTTAAACTCTTCG
ATGGACAGTGTTTCTTTTCATACTTTTTATACTTCAAAAGATCTTTTTGG
TTTATTTTTTTTATTTTTTTTATTTTTTTTTTTCGTTTTTT---TTTTAC
CTAATTATTTAGGAGACGCAGAAAATTTTATTCAGGCGAATTCTTTAGTT
ACTCCTGTACACATCCAACCAGAGTGGTACTTTTTATTTGCTTATGCCAT
TCTACGTTCGATACCAAATAAATTGGGGGGGGTTGTTGCTATGTTTTGTA
GTATTTTAGTTTTATTTTTATTGCCCTTTATACATACAAGTGTTTTAAAA
GGGTTATCTTTTCGTCCTTTGGGCCGAATGGCGTTTTGATTTTTGATAGT
TAACTTTGGTCTTTTGACTTGAATTGGGGCGCAATTAGTTGAAGAACCCT
TTATTTTAATTGGGCAGGTTCTTTCTTTTACCTATTTTTTTTATTTTTTA
GTTCTTTTGCCTGGATTGGGGGTTTTAGAAAATCAATTATTAAAAAGAAA
TTAA
'Oulophyllia_bennettae_-_AB117358'             
-----ATGCCATTACGAAAGGACAATCCTATTTTATCTCCAGTTAATGGG
TTTCTCGTAGACTTGCCCTCTCCTTCAAATATAAGTTATTTTTGAAACTT
TGGGTCTTTATTAGGACTGTGTTTAGTTTTACAAATTATAACAGGGTGTT
TTTTATCGATGCATTATTGTTCAGATGCGGGCCTTGCGTTTGCTTCTATT
GGGCACATAATGCGCGATGTTAACTATGGGTTTTTATTAAGATATTTACA
TGCAAATGGTGCTTCTTTGTTTTTTTTTTGTCTTTATATTCATATTGGAC
GAGGGTTATATTACGGGGGGTATTTGAGATTTCATG-TTTGGAGTGTTGG
AGTTTTGCTTTTTTTATTGACTATGGCGACCGCTTTTATGGGTTATGTTT
TGCC-TTGG-GGCCAAATGTCTTTTTGGGGTGCGACTGTTATTACGAATT
TATTATCTGCAATACCCTATTTTGGGGTGGATATTGTTCAATGGGTTTGA
GGTGGTTTTAGTGTTTCTGGGGCTACATTAAATCGGTTTTTTAGTTTGCA
TTTCTTGCTTCCTTTTA-TTTTAGCCTTTCTTGCTATTATTCATTTAGTT
TATTTACATGTTGATGGGTCAAAT-AATCCTGTCGG-CTTAAACTCTTCG
ATGGACAGTGTTTCTTTTCATACTTTTTATACTTCGAAAGATCTTTTTGG
TTTCTTTTTTTTATTTTTTTTATTTTTTTTTTTTGTTTTTT---TTTGGC
CTAATTTCTTAGGAGACGCAGAGAATTTTATCCAGGCGAATTCTTTAGTT
ACTCCTGTTCACATTCAACCCGAGTGGTACTTTTTATTTGCTTATGCCAT
TTTGCGTTCAATACCAAATAAATTGGGGGGGGTTGTTGCTATGTTTTGTA
GTATTTTAATTTTATTTTTTTTACCTATTTTACACAAAAGTGTTTTAAAA
GGACTGTCTTTCCGCCCTTTGGGACGAATGGCGTTTTGGTTTTTGATAGT
TAATTTTGGTCTTTTGACTTGAATCGGGTCGCAAGTAGTTGAAGAGCCCT
TTATTTTAATCGGGCAAGTTCTTTCTTTTTTTTATTTTTTTTATTTTTTA
GTTCTTGTGCCTGTGTTGGGTGTTTTAGAAAATCAATTATTAAAAAGAAA
TTAA
'Oulophyllia_crispa_-_AB117356'                
-----ATGCCATTACGAAAGGACAATCCTATTTTATCTCCCGTTAATGGG
TTTCTCGTAGACTTGCCCTCTCCTTCAAATATAAGTTATTTTTGAAACTT
TGGGTCTTTATTAGGACTGTGTTTAGTTTTACAAATTATAACAGGGTGTT
TTTTATCGATGCATTATTGTTCAGATGCGGGCCTTGCGTTTGCTTCTATT
GGGCACATAATGCGCGATGTTAACTATGGGTTTTTATTAAGATATTTACA
TGCAAATGGTGCTTCTTTGTTTTTTTTTTGTCTTTATATTCATATTGGAC
GAGGGTTATATTACGGGGGGTATTTGAAATTACATG-TTTGGAGTGTTGG
AGTTTTGCTTTTTTTATTGACTATGGCGACCGCTTTTATGGGTTATGTTT
TGCC-TTGG-GGCCAAATGTCTTTTTGGGGTGCGACTGTTATTACGAATT
TATTATCTGCAATACCCTATTTTGGGGTGGATATTGTTCAATGGGTTTGA
GGTGGTTTTAGTGTTTCTGGGGCTACATTAAATCGGTTTTTTAGTTTGCA
TTTCTTGCTTCCTTTTA-TTTTAGCCTTTCTTGCTATTATTCATTTAGTT
TATTTACATGTTGATGGGTCAAAT-AATCCTGTCGG-CTTAAACTCTTCG
ATGGACAGTGTTTCTTTTCATACTTTTTATACTTCGAAAGATCTTTTTGG
TTTCTTTTTTTTATTTTTTTTATTTTTTTTTTTTGTTTTTT---TTTGGC
CTAATTTCTTAGGAGACGCAGAGAATTTTATCCAGGCGAATTCTTTAGTT
ACTCCTGTTCACATTCAACCCGAGTGGTACTTTTTATTTGCTTATGCCAT
TTTGCGTTCAATACCAAATAAATTGGGGGGGGTTGTTGCTATGTTTTGTA
GTATTTTAATTTTATTTTTTTTACCTATTTTACACAAAAGTGTTTTAAAA
GGACTGTCTTTCCGCCCTTTGGGACGAATGGCGTTTTGGTTTTTGATAGT
TAATTTTGGTCTTTTGACTTGAATCGGGTCGCAAGTAGTTGAAGAGCCCT
TTATTTTAATCGGGCAAGTTCTTTCTTTTTTTTATTTTTTTTATTTTTTA
GTTCTTGTGCCTGTGTTGGGTGTTTTAGAAAATCAATTATTAAAAAGAAA
TTAA
'Oulophyllia_crispa_-_AB117357'                
-----ATGCCATTACGAAAGGACAATCCTATTTTATCTCCAGTTAATGGG
TTTCTCGTAGACTTGCCCTCTCCTTCAAATATAAGTTATTTTTGAAACTT
TGGGTCTTTATTAGGACTGTGTTTAGTTTTACAAATTATAACAGGGTGTT
TTTTATCGATGCATTATTGTTCAGATGCGGGCCTTGCGTTTGCTTCTATT
GGGCACATAATGCGCGATGTTAACTATGGGTTTTTATTAAGATATTTACA
TGCAAATGGTGCTTCTTTGTTTTTTTTTTGTCTTTATATTCATATTGGAC
GAGGGTTATATTACGGGGGGTATTTGAGATTTCATG-TTTGGAGTGTTGG
AGTTTTGCTTTTTTTATTGACTATGGCGACCGCTTTTATGGGTTATGTTT
TGCC-TTGG-GGCCAAATGTCTTTTTGGGGTGCGACTGTTATTACGAATT
TATTATCTGCAATACCCTATTTTGGGGTGGATATTGTTCAATGGGTTTGA
GGTGGTTTTAGTGTTTCTGGGGCTACATTAAATCGGTTTTTTAGTTTGCA
TTTCTTGCTTCCTTTTA-TTTTAGCCTTTCTTGCTATTATTCATTTAGTT
TATTTACATGTTGATGGGTCAAAT-AATCCTGTCGG-CTTAAACTCTTCG
ATGGACAGTGTTTCTTTTCATACTTTTTATACTTCGAAAGATCTTTTTGG
TTTCTTTTTTTTATTTTTTTTATTTTTTTTTTTTGTTTTTT---TTTGGC
CTAATTTCTTAGGAGACGCAGAGAATTTTATCCAGGCGAATTCTTTAGTT
ACTCCTGTTCACATTCAACCCGAGTGGTACTTTTTATTTGCTTATGCCAT
TTTGCGTTCAATACCAAATAAATTGGGGGGGGTTGTTGCTATGTTTTGTA
GTATTTTAATTTTATTTTTTTTACCTATTTTACACAAAAGTGTTTTAAAA
GGACTGTCTTTCCGCCCTTTGGGACGAATGGCGTTTTGGTTTTTGATAGT
TAATTTTGGTCTTTTGACTTGAATCGGGTCGCAAGTAGTTGAAGAGCCCT
TTATTTTAATCGGGCAAGTTCTTTCTTTTTTTTATTTTTTTTATTTTTTA
GTTCTTGTGCCTGTGTTGGGTGTTTTAGAAAATCAATTATTAAAAAGAAA
TTAA
'Oxypora_lacera_-_AB117332'                    
-----ATGCCATTACGAAAGGACAATCCTATTTTATCTCCAGTTAATGGG
TTTCTCGTAGACTTGCCCTCTCCTTCAAATATAAGTTATTTTTGAAACTT
TGGGTCTTTATTAGGACTGTGTTTAGTTTTACAAATTATAACAGGGTGTT
TTTTGTCGATGCATTATTGTTCAGATGCGTGTCTTGCGTTTGCTTCTATT
GGGCACATAATGCGCGATGTTAATTATGGGTTTTTATTAAGATATTTACA
TGCAAATGGTGCTTCTTTGTTTTTTTTTTGTCTTTATATTCATATAGGAC
GAGGGTTATATTACGGGGGGTATTTGAAAGTTCATG-TTTGGAGTGTTGG
GGTTTTGCTTTTTTTATTGACTATGGCGACCGCTTTTATGGGTTATGTTT
TACC-TTGG-GGCCAAATGTCTTTTTGGGGTGCGACGGTTATTACGAATT
TATTATCTGCAATACCCTATTTTGGGGTGGATATTGTTCAATGGGTTTGA
GGTGGTTTTAGTGTTTCTGGGGCCACATTAAATCGGTTTTTTAGTTTGCA
TTTCTTGCTTCCTTTTA-TCTTAGCCTTCCTTGCTATTATCCACTTAGTT
TATTTACATGTTGATGGGTCAAAT-AATCCTATTGG-CTTAAAATCTTCG
ATGGACAATGTTTCTTTTCATACTTTTTATACTTCGAAAGATCTTTTTGG
CTTCTTTTTTTTATTTTTTTTATTTTTTTTTTTTGTTTTTT---TTTTGC
CTAATTTCTTAGGAGACGCAGAGAATTTTATTCAGGCGAATTCTTTAGTT
ACTCCTGTTCACATTCAACCCGAGTGGTATTTTTTATTTGCTTATGCCAT
TTTGCGTTCAATACCAAATAAATTGGGGGGGGTTGTTGCTATGTTTTGTA
GTGTTTTAATTTTATTTTTTTTACCCATTTTACATAAGAGTGCTTTAAAA
GGACTGTCTTTTCGTCCTTTGGGACGAATGGCGTTTTGGTTTTTGATAGT
TAATTTTGGGCTTTTGACTTGAATTGGGTCGCAGGTAGTTGAAGAGCCCT
TTATTTTAATTGGGCAAGTTCTTTCTTCTTTTTATTTTTTTTATTTTTTA
GTTTTTGTGCCTGTATTGGGCGTTTTAGAAAATAAATTATTAAAAATAAA
TTAA
'Oxypora_lacera_-_AB117333'                    
-----ATGCCATTACGAAAGGATAATCCTATTTTATCTCCAGTTAATGGG
TTTCTCGTAGACTTACCCTCTCCTTCAAATATAAGTTATTTTTGAAACTT
TGGGTCTTTATTAGGACTGTGTTTAGTTTTACAAATTATAACAGGGTGTT
TTTTATCGATGCATTATTGTTCAGATGCGTGTCTTGCGTTTGCTTCTATT
GGGCACATAATGCGCGATGTTAATTATGGGTTTTTATTAAGATATTTACA
TGCAAATGGTGCTTCTTTGTTTTTTTTTTGTCTTTATATTCATATTGGAC
GAGGGTTATATTACGGGGGGTATTTGAGATTTCATG-TTTGGAGTGTTGG
TGTTTTGCTTTTTTTATTGACTATGGCGACCGCTTTTATGGGTTATGTTT
TACC-TTGG-GGCCAAATGTCTTTTTGGGGTGCGACTGTTATTACGAATT
TATTATCTGCAATACCCTATTTTGGGGTGGATATTGTTCAATGGGTTTGA
GGTGGTTTTAGTGTTTCTGGGGCCACATTAAATCGGTTTTTTAGTTTGCA
TTTCTTGCTTCCTTTTA-TCTTAGCCTTCCTTGCTATTATCCACTTAGTT
TATTTACATGTTGATGGGTCAAAT-AATCCTATTGG-CTTAAAATCTTCG
ATGGACAATGTTTCTTTTCATACTTTTTATACTTCGAAAGATCTTTTTGG
CTTCTTTTTTTTATTTTTTTTATTTTTTTTTTTTGTTTTTT---TTTTGC
CTAATTTCTTAGGAGACGCAGAGAATTTTATTCAGGCGAATTCTTTAGTT
ACTCCTGTTCACATTCAACCCGAGTGGTACTTTTTATTTGCCTATGCCAT
TTTGCGCTCAATACCAAATAAATTGGGGGGGGTTGTTGCTATGTTTTGTA
GTGTTTTAATTTTATTTTTTTTACCCATTTTACATAAGAGTGTTTTAAAA
GGACTGTCTTTTCGTCCTTTGGGACGAATGGCGTTTTGGTTTTTGATAGT
TAATTTTGGGCTTTTGACTTGAATTGGGTCGCAGGTAGTTGAGGAGCCCT
TTATTTTAATTGGGCAAGTTCTTTCTTCTTTTTATTTTTTTTATTTTTTA
GTTTTTGTGCCTGTATTGGGCGTTTTAGAAAATAAATTATTAAAAATAAA
TTAA
'Parascolymia_vitiensis_-_AB117324'            
-----ATGCCACTACGAAAGGATAATCCTATTTTATCTCCAGTTAATGGG
TTTCTCGTAGACTTGCCCTCTCCCTCAAATATAAGTTATTTTTGAAACTT
TGGGTCTTTATTAGGACTGTGTTTAGTCTTACAAATTATAACGGGGTGTT
TTTTATCGATGCATTATTGTTCAGATGCGTGTCTTGCGTTTGCTTCTATT
GGCCACATAATGCGCGATGTTAATTATGGGTTTTTATTAAGATATTTACA
TGCAAATGGTGCTTCTTTGTTTTTTTTTTGTCTTTATATTCATATTGGAC
GAGGGTTATATTACGGGGGGCATTTAAAATTACATG-TTTGGAGTGTTGG
GGTTTTGCTTTTTTTATTGACTATGGCGACCGCTTTTATGGGTTATGTTT
TGCC-TTGG-GGCCAAATGTCTTTTTGGGGTGCGACTGTTATTACGAATT
TATTATCTGCAATACCCTATTTTGGGGTGGATATTGTTCAATGGGTTTGA
GGTGGTTTTAGTGTTTCTGGGGCCACATTAAATCGGTTTTTTAGTTTGCA
TTTCTTGCTTCCTTTTA-TCTTAGCCTTCCTTGCTATTATTCATTTAGTT
TATTTACATGTTGATGGGTCAAAT-AATCCTATCGG-CTTAAAATCTTCG
ATGGACAGTGTTTCTTTTCATACTTTTTATACTTCGAAAGATCTTTTTGG
TTTCTTTTTTTTATTTTTTTTATTTTTTTTTTTTGTTTTTT---TTTTGC
CTAATTTCTTAGGAGACGCAGAGAATTTTATTCAGGCGAATTCTTTAGTT
ACCCCTGTTCACATTCAACCCGAGTGGTACTTTTTATTTGCTTATGCCAT
TTTGCGTTCAATACCAAATAAGTTGGGGGGGGTTGTTGCCATGTTTTGTA
GTGTTTTAATTTTATTTTTTTTACCCGTTTTACATAAGAGTGTTTTAAAA
GGACTGTCTTTTCGTCCTTTGGGGCGAATGGCGTTTTGATTTTTGATAGT
TAATTTTGGTCTTTTGACTTGAATTGGGTCGCAGGTAGTTGAAGAGCCCT
TTATTTTAATTGGGCAAGTTCTTTCTTCTTTTTATTTTTTTTATTTTTTA
GTTTTTGTGCCTGTGTTGGGCGTTTTAGAAAATCAATTATTAAAAATAAA
TTAA
'Pectinia_alcicornis_-_AB117364'               
-----ATGCCATTACGAAAGGACAATCCTATTTTATCTCCGGTTAATGGG
TTTCTCGTAGACCTACCCTCTCCTTCAAATATAAGTTATTTTTGAAACTT
TGGGTCTTTATTAGGACTGTGTTTAGTTTTACAAATTATAACAGGGTGTT
TTTTATCGATGCATTATTGTTCAGATGCGGGTCTTGCGTTTGCTTCTATT
GGGCACATAATGCGCGATGTTAACTATGGGTTTTTATTAAGATATTTACA
TGCAAATGGTGCTTCTTTGTTTTTTTTTTGTCTTTATATTCATATTGGAC
GAGGGTTATATTACGGGGGGTATTTGAAATTTCATG-TTTGGAGTGTTGG
AGTTTTGCTTTTTTTATTGACTATGGCGACCGCTTTTATGGGTTATGTTT
TGCC-TTGG-GGCCAAATGTCTTTTTGGGGTGCGACTGTTATTACGAATT
TATTATCTGCAATACCCTATTTTGGGGTGGATATTGTTCAATGGGTTTGA
GGTGGTTTTAGTGTTTCTGGGGCTACATTAAATCGGTTTTTTAGTTTGCA
TTTCTTGCTTCCTTTTA-TTTTAGCCTTTCTTGCTATTATTCATTTAGTT
TATTTACATGTTGATGGGTCAAAT-AATCCTGTCGG-CTTAAACTCTTCG
ATGGACAGTGTTTCTTTTCATACTTTTTATACTTCGAAAGATCTTTTTGG
TTTCTTTTTTTTATTTTTTTTATTTTTTTTTTTTGTTTTTT---TTTGGC
CTAATTTCTTAGGAGACGCAGAGAATTTTATCCAGGCGAATTCTTTAGTT
ACTCCTGTTCACATTCAACCCGAGTGGTACTTTTTATTTGCTTATGCCAT
TTTGCGTTCAATACCAAATAAATTGGGGGGGGTTGTTGCTATGTTTTGTA
GTATTTTAATTTTATTTTTTTTACCCATTTTACACAAAAGTGTTTTAAAA
GGACTGTCTTTCCGCCCTTTGGGACGAATGGCGTTTTGGTTTTTGATAGT
TAATTTTGGTCTTTTGACTTGAATCGGGTCGCAAGTAGTTGAAGAGCCCT
TTATTTTAATCGGGCAAGTTCTTTCTTTTTTTTATTTTTTTTATTTTTTA
GTTCTTGTGCCTGTGTTGGGTGTTTTAGAAAATCAATTATTAAAAAGAAA
TTAA
'Pectinia_paeonia_-_AB117365'                  
-----ATGCCATTACGAAAGGACAATCCTATTTTATCTCCGGTTAATGGG
TTTCTCGTAGACCTACCCTCTCCTTCAAATATAAGTTATTTTTGAAACTT
TGGGTCTTTATTAGGACTGTGTTTAGTTTTACAAATTATAACAGGGTGTT
TTTTATCGATGCATTATTGTTCAGATGCGGGTCTTGCGTTTGCTTCTATT
GGGCACATAATGCGCGATGTTAACTATGGGTTTTTATTAAGATATTTACA
TGCAAATGGTGCTTCTTTGTTTTTTTTTTGTCTTTATATTCATATTGGAC
GAGGGTTATATTACGGGGGGTATTTGAAATTTCATG-TTTGGAGTGTTGG
AGTTTTGCTTTTTTTATTGACTATGGCGACCGCTTTTATGGGTTATGTTT
TGCC-TTGG-GGCCAAATGTCTTTTTGGGGTGCGACTGTTATTACGAATT
TATTATCTGCAATACCCTATTTTGGGGTGGATATTGTTCAATGGGTTTGA
GGTGGTTTTAGTGTTTCTGGGGCTACATTAAATCGGTTTTTTAGTTTGCA
TTTCTTGCTTCCTTTTA-TTTTAGCCTTTCTTGCTATTATTCATTTAGTT
TATTTACATGTTGATGGGTCAAAT-AATCCTGTCGG-CTTAAACTCTTCG
ATGGACAGTGTTTCTTTTCATACTTTTTATACTTCGAAAGATCTTTTTGG
TTTCTTTTTTTTATTTTTTTTATTTTTTTTTTTTGTTTTTT---TTTGGC
CTAATTTCTTAGGAGACGCAGAGAATTTTATCCAGGCGAACTCTTTAGTT
ACTCCTGTTCACATTCAACCCGAGTGGTACTTTTTATTTGCTTATGCCAT
TTTGCGTTCAATACCAAATAAATTGGGGGGGGTTGTTGCTATGTTTTGTA
GTATTTTAATTTTATTTTTTTTACCCATTTTACACAAAAGTGTTTTAAAA
GGACTGTCTTTCCGTCCTTTGGGACGAATGGCGTTTTGGTTTTTGATAGT
TAATTTTGGTCTTTTGACTTGAATCGGGTCGCAAGTAGTTGAAGAGCCCT
TTATTTTAATCGGGCAAGTTCTTTCTTTTTTTTATTTTTTTTATTTTTTA
GTTCTTGTGCCTGTGTTGGGTGTTTTAGAAAATCAATTATTAAAAAGAAA
TTAA
'Phymastrea_curta_-_AB117359'                  
-----ATGCCATTACGAAAGGACAATCCTATTTTATCTCCAGTTAATGGG
TTTCTCGTAGACTTACCCTCTCCTTCAAATATAAGTTATTTTTGAAACTT
TGGGTCTTTATTAGGATTGTGTTTAGTCTTACAAATTGTAACAGGGTGTT
TTTTATCGATGCATTATTGTTCAGATGCGGGTCTTGCGTTTGCTTCTATT
GGGCACATAATGCGCGATGTTAACTATGGGTTTTTATTAAGATATTTACA
TGCAAATGGTGCTTCTTTGTTTTTTTTTTGTCTTTATGTTCATATTGGAC
GAGGGCTATATTACGGGGGGTATTTAAAATTTCATG-TTTGGAGTGTTGG
AGTTTTGCTTTTTTTATTGACTATGGCGACCGCTTTTATGGGTTATGTTT
TGCC-TTGG-GGCCAAATGTCTTTTTGGGGTGCGACTGTTATTACGAATT
TATTATCTGCAATACCCTATTTTGGGGTGGATATTGTTCAATGGGTTTGA
GGTGGTTTTAGTGTTTCTGGGGCTACATTAAATCGGTTTTTTAGTTTGCA
TTTCTTGCTTCCTTTTA-TTTTAGCCTTTCTTGCTATTATTCATTTAGTT
TATTTACATGTTGATGGGTCAAAT-AATCCTGTCGG-CTTAAACTCTTCG
ATGGACAGTGTTTCTTTTCATACTTTTTATACTTCGAAAGATCTTTTTGG
CTTCTTTTTTTTATTTTTTTTATTTTTTTTTTTTGTTTTTT---TTTGGC
CTAATTTCTTAGGAGACGCAGAGAATTTTATTCAGGCGAATTCTTTAGTT
ACTCCTGTTCACATTCAACCCGAGTGGTACTTTTTATTTGCTTACGCCAT
TTTGCGTTCAATACCAAATAAATTGGGGGGGGTTGTTGCTATGTTTTGTA
GTATTTTAATTTTATTTTTTTTACCCTTTTTACACAAAAGTGTTTTAAAA
GGACTGTCCTTCCGTCCTTTGGGGCGAATGGCGTTTTGATTTTTAATAGT
TAATTTTGGTCTTTTGACTTGAATCGGGTCGCAAGTAGTTGAAGAGCCCT
TTATTTTAATCGGGCAGGTTCTTTCTTTTTTTTATTTTTTTTATTTTTTA
GTTCTTGTGCCTGTGTTGGGTGTTTTAGAAAACCAATTATTAAAAAGAAA
TTAA
'Phymastrea_magnistellata_-_AB117360'          
-----ATGCCATTACGAAAGGACAATCCCATTTTATCTCCAGTTAATGGG
TTTCTCGTAGACTTACCTTCTCCTTCAAATATAAGTTATTTTTGAAACTT
TGGGTCTTTATTAGGACTGTGTTTAGTTTTACAAATTATAACAGGGTGTT
TTTTATCGATGCATTATTGTTCAGATGCGGGTCTTGCGTTTGCTTCTATT
GGGCACATAATGCGCGATGTTAACTATGGGTTTTTATTAAGATATTTACA
TGCAAATGGTGCTTCTTTGTTTTTTTTTTGTCTTTATATTCATATTGGAC
GAGGATTATATTACGGGGGGTATTTGAAATATCATG-TTTGGAGTGTTGG
AGTTTTGCTTTTTTTATTGACTATGGCGACCGCTTTTATGGGTTATGTTT
TGCC-TTGG-GGCCAAATGTCTTTTTGGGGTGCGACTGTTATTACGAATT
TATTATCTGCAATACCCTATTTTGGGGTGGATATTGTTCAATGGGTTTGA
GGTGGTTTTAGTGTTTCTGGGGCTACATTAAATCGGTTTTTTAGTTTGCA
TTTCTTGCTTCCTTTTA-TTTTAGCCTTTCTTGCTATTATTCATTTAGTT
TATTTACATGTTGATGGGTCAAAT-AATCCTGTCGG-CTTAAACTCTTCG
ATGGACAGTGTTTCTTTTCATACTTTTTATACTTCGAAAGATCTTTTTGG
TTTCTTTTTTTTATTTTTTTTATTTTTTTTTTTTGTTTTTT---TTTGGC
CTAATTTCTTAGGAGACGCAGAGAATTTTATTCAGGCGAATTCTTTAGTT
ACTCCTGTTCACATTCAACCCGAGTGGTACTTTTTATTTGCTTATGCCAT
TTTGCGTTCAATACCAAATAAATTGGGGGGGGTTGTTGCTATGTTTTGTA
GTATTTTAATTTTATTTTTTTTACCCATTTTACACAAAAGTGTTTTAAAA
GGACTGTCTTTCCGTCCTTTGGGACGAATGGCGTTTTGGTTTTTGATAGT
TAATTTTGGTCTTTTGACTTGAATCGGGTCGCAAGTAGTTGAAGAGCCCT
TTATTTTAATCGGGCAAGTTCTTTCTTTTTTTTATTTTTTTTATTTTTTA
GTTCTTGTGCCTGTGTTGGGTGTTTTAGAAAATCAATTATTAAAAAGAAA
TTAA
'Phymastrea_valenciennesi_-_AB117361'          
-----ATGCCATTACGAAAGGACAATCCCATTTTATCTCCAGTTAATGGG
TTTCTTGTAGATTTGCCTTCTCCTTCAAATATAAGTTATTTTTGAAACTT
TGGGTCTTTATTAGGACTGTGTTTAGTTTTACAAATTATAACAGGGTGTT
TTTTATCGATGCATTATTGTTCAGATGCGGGTCTTGCGTTTGCTTCTATT
GGGCACATAATGCGCGATGTTAACTATGGGTTTTTATTAAGATATTTACA
TGCAAATGGTGCTTCTTTGTTTTTTTTTTGTCTTTATATTCATATTGGAC
GAGGATTATATTACGGGGGGTATTTGAAATATCATG-TTTGGAGTGTTGG
AGTTTTGCTTTTTTTATTGACTATGGCGACCGCTTTTATGGGTTATGTTT
TGCC-TTGG-GGCCAAATGTCTTTTTGGGGTGCGACTGTTATTACGAATT
TATTATCTGCAATACCCTATTTTGGGGTGGATATTGTTCAATGGGTTTGA
GGTGGTTTTAGTGTTTCTGGGGCTACATTAAATCGGTTTTTTAGTTTGCA
TTTCTTGCTTCCTTTTA-TTTTAGCCTTTCTTGCTATTATTCATTTAGTT
TATTTACATGTTGATGGGTCAAAT-AATCCTGTCGG-CTTAAACTCTTCG
ATGGACAGTGTTTCTTTTCATACTTTTTATACTTCGAAAGATCTTTTTGG
TTTCTTTTTTTTATTTTTTTTATTTTTTTTTTTTGTTTTTT---TTTGGC
CTAATTTCTTAGGAGACGCAGAGAATTTTATTCAGGCGAATTCTTTAGTT
ACTCCTGTTCACATTCAACCCGAGTGGTACTTTTTATTTGCTTATGCCAT
TTTGCGTTCAATACCAAATAAATTGGGGGGGGTTGTTGCTATGTTTTGTA
GTATTTTAATTTTATTTTTTTTACCCATTTTACACAAAAGTGTTTTAAAA
GGACTGTCTTTCCGTCCTTTGGGACGAATGGCGTTTTGGTTTTTGATAGT
TAATTTTGGTCTTTTGACTTGAATCGGGTCGCAAGTAGTTGAAGAGCCCT
TTATTTTAATCGGGCAAGTTCTTTCTTTTTTTTATTTTTTTTATTTTTTA
GTTCTTGTGCCTGTGTTGGGTGTTTTAGAAAATCAATTATTAAAAAGAAA
TTAA
'Platygyra_daedalea_-_AB117362'                
-----ATGCCATTACGAAAGGACAATCCTATTTTATCTCCAGTTAATGGG
TTTCTCGTAGACATGCCCTCTCCTTCAAACATCAGTTATTTTTGAAACTT
TGGGTCTTTATCAGGACTGTGTTTAGTTTTACAAATTAGAACAGGGTGTT
TTTTATCGATGCATTATTGTTCAGATGCGGGTCTTGCGTTTGCCTCTACT
GGGCACATAATGCGCGATGTTAACTATGGGTTTTTATTAAGATATTTACA
TGCAAATGGTGCTCCTTTGTTTTTTTTTTGTCTTTATATTCATATTGGAC
AAGGGTTATATTACGGGGGGTATTTGAAATTTCATG-TTTGGAGTGTTGG
AGTTTTGCTTTTTTTATTGACTATGGCGACCGCTTTTATGGGTTATGTTT
TGCC-CTGG-GGCCAAATGTCTTTTTGGGGCGCGACTGTTATTACGAATT
TATTATCTGCAATACCCGATTTTGGGGTGGATATTGTTCAATGGGTTTGA
GGGGGTTTTAGTGTTTCTGGGGCTACATTAAATCGGTTTTTTAGTTTGCA
TTTCTTGCTCCCTTTTA-TTTTAGCCTTTCTTGCTATTATTCATTTAGTT
TATTTACATGTTGATGGGTCAAAT-AATCCTGTCGG-CTTAAACTCTTCG
ATGGACAGTGTTTCTTTTCATACTTTTTATACTTCGAAAGATCTTTTTGG
TTTCTTTTTTTTATTTTTTTTATTTTTTTTTTTTGTTTTTT---TTTGGC
CTAATTTCTTAGGAGACGCAGAGAATTTTATTCAGGCGAATTCTTTAGTT
ACTCCTGTTCACATTCAACCCGAGTGGTACTTTTTATTTGCTTATGCCAT
TTTGCGTTCAATACCAAATAAATTGGGGGGGGTTGTTGCTATGTTTTGTA
GTATTTTAATTTTATTTTTTTTACCCATTTTACACAAAAGTGTTTTAAAA
GGACTGTCTTTCCGCCCTTTGGGACGAATGGCGTTTTGGTTTTTGATAGT
TAATTTTGGTCTTTTGACTTGAATCGGATCGCAAGTAGTTGAAGAGCCCT
TTATTTTAATCGGGCAAGTTCTTTCTTTTTTTTATTTTTTTTATTTTTTA
GTTCTTGTGCCTGTGTTGGGTGTTTTAGAAAATCAATTATTAAAAAGAAA
TTAA
'Platygyra_lamellina_-_AB117363'               
-----ATGCCATTACGAAAGGACAATCCTATTTTATCTCCAGTTAATGGG
TTTCTCGTAGACATGCCCTCTCCTTCAAACATCAGTTATTTTTGAAACTT
TGGGTCTTTATCAGGACTGTGTTTAGTTTTACAAATTAGAACAGGGTGTT
TTTTATCGATGCATTATTGTTCAGATGCGGGTCTTGCGTTTGCCTCTACT
GGGCACATAATGCGCGATGTTAACTATGGGTTTTTATTAAGATATTTACA
TGCAAATGGTGCTCCTTTGTTTTTTTTTTGTCTTTATATTCATATTGGAC
AAGGGTTATATTACGGGGGGTATTTGAGATTTCATG-TTTGGAGTGTTGG
AGTTTTGCTTTTTTTATTGACTATGGCGACCGCTTTTATGGGTTATGTTT
TGCC-CTGG-GGCCAAATGTCTTTTTGGGGCGCGACTGTTATTACGAATT
TATTATCTGCAATACCCGATTTTGGGGTGGATATTGTTCAATGGGTTTGA
GGGGGTTTTAGTGTTTCTGGGGCTACATTAAATCGGTTTTTTAGTTTGCA
TTTCTTGCTCCCTTTTA-TTTTAGCCTTTCTTGCTATTATTCATTTAGTT
TATTTACATGTTGATGGGTCAAAT-AATCCTGTCGG-CTTAAACTCTTCG
ATGGACAGTGTTTCTTTTCATACTTTTTATACTTCGAAAGATCTTTTTGG
TTTCTTTTTTTTATTTTTTTTATTTTTTTTTTTTGTTTTTT---TTTGGC
CTAATTTCTTAGGAGACGCAGAGAATTTTATTCAGGCGAATTCTTTAGTT
ACTCCTGTTCACATTCAACCCGAGTGGTACTTTTTATTTGCTTATGCCAT
TTTGCGTTCAATACCAAATAAATTGGGGGGGGTTGTTGCTATGTTTTGTA
GTATTTTAATTTTATTTTTTTTACCCATTTTACACAAAAGTGTTTTAAAA
GGACTGTCTTTCCGCCCTTTGGGACGAATGGCGTTTTGGTTTTTGATAGT
TAATTTTGGTCTTTTGACTTGAATCGGATCGCAAGTAGTTGAAGAGCCCT
TTATTTTAATCGGGCAAGTTCTTTCTTTTTTTTATTTTTTTTATTTTTTA
GTTCTTGTGCCTGTGTTGGGTGTTTTAGAAAATCAATTATTAAAAAGAAA
TTAA
'Scolymia_cubensis_-_AB117313'                 
-----ATGCCATTACGAAAGGACAATCCTATTTTATCTCCAGTTAATGGG
TTTCTCGTAGACTTGCCCTCTCCTTCAAATATAAGTTATTTTTGAAACTT
TGGGTCTTTATTAGGGCTGTGTTTAGTTTTACAAATTATAACAGGGTGTT
TTTTATCGATGCATTATTGTTCAGATGCGTGTCTTGCGTTTGCTTCTATT
GGGCACATAATGCGCGATGTTAATTATGGGTTTTTATTAAGATATTTACA
TGCAAATGGTGCTTCTTTGTTTTTTTTTTGCCTTTATATTCATATTGGAC
GAGGGTTATATTACGGGGGGTATTTGAAATACCATG-TTTGGAGTGTTGG
GGTTTTGCTTTTTTTATTGACTATGGCGACCGCTTTTATGGGTTATGTTT
TGCC-TTGG-GGCCAAATGTCTTTTTGGGGCGCGACTGTTATTACGAATT
TATTATCTGCAATACCTTATTTTGGGGTGGATATTGTTCAATGGGTTTGA
GGTGGTTTTAGTGTTTCTGGGGCCACATTAAATCGGTTTTTTAGTTTGCA
TTTCTTGCTTCCTTTTA-TCTTAGCCTTTCTTGCTATTGTTCATTTAGTT
TATTTACATGTTGATGGGTCAAAT-AATCCTATCGG-CTTAAACTCTTCG
ATGGACAGTGTTTCTTTTCATACTTTTTATACTTCGAAAGATCTTTTTGG
TTTCTTTTTTTTATTTTTTTTATTTTTTTTTATTGTTTTTT---TTTTGC
CTAATTTTTTAGGAGACGCAGAGAATTTTATTCAGGCGAACTCTTTAGTT
ACTCCTGTTCACATTCAACCCGAGTGGTACTTTTTATTTGCTTATGCCAT
TTTGCGTTCAATACCAAATAAATTGGGGGGGGTTGTTGCTATGTTTTGTA
GTATTTTAATTTTATTTTTTTTACCTATTTTACATAAGAGTGTTTTAAAA
GGACTGTCTTTTCGCCCTTTGGGACGAATGGCGTTTTGGTTTTTGATAGT
TAATTTTGGTCTTTTGACTTGAATTGGGTCGCAGGTAGTTGAAGAGCCCT
TTATTTTAATTGGGCAAGTTCTTTCTTTTTTTTATTTTTTTTATTTTTTA
GTTCTTGTGCCTGTATTGGGCGTTTTAGAAAATCAATTATTAAAAAGAAA
TTAA
'Scolymia_cubensis_-_AB117314'                 
-----ATGCCATTACGAAAGGACAATCCTATTTTATCTCCAGTTAATGGG
TTTCTCGTAGACTTGCCCTCTCCTTCAAATATAAGTTATTTTTGAAACTT
TGGGTCTTTATTAGGGCTGTGTTTAGTTTTACAAATTATAACAGGGTGTT
TTTTATCGATGCATTATTGTTCAGATGCGTGTCTTGCGTTTGCTTCTATT
GGGCACATAATGCGCGATGTTAATTATGGGTTTTTATTAAGATATTTACA
TGCAAATGGTGCTTCTTTGTTTTTTTTTTGCCTTTATATTCATATTGGAC
GAGGGTTATATTACGGGGGGTATTTGAAATACCATG-TTTGGAGTGTTGG
AGTTTTGCTTTTTTTATTGACTATGGCGACCGCTTTTATGGGTTATGTTT
TGCC-TTGG-GGCCAAATGTCTTTTTGGGGCGCGACTGTTATTACGAATT
TATTATCTGCAATACCTTATTTTGGGGTGGATATTGTTCAATGGGTTTGA
GGTGGTTTTAGTGTTTCTGGGGCCACATTAAATCGGTTTTTTAGTTTGCA
TTTCTTGCTTCCTTTTA-TCTTAGCCTTTCTTGCTATTGTTCATTTAGTT
TATTTACATGTTGATGGGTCAAAT-AATCCTATCGG-CTTAAACTCTTCG
ATGGACAGTGTTTCTTTTCATACTTTTTATACTTCGAAAGATCTTTTTGG
TTTCTTTTTTTTATTTTTTTTATTTTTTTTTATTGTTTTTT---TTTTGC
CTAATTTTTTAGGAGACGCAGAGAATTTTATTCAGGCGAACTCTTTAGTT
ACTCCTGTTCACATTCAACCCGAGTGGTACTTTTTATTTGCTTATGCCAT
TTTGCGTTCAATACCAAATAAATTGGGGGGGGTTGTTGCTATGTTTTGTA
GTATTTTAATTTTATTTTTTTTACCTATTTTACATAAGAGTGTTTTAAAA
GGACTGTCTTTTCGCCCTTTGGGACGAATGGCGTTTTGGTTTTTGATAGT
TAATTTTGGTCTTTTGACTTGAATTGGGTCGCAGGTAGTTGAAGAGCCCT
TTATTTTAATTGGGCAAGTTCTTTCTTTTTTTTATTTTTTTTATTTTTTA
GTTCTTGTGCCTGTATTGGGCGTTTTAGAAAATCAATTATTAAAAAGAAA
TTAA
'Scolymia_sp._PL1_-_AB117325'                  
-----ATGCCACTACGAGAGGATAATCCTATTTTATCTCCAGTTAATGGG
TTTCTCGTAGACTTGCCCTCTCCTTCAAACATAAGTTATTTTTGAAACTT
TGGGTCTTTATTAGGGCTGTGTTTAGTTTTACAAATTATAACAGGGTGTT
TTTTATCGATGCATTATTGTTCAGATGCGTGTCTTGCGTTTGCTTCTATT
GGGCACATAATGCGCGATGTTAATTATGGGTTTTTATTAAGATATTTACA
TGCAAATGGTGCTTCTTTGTTTTTTTTTTGTCTTTATATTCATATTGGAC
GGGGGTTATATTACGGGGGGTATTTGAAACATCATG-TTTGGAGTGTTGG
TGTTTTGCTTTTTTTATTGACTATGGCGACCGCTTTTATGGGTTATGTTT
TACC-TTGG-GGCCAAATGTCTTTTTGGGGTGCGACTGTTATTACGAATT
TATTATCTGCAATACCCTATTTTGGGGTGGATATTGTTCAATGGGTTTGA
GGTGGTTTTAGTGTTTCTGGGGCCACATTAAATCGGTTTTTTAGTTTGCA
TTTCTTGCTTCCTTTTA-TCTTAGCCTTCCTTGCTATTATTCATTTAGTT
TATTTACATGTTGATGGGTCAAAT-AATCCTATCGG-CTTAAAATCTTCG
ATGGACAATGTTTCTTTTCATACTTTTTATACTTCGAAAGATCTTTTTGG
TTTCTTTTTTTTATTTTTTTTATTTTTTTTTTTGGTTTTTT---TTTGGC
CTAATTTCTTAGGAGACGCAGAGAATTTTATTCAGGCGAATTCTTTAGTT
ACTCCTGTTCACATTCAACCCGAGTGGTACTTTTTATTTGCTTATGCCAT
TTTGCGTTCAATACCAAATAAATTGGGGGGGGTTGTTGCTATGTTTTGTA
GTGTTTTAATTTTATTTTTTTTACCCGTTTTACATAAGAGTGTTTTAAAA
GGACTGTCTTTTCGTCCTTTGGGACGAATGGCGTTTTGGTTTTGGATAGT
TAATTTTGGTCTTTTGACTTGAATTGGGTCGCAGGTAGTTGAAGAGCCCT
TTATTTTAATTGGGCAAGTTCTTTCTTCTTTTTATTTTTTTTATTTTTTA
GTTTTTGTGCCTGTATTGGGCGTTTTAGAAAATCAATTATTAAAAATAAA
TTAA
'Solenastrea_bournoni_-_AB117376'              
-----ATGCCATTACGAAAAGATAATCCGATTTTATCTCCGGTTAACGGG
TTTCTCGTAGATTTACCTTCTCCTTCAAATATAAGTTATTTTTGAAACTT
TGGCTCTTTATTAGGATTATGTTTAGTTTTACAAATTATAACAGGGTGTT
TTTTATCCATGCACTATTGTTCTGATGCATATCTTGCGTTTGCTTCTGTT
GGGCATATAATGCGAGATGTTAACTATGGATTTTTATTAAGATATTTACA
TGCAAATGGTGCTTCTTTGTTTTTTTTTTGTCTTTATGTTCATATTGGAC
GGGGGTTATATTACGGGGGGTATTCAAAATTTCATG-TTTGAAGCGTTGG
ATTTTTGCTTTTTTTATTGACTATGGCGACCGCTTTTATGGGTTATGTTT
TGCC-TTGG-GGCCAAATGTCTTTTTGGGGCGCGACTGTTATTACAAATT
TATTATCTGCAATACCTTATTTTGGGGTGGACATTGTTCAATGGGTTTGA
GGTGGTTTTAGTGTTTCTGGGGCTACATTAAATCGGTTTTTTAGTTTACA
CTTCTTGCTTCCTTTTA-TTTTAGCTTTTCTTGCTATTATTCATTTAGTT
TATTTACATGTTGATGGGTCAAAT-AATCCTATCGG-CTTAAACTCTTCG
ATGGACAGTGTTTCTTTTCATACTTTTTATACTTCAAAAGATCTTTTTGG
TTTATTTTTTTTATTTTTTTTATTTTTTTTTTTCGTTTTTT---TTTTAC
CTAATTATTTAGGAGACGCAGAAAATTTTATTCAGGCGAATTCTTTAGTT
ACTCCTGTACATATCCAACCAGAGTGGTACTTTTTATTTGCTTATGCCAT
TTTACGTTCGATACCAAATAAATTGGGGGGGGTTGTTGCTATGTTTTGTA
GTATTTTAGTTTTATTTTTATTGCCCATTTTACATACAAGTGTTTTAAAA
GGGTTATCTTTTCGTCCTTTGGGCCGAATGGCGTTTTGATTTTTGATAGT
TAACTTTGGTCTTTTGACTTGAATTGGGGCGCAAGTAGTTGAAGAACCCT
TTATTTTAATTGGGCAGGTTCTTTCTTTTTTCTATTTTTTTTATTTTTTA
GTTCTTTTGCCTGTCTTGGGGGTTTTAGAAAATCAATTATTAAAAAGAAA
TTAA
'Symphyllia_agaricia_-_AB117320'               
-----ATGCCACTACGAAAGGATAATCCGATTTTATCTCCAGTTAATGGG
TTTCTCGTAGACTTGCCCTCTCCCTCAAATATAAGTTATTTTTGAAACTT
TGGGTCTTTATTAGGACTGTGTTTAGTCTTACAAATTATAACGGGGTGTT
TTTTATCGATGCATTATTGTTCAGATGCGTGTCTTGCGTTTGCTTCTATT
GGCCACATAATGCGCGATGTTAATTATGGGTTTTTATTAAGATATTTACA
TGCAAATGGTGCTTCTTTGTTTTTTTTTTGTCTTTATATTCATATTGGAC
GAGGGTTATATTACGGGGGGCATTTAAAATTACATG-TTTGGAGCGTTGG
GGTTTTGCTTTTTTTATTGACTATGGCGACCGCTTTTATGGGTTATGTTT
TGCC-TTGG-GGCCAAATGTCTTTTTGGGGTGCGACTGTCATTACGAATT
TATTATCTGCAATACCCTATTTTGGGGTGGATATTGTTCAATGGGTTTGA
GGTGGTTTTAGTGTTTCTGGGGCCACATTAAATCGGTTTTTTAGTTTGCA
TTTCTTGCTTCCTTTTA-TCTTAGCCTTCCTTGCTATTATTCATTTAGTT
TATTTACATGTTGATGGGTCAAAT-AATCCTATCGG-CTTAAAATCTTCG
ATGGACAGTGTTTCTTTTCATACTTTTTATACTTCGAAAGATCTTTTTGG
TTTCTTTTTTTTATTTTTTTTATTTTTTTTTTTTGTTTTTT---TTTTGC
CTAATTTCTTAGGAGACGCAGAGAATTTTATTCAGGCGAATTCTTTAGTT
ACCCCTGTTCACATTCAACCCGAGTGGTACTTTTTATTTGCTTATGCCAT
TTTGCGTTCAATACCAAATAAATTGGGGGGGGTTGTTGCCATGTTTTGTA
GTGTTTTAATTTTATTTTTTTTACCCGTTTTACATAAGAGTGTTTTAAAA
GGACTGTCTTTTCGTCCTTTGGGGCGAATGGCATTTTGATTTTTGATAGT
TAATTTTGGTCTTTTGACTTGAATTGGATCGCAGGTAGTTGAAGAGCCCT
TTATTTTAATTGGGCAAGTTCTTTCTTCTTTTTATTTTTTTTATTTTTTA
GTTTTTGTGCCTGTGTTGGGCGTTTTAGAAAATCAATTATTAAAAATAAA
TTAA
'Symphyllia_radians_-_AB117322'                
-----ATGCCACTACGAAAGGATAATCCGATTTTATCTCCAGTTAATGGG
TTTCTCGTAGACTTGCCCTCTCCCTCAAATATAAGTTATTTTTGAAACTT
TGGGTCTTTATTAGGACTGTGTTTAGTCTTACAAATTATAACGGGGTGTT
TTTTATCGATGCATTATTGTTCAGATGCGTGTCTTGCGTTTGCTTCTATT
GGCCACATAATGCGCGATGTTAATTATGGGTTTTTATTAAGATATTTACA
TGCAAATGGTGCTTCTTTGTTTTTTTTTTGTCTTTATATTCATATTGGAC
GAGGGTTATATTACGGGGGGCATTTAAAATTACATG-TTTGGAGCGTTGG
GGTTTTGCTTTTTTTATTGACTATGGCGACCGCTTTTATGGGTTATGTTT
TGCC-TTGG-GGCCAAATGTCTTTTTGGGGTGCGACTGTCATTACGAATT
TATTATCTGCAATACCCTATTTTGGGGTGGATATTGTTCAATGGGTTTGA
GGTGGTTTTAGTGTTTCTGGGGCCACATTAAATCGGTTTTTTAGTTTGCA
TTTCTTGCTTCCTTTTA-TCTTAGCCTTCCTTGCTATTATTCATTTAGTT
TATTTACATGTTGATGGGTCAAAT-AATCCTATCGG-CTTAAAATCTTCG
ATGGACAGTGTTTCTTTTCATACTTTTTATACTTCGAAAGATCTTTTTGG
TTTCTTTTTTTTATTTTTTTTATTTTTTTTTTTTGTTTTTT---TTTTGC
CTAATTTCTTAGGAGACGCAGAGAATTTTATTCAGGCGAATTCTTTAGTT
ACCCCTGTTCACATTCAACCCGAGTGGTACTTTTTATTTGCTTATGCCAT
TTTGCGTTCAATACCAAATAAATTGGGGGGGGTTGTTGCCATGTTTTGTA
GTGTTTTAATTTTATTTTTTTTACCCGTTTTACATAAGAGTGTTTTAAAA
GGACTGTCTTTTCGTCCTTTGGGGCGAATGGCATTTTGATTTTTGATAGT
TAATTTTGGTCTTTTGACTTGAATTGGATCGCAGGTAGTTGAAGAGCCCT
TTATTTTAATTGGGCAAGTTCTTTCTTCTTTTTATTTTTTTTATTTTTTA
GTTTTTGTGCCTGTGTTGGGCGTTTTAGAAAATCAATTATTAAAAATAAA
TTAA
'Symphyllia_recta_-_AB117321'                  
-----ATGCCACTACGAAAGGATAATCCGATTTTATCTCCAGTTAATGGG
TTTCTCGTAGACTTGCCCTCTCCCTCAAATATAAGTTATTTTTGAAACTT
TGGGTCTTTATTAGGACTGTGTTTAGTCTTACAAATTATAACGGGGTGTT
TTTTATCGATGCATTATTGTTCAGATGCGTGTCTTGCGTTTGCTTCTATT
GGCCACATAATGCGCGATGTTAATTATGGGTTTTTATTAAGATATTTACA
TGCAAATGGTGCTTCTTTGTTTTTTTTTTGTCTTTATATTCATATTGGAC
GAGGGTTATATTACGGGGGGCATTTAAAATTACATG-TTTGGAGCGTTGG
GGTTTTGCTTTTTTTATTGACTATGGCGACCGCTTTTATGGGTTATGTTT
TGCC-TTGG-GGCCAAATGTCTTTTTGGGGTGCGACTGTCATTACGAATT
TATTATCTGCAATACCCTATTTTGGGGTGGATATTGTTCAATGGGTTTGA
GGTGGTTTTAGTGTTTCTGGGGCCACATTAAATCGGTTTTTTAGTTTGCA
TTTCTTGCTTCCTTTTA-TCTTAGCCTTCCTTGCTATTATTCATTTAGTT
TATTTACATGTTGATGGGTCAAAT-AATCCTATCGG-CTTAAAATCTTCG
ATGGACAGTGTTTCTTTTCATACTTTTTATACTTCGAAAGATCTTTTTGG
TTTCTTTTTTTTATTTTTTTTATTTTTTTTTTTTGTTTTTT---TTTTGC
CTAATTTCTTAGGAGACGCAGAGAATTTTATTCAGGCGAATTCTTTAGTT
ACCCCTGTTCACATTCAACCCGAGTGGTACTTTTTATTTGCTTATGCCAT
TTTGCGTTCAATACCAAATAAATTGGGGGGGGTTGTTGCCATGTTTTGTA
GTGTTTTAATTTTATTTTTTTTACCCGTTTTACATAAGAGTGTTTTAAAA
GGACTGTCTTTTCGTCCTTTGGGGCGAATGGCATTTTGATTTTTGATAGT
TAATTTTGGTCTTTTGACTTGAATTGGATCGCAGGTAGTTGAAGAGCCCT
TTATTTTAATTGGGCAAGTTCTTTCTTCTTTTTATTTTTTTTATTTTTTA
GTTTTTGTGCCTGTGTTGGGCGTTTTAGAAAATCAATTATTAAAAATAAA
TTAA
'Trachyphyllia_geoffroyi_-_AB117372'           
-----ATGCCATTACGAAAGGACAACCCTATTTTATCTCCAGTTAATGGG
TTTCTCGTAGATTTACCCTCTCCTTCAAATATAAGTTATTTTTGAAACTT
CGGGTCTTTATTAGGACTGTGTTTAGTTTTACAAATTATAACAGGGTGTT
TTTTATCGATGCATTATTGTTCAGATGCGGGTCTTGCGTTTGCTTCTATT
GGGCACATAATGCGCGATGTTAACTATGGGTTTTTATTAAGGTATTTACA
TGCAAATGGTGCTTCTTTGTTTTTTTTTTGTCTTTATATTCATATTGGAC
GAGGGTTATATTACGGGGGGTATTTAAAATTTCATG-TTTGGAGTGTTGG
AGTTTTGCTTTTTTTATTGACTATGGCGACCGCTTTTATGGGTTATGTTT
TGCC-TTGG-GGCCAAATGTCTTTTTGGGGTGCGACTGTTATTACGAATT
TATTATCTGCAATACCCTATTTTGGGGTGGATATTGTTCAATGGGTTTGG
GGTGGTTTTAGTGTTTCTGGGGCTACATTAAATCGGTTTTTTAGTTTGCA
CTTCTTGCTTCCTTTTA-TTTTGGCCTTTCTTGCTATTATTCATTTAGTT
TATTTACATGTTGATGGGTCAAAT-AATCCTGTCGG-CTTAAACTCTTCG
ATGGACAGTGTTTCTTTTCATACTTTTTATACTTCGAAAGATCTTTTTGG
TTTCTTTTTTTTATTTTTTTTATTTTTTTTTTTTGTTTTTT---TTTGGC
CTAATTTCTTAGGAGACGCAGAGAATTTTATTCAGGCGAATTCTTTAGTT
ACTCCTGTTCACATTCAACCCGAGTGGTACTTTTTATTTGCTTATGCCAT
TTTGCGTTCAATACCAAATAAATTGGGGGGGGTTGTTGCTATGTTTTGTA
GTATTTTAATTTTATTTTTTTTACCCATTTTACACAAAAGTGTTTTAAAA
GGACTGTCTTTCCGCCCTTTGGGACGAATGGCGTTTTGGTTTTTGATAGT
TAACTTTGGTCTTTTGACTTGAATCGGGTCGCAAGTAGTTGAAGAGCCCT
TTATTTTAATCGGGCAAGTTCTTTCTTTTTTTTATTTTTTTTATTTTTTA
GTTCTTGTGCCTGTGTTGGGTGTTTTAGAAAATCAATTATTAAAAAGAAA
TTAA
'Acropora_millepora_-_EZ011588'                
AAAGTGTGCCATTGCGTAAAGAGAATCCGCTTTTATCTCCGGTGAATGGT
CTTCTGGTGGATTTGCCGTCTCCTTCAAATATAAGTTATTTGTGAAACTT
TGGTTCTTTGTTAGGACTGTGCTTAGCTATGCAAATCGTAACGGGGTGCT
TTTTGTCCATGCATTATTGTGCAGAGGTCGGCTTGGCTTTTGCATCGGTG
GGACATATTATGCGCGATGTAAACTATGGGTTTTTATTAAGATATTTTCA
TGCTAATGGGGCTTCTCTGTTTTTTTTATGTCTTTATTTTCATATTGGGA
GAAGTTTGTATTATGGGGGTTATTTGAAAGGTCCGG-TTTGGCGAGTTGG
CATTGTAATATTTCTTTTGACGATGGCGACGGCTTTTCTGGGCTATGTGC
TACC-TTGA-GGTCAAATGTCTTTCTGGGGGGCGACGGTTATTACAAATC
TATTGTCCGCAATACCCTATGTGGGGACAGATGTTGTGCAATGAGTTTGA
GGGGGTTTTAGTGTCTCTGGGGCCACGCTCACTAGATTTTTTAGTCTGCA
CTTTCTTTTCCCCTTT-ATTTTAGCAATTTTAGTTGTGGTTCATTTAATA
TTTTTACATATAGAGGGATCCA-ATAGTCCTGTGGG-GTCGAAGACTCCT
GTGGACGATGTGGTATTTCATGTTTATTATACATCTAAAGACTGATATGG
AATAGTGGTTACGCTTATGTTATTGAGTATAGTTGTGTATT---TAATGC
CTAATTTATTGGGCGATCCAGAAAATTTTATTCAAGCTAACTCATTAGTA
ACCCCAGTGCACATTCAGCCTGAGTGATACTTTTTATTTGCTTATGCAAT
TTTGCGCTCAATACCGAATAAATTCGGGGGGGTTGTGTCTATGTTTTTAA
GTATATTAATTTTATTTTTTT-CCCACTACTACACCGGAGTTGATTAAGG
GGGTTGCCCTTTCGTCCATTTGGACGTATGGCTTTTTGATCTTTTGTTGT
GAATTTTGTTCTTCTTACCTGAATCGGGTCTTTGGTCGTAGAAGAGCCTT
TTATAATAATAGGGCAGCTGGTTGCGCTATACTATTTTTTCTACTTTCTT
ATATTAATTCCTTTGTTGGGGGAAGTGGAAAATAATCTTTTATAAACAAA
GGA-
'Physogyra_lichtensteini_-_AB289564'           
-----ATGCCACTATGAAAAGACAGTCCGATCTTATCTCTGGCTAACGGG
TTTCTCGTGGACTTGCCCACTCCTTCAAACATAAGTTATTTTTGAAACTT
TGGATCTTTATTAGGGCTATGTTTAGTTTTACAAATTATAACAGGGTGTT
TTTTATCTATGCACTATTGCTCTGATGCATATCTGGCGTTTACTTCTCTT
GGGCATATAATGCGAGATGTTAACTATGGGTTTGTATTAAGATATTTGCA
TGCAAATGGTGCTTCTTTGTTTTTTTTTTGTCTTTATATTCATGTTGGAC
GAGGGTTATATTACGGGGGGTATTTAAAATTTCATG-TTTGAACCGTTGG
GGTTTTGCTTTTTTTATTAACTATGGCGACCGCTTTTATGGGTTATGTTT
TGCC-TTGG-GGCCAAATGTCTTTTTGGGGCGCGACTGTGATTACAAGTT
TATTATCTGCAATACCTTATTTTGGGGTGGAGATTGTTCAATGGATTTGA
GGCGGTTTTAGTGTTTCTGGGGTCACACTAAATCGGTTTTTTAGTTTACA
TTTCTTGCTTCCTTTTA-TTTTAGCCTTTCTTGCTATTATTCACTTAGTT
TATCTACATGTTGGTGGGTCAAAT-AATCCTGTCGG-CCCAAACTCTTTG
ATGGACCGTGTTTCTTTTCATATTTTTTATGTTTCAAAAGATCTTTTTGG
GTTTTTTTTTTTATTATCATTATTTTTTTTTTGCGTTTTTT---TTTTGC
CTAAATTTTTAGGGGACGTAGAGAATTTTATTCAGGCGAATTCTTTAGTT
ACTCCTGTGCACATTCAGCCAGAGTGGTACTTTTTATTTGCTTATGCCAT
TCTGCGTTCAATACCAAATAAATTGGGGGGGGTTGTTGCTATGTTTTGTA
GTATTTTTATTTTATTTTTATTATTCATTTTACATAAAAGTGTTTTGAAA
GGGTTGTCTTTTCGTCCTTTGGGGCGAATGGTGTTTTGATTTTTGATAGT
TAATTTTAGTCTTTTGACTTGAGTTGGGTCGCAAGTAGTTGAAGAGCCCT
TTATTGGAGCTGGGCAGGCCCTTTCTTTTTTTTATTTTTTTTATTTTTTA
ATTCTTTTGCCTACGTTGGGGAGTTTAGAAAATCAATTATTAGAAATAGA
T---
'Plesiastrea_versipora_-_AB289566'             
-----ATGCCATTACGAAAAGATAATCCTATTTTATCTCCGGTTAACGGG
TTTCTCGTAGACTTGCCTTCTCCTTCAAATATAAGTTATTTTTGAAACTT
TGGGTCTTTATTAGGATTATGTTTAGTTTTACAAATTATAACAGGGTGTT
TTTTATCGATGCATTATTGTTCAGACGCGTGTCTTGCGTTTGCTTCTATT
GGGCATATAATGCGCGATGTTAATTATGGGTTTTTATTAAGATATTTACA
TGCAAATGGTGCTTCTTTGTTTTTTTTTTGTCTTTATATTCATATTGGAC
GAGGGTTATATTACGGGGGGTATTTAAAATTTCATG-TTTGAAGTGTTGG
AGTTATGCTTTTTTTATTGACTATGGCAACCGCTTTTATGGGTTATGTTT
TGCC-TTGG-GGCCAAATGTCTTTTTGGGGTGCGACTGTAATTACAAATT
TATTATCTGCAATACCTTATTTTGGGGTGGATATTGTTCAATGGGTTTGA
GGTGGTTTTAGTGTTTCTGGGGCTACATTAAATCGTTTTTTTAGTTTGCA
TTTTTTGCTTCCTTTTA-TTTTAGTCTTTCTTGCTATTATTCATTTAGTT
TATTTACATGTTGGTGGGTCAAAC-AATCCTATCGG-CTTAAATTCTTCG
ATGGATAGTGTTTCTTTTCATACTTTTTATACTTCGAAAGATCTTTTTGG
CTTATTTTTTTTATTTTTTTTATTTTTTTTTTTTGTTTTTT---TTTTGC
CTAATTACTTAGGAGACGCAGAGAATTTTATTCAGGCGAATTCTTTAGTT
ACTCCTGTTCACATTCAACCAGAGTGGTACTTTTTATTTGCTTATGCAAT
TTTGCGTTCAATACCAAATAAATTGGGGGGGGTTGTTGCTATGTTTTGTA
GTATTTTAATTTTATTTTTATTACCCATTTTACATACAAGTGTTTTAAAA
GGACTATCTTTTCGTCCTTTGGGACGTATGGCGTTTTGGTTTTTGATAGT
TAATTTTGGTCTTTTGACTTGAATTGGGGCGCAAGTAGTAGAAGAGCCCT
TTATTTTAATTGGGCAGGTTCTTTCTTTTTTTTATTTTTTTTATTTTTTA
GTTCTTTTGCCTGTCTTGGGGGTTTTAGAAAATCAATTATTAAAAAGAAA
T---
'Montipora_capitata_-_HQ246515'                
--------------------------------------------------
--------------------------------------------------
--------------------------------------------------
--------------------------------------------------
--------------------------------------------------
--------------------------------------------------
--------------------------------------------------
--------------------------------------------------
--------------------------------------------------
--------------------------------------------------
----------------------------------GATTTTTTAGTCTGCA
CTTTCTCTTTCCCTTT-ATTTTAGCAATTTTAGTCGTGGTTCATTTAATA
TATTTACATATAGAGGGATCAA-ATAGTCCTGTGGG-GTCCAAGACTCCT
GTGGACGATGTGGTTTTTCATGTCTATTATACATCTAAGGACTGATATGG
AATAGTAGTTACGCTTATGTTATTGAGTGTAATTGTGTATT---TAATGC
CTAATTTATTGGGCGATCCAGAAAATTTTATTCAAGCCAACTCATTAGTA
ACTCCAGTGCACATTCAGCCTGAGTGATATTTTTTATTTGCTTATGCCAT
TTTGCGCTCAATACCGAATAAATTCGGGGGAGTTGTGTCTATGTTTTTTA
GTATATTAATTTTATTTTTTTTTCCACTACTTCACCGGAGTTGATTAAGA
GGGCTCCCCTTTCGTCCATTTGGGCGTATGGCCTTTTGATCCTTTATTGT
GAATTTTGTTCTTCTCACCTGAATTGGGTCTTTAGTCGTAGAAGAGCCTT
TTATAATAATAGGGCAGCTGGTGGCGCTGTACTATTTTTTCTACTTTCTT
AT------------------------------------------------
----
'Montipora_capitata_-_HQ246516'                
--------------------------------------------------
--------------------------------------------------
--------------------------------------------------
--------------------------------------------------
--------------------------------------------------
--------------------------------------------------
--------------------------------------------------
--------------------------------------------------
--------------------------------------------------
--------------------------------------------------
---------------TCTGGGGCCACGCTCACTAGATTTTTTAGTCTGCA
CTTTCTCTTTCCCTTT-ATTTTAGCAATTTTAGTCGTGGTTCATTTAATA
TATTTACATATAGAGGGATCAA-ATAGTCCTGTGGG-GTCCAAGACTCCT
GTGGACGATGTGGTTTTTCATGTCTATTATACATCTAAGGACTGATATGG
AATAGTAGTTACGCTTATGTTATTGAGTGTAATTGTGTATT---TAATGC
CTAATTTATTGGGCGATCCAGAAAATTTTATTCAAGCCAACTCATTAGTA
ACTCCAGTGCACATTCAGCCTGAGTGATATTTTTTATTTGCTTATGCCAT
TTTGCGCTCAATACCGAATAAATTCGGGGGAGTTGTGTCTATGTTTTTTA
GTATATTAATTTTATTTTTTTTTCCACTACTTCACCGGAGTTGATTAAGA
GGGCTCCCCTTTCGTCCATTTGGGCGTATGGCCTTTTGATCCTTTATTGT
GAATTTTGTTCTTCTCACCTGAATTGGGTCTTTAGTCGTAGAAGAGCCTT
TTATAATAATAGGGCAGCTGGTGGCGCTGTACTATTTTTTCTACTTTCTT
AT------------------------------------------------
----
'Montipora_cf._incrassata_ZF-2011_-_HQ246517'  
--------------------------------------------------
--------------------------------------------------
--------------------------------------------------
--------------------------------------------------
--------------------------------------------------
--------------------------------------------------
--------------------------------------------------
--------------------------------------------------
--------------------------------------------------
--------------------------------------------------
-------------------------CGCTCACTAGATTTTTTAGTCTGCA
CTTTCTCTTTCCCTTT-ATTTTAGCAATTTTAGTCGTGGTTCATTTAATA
TATTTACATATAGAGGGATCAA-ATAGTCCTGTGGG-GTCCAAGACTCCT
GTGGACGATGTGGTTTTTCATGTCTATTATACATCTAAGGACTGATATGG
AATAGTAGTTACGCTTATGTTATTGAGTGTAATTGTGTATT---TAATGC
CTAATTTATTGGGCGATCCAGAAAATTTTATTCAAGCCAACTCATTAGTA
ACTCCAGTGCACATTCAGCCTGAGTGATATTTTTTATTTGCTTATGCCAT
TTTGCGCTCAATACCGAATAAATTCGGGGGAGTTGTGTCTATGTTTTTTA
GTATATTAATTTTATTTTTTTTTCCATTACTTCACCGGAGTTGATTAAGA
GGGCTCCCCTTTCGTCCATTTGGGCGTATGGCCTTTTGATCCTTTATTGT
GAATTTTGTTCTTCTCACCTGAATTGGGTCTTTAGTCGTAGAAGAGCCTT
TTATAATAATAGGGCAGCTGGTGGCGCTGTACTATTTTTTCTACTTTCTT
AT------------------------------------------------
----
'Montipora_cf._incrassata_ZF-2011_-_HQ246518'  
--------------------------------------------------
--------------------------------------------------
--------------------------------------------------
--------------------------------------------------
--------------------------------------------------
--------------------------------------------------
--------------------------------------------------
--------------------------------------------------
--------------------------------------------------
--------------------------------------------------
-------------------------CGCTCACTAGATTTTTTAGTCTGCA
CTTTCTCTTTCCCTTT-ATTTTAGCAATTTTAGTCGTGGTTCATTTAATA
TATTTACATATAGAGGGATCAA-ATAGTCCTGTGGG-GTCCAAGACTCCT
GTGGACGATGTGGTTTTTCATGTCTATTATACATCTAAGGACTGATATGG
AATAGTAGTTACGCTTATGTTATTGAGTGTAATTGTGTATT---TAATGC
CTAATTTATTGGGCGATCCAGAAAATTTTATTCAAGCCAACTCATTAGTA
ACTCCAGTGCACATTCAGCCTGAGTGATATTTTTTATTTGCTTATGCCAT
TTTGCGCTCAATACCGAATAAATTCGGGGGAGTTGTGTCTATGTTTTTTA
GTATATTAATTTTATTTTTTTTTCCATTACTTCACCGGAGTTGATTAAGA
GGGCTCCCCTTTCGTCCATTTGGGCGTATGGCCTTTTGATCCTTTATTGT
GAATTTTGTTCTTCTCACCTGAATTGGGTCTTTAGTCGTAGAAGAGCCTT
TTATAATAATAGGGCAGCTGGTGGCGCTGTACTATTTTTTCTACTTTCTT
AT------------------------------------------------
----
'Montipora_cf._incrassata_ZF-2011_-_HQ246519'  
--------------------------------------------------
--------------------------------------------------
--------------------------------------------------
--------------------------------------------------
--------------------------------------------------
--------------------------------------------------
--------------------------------------------------
--------------------------------------------------
--------------------------------------------------
--------------------------------------------------
-------------------------CGCTCACTAGATTTTTTAGTCTGCA
CTTTCTCTTTCCCTTT-ATTTTAGCAATTTTAGTCGTGGTTCATTTAATA
TATTTACATATAGAGGGATCAA-ATAGTCCTGTGGG-GTCCAAGACTCCT
GTGGACGATGTGGTTTTTCATGTCTATTATACATCTAAGGACTGATATGG
AATAGTAGTTACGCTTATGTTATTGAGTGTAATTGTGTATT---TAATGC
CTAATTTATTGGGCGATCCAGAAAATTTTATTCAAGCCAACTCATTAGTA
ACTCCAGTGCACATTCAGCCTGAGTGATATTTTTTATTTGCTTATGCCAT
TTTGCGCTCAATACCGAATAAATTCGGGGGAGTTGTGTCTATGTTTTTTA
GTATATTAATTTTATTTTTTTTTCCATTACTTCACCGGAGTTGATTAAGA
GGGCTCCCCTTTCGTCCATTTGGGCGTATGGCCTTTTGATCCTTTATTGT
GAATTTTGTTCTTCTCACCTGAATTGGGTCTTTAGTCGTAGAAGAGCCTT
TTATAATAATAGGGCAGCTGGTGGCGCTGTACTATTTTTTCTACTTTCTT
AT------------------------------------------------
----
'Montipora_cf._turgescens_ZF-2011_-_HQ246510'  
--------------------------------------------------
--------------------------------------------------
--------------------------------------------------
--------------------------------------------------
--------------------------------------------------
--------------------------------------------------
--------------------------------------------------
--------------------------------------------------
--------------------------------------------------
--------------------------------------------------
---------------TCTGGGGCCACGCTCACTAGATTTTTTAGTCTGCA
CTTTCTCTTTCCCTTT-ATTTTAGCAATTTTAGTCGTGGTTCATTTAATA
TATTTACATATAGAGGGATCAA-ATAGTCCTGTGGG-GTCCAAGACTCCT
GTGGACGATGTGGTTTTTCATGTCTATTATACATCTAAGGACTGATATGG
AATAGTAGTTACGCTTATGTTATTGAGTGTAATTGTGTATT---TAATGC
CTAATTTATTGGGCGATCCAGAAAATTTTATTCAAGCCAACTCATTAGTA
ACTCCAGTGCACATTCAGCCTGAGTGATATTTTTTATTTGCTTATGCCAT
TTTGCGCTCAATACCGAATAAATTCGGGGGAGTTGTGTCTATGTTTTTTA
GTATATTAATTTTATTTTTTTTTCCACTACTTCACCGGAGTTGATTAAGA
GGGCTCCCCTTTCGTCCATTTGGGCGTATGGCCTTTTGATCCTTTATTGT
GAATTTTGTTCTTCTTACCTGAATTGGGTCTTTAGTCGTAGAAGAGCCTT
TTATAATAATAGGGCAGCTGGTGGCGCTGTACTATTTTTTCTACTTTCTT
AT------------------------------------------------
----
'Montipora_cf._turgescens_ZF-2011_-_HQ246511'  
--------------------------------------------------
--------------------------------------------------
--------------------------------------------------
--------------------------------------------------
--------------------------------------------------
--------------------------------------------------
--------------------------------------------------
--------------------------------------------------
--------------------------------------------------
--------------------------------------------------
---------------TCTGGGGCCACGCTCACTAGATTTTTTAGTCTGCA
CTTTCTCTTTCCCTTT-ATTTTAGCAATTTTAGTCGTGGTTCATTTAATA
TATTTACATATAGAGGGATCAA-ATAGTCCTGTGGG-GTCCAAGACTCCT
GTGGACGATGTGGTTTTTCATGTCTATTATACATCTAAGGACTGATATGG
AATAGTAGTTACGCTTATGTTATTGAGTGTAATTGTGTATT---TAATGC
CTAATTTATTGGGCGATCCAGAAAATTTTATTCAAGCCAACTCATTAGTA
ACTCCAGTGCACATTCAGCCTGAGTGATATTTTTTATTTGCTTATGCCAT
TTTGCGCTCAATACCGAATAAATTCGGGGGAGTTGTGTCTATGTTTTTTA
GTATATTAATTTTATTTTTTTTTCCACTACTTCACCGGAGTTGATTAAGA
GGGCTCCCCTTTCGTCCATTTGGGCGTATGGCCTTTTGATCCTTTATTGT
GAATTTTGTTCTTCTTACCTGAATTGGGTCTTTAGTCGTAGAAGAGCCTT
TTATAATAATAGGGCAGCTGGTGGCGCTGTACTATTTTTTCTACTTTCTT
AT------------------------------------------------
----
'Montipora_cf._turgescens_ZF-2011_-_HQ246512'  
--------------------------------------------------
--------------------------------------------------
--------------------------------------------------
--------------------------------------------------
--------------------------------------------------
--------------------------------------------------
--------------------------------------------------
--------------------------------------------------
--------------------------------------------------
--------------------------------------------------
---------------TCTGGGGCCACGCTCACTAGATTTTTTAGTCTGCA
CTTTCTCTTTCCCTTT-ATTTTAGCAATTTTAGTCGTGGTTCATTTAATA
TATTTACATATAGAGGGATCAA-ATAGTCCTGTGGG-GTCCAAGACTCCT
GTGGACGATGTGGTTTTTCATGTCTATTATACATCTAAGGACTGATATGG
AATAGTAGTTACGCTTATGTTATTGAGTGTAATTGTGTATT---TAATGC
CTAATTTATTGGGCGATCCAGAAAATTTTATTCAAGCCAACTCATTAGTA
ACTCCAGTGCACATTCAGCCTGAGTGATATTTTTTATTTGCTTATGCCAT
TTTGCGCTCAATACCGAATAAATTCGGGGGAGTTGTGTCTATGTTTTTTA
GTATATTAATTTTATTTTTTTTTCCACTACTTCACCGGAGTTGATTAAGA
GGGCTCCCCTTTCGTCCATTTGGGCGTATGGCCTTTTGATCCTTTATTGT
GAATTTTGTTCTTCTTACCTGAATTGGGTCTTTAGTCGTAGAAGAGCCTT
TTATAATAATAGGGCAGCTGGTGGCGCTGTACTATTTTTTCTACTTTCTT
AT------------------------------------------------
----
'Montipora_dilatata_-_HQ246507'                
--------------------------------------------------
--------------------------------------------------
--------------------------------------------------
--------------------------------------------------
--------------------------------------------------
--------------------------------------------------
--------------------------------------------------
--------------------------------------------------
--------------------------------------------------
--------------------------------------------------
---------------TCTGGGGCCACGCTCACTAGATTTTTTAGTCTGCA
CTTTCTCTTTCCCTTT-ATTTTAGCAATTTTAGTCGTGGTTCATTTAATA
TATTTACATATAGAGGGATCAA-ATAGTCCTGTGGG-GTCCAAGACTCCT
GTGGACGATGTGGTTTTTCATGTCTATTATACATCTAAGGACTGATATGG
AATAGTAGTTACGCTTATGTTATTGAGTGTAATTGTGTATT---TAATGC
CTAATTTATTGGGCGATCCAGAAAATTTTATTCAAGCCAACTCATTAGTA
ACTCCAGTGCACATTCAGCCTGAGTGATATTTTTTATTTGCTTATGCCAT
TTTGCGCTCAATACCGAATAAATTCGGGGGAGTTGTGTCTATGTTTTTTA
GTATATTAATTTTATTTTTTTTTCCACTACTTCACCGGAGTTGATTAAGA
GGGCTCCCCTTTCGTCCATTTGGGCGTATGGCCTTTTGATCCTTTATTGT
GAATTTTGTTCTTCTTACCTGAATTGGGTCTTTAGTCGTAGAAGAGCCTT
TTATAATAATAGGGCAGCTGGTGGCGCTGTACTATTTTTTCTACTTTCTT
AT------------------------------------------------
----
'Montipora_dilatata_-_HQ246508'                
--------------------------------------------------
--------------------------------------------------
--------------------------------------------------
--------------------------------------------------
--------------------------------------------------
--------------------------------------------------
--------------------------------------------------
--------------------------------------------------
--------------------------------------------------
--------------------------------------------------
---------------TCTGGGGCCACGCTCACTAGATTTTTTAGTCTGCA
CTTTCTCTTTCCCTTT-ATTTTAGCAATTTTAGTCGTGGTTCATTTAATA
TATTTACATATAGAGGGATCAA-ATAGTCCTGTGGG-GTCCAAGACTCCT
GTGGACGATGTGGTTTTTCATGTCTATTATACATCTAAGGACTGATATGG
AATAGTAGTTACGCTTATGTTATTGAGTGTAATTGTGTATT---TAATGC
CTAATTTATTGGGCGATCCAGAAAATTTTATTCAAGCCAACTCATTAGTA
ACTCCAGTGCACATTCAGCCTGAGTGATATTTTTTATTTGCTTATGCCAT
TTTGCGCTCAATACCGAATAAATTCGGGGGAGTTGTGTCTATGTTTTTTA
GTATATTAATTTTATTTTTTTTTCCACTACTTCACCGGAGTTGATTAAGA
GGGCTCCCCTTTCGTCCATTTGGGCGTATGGCCTTTTGATCCTTTATTGT
GAATTTTGTTCTTCTTACCTGAATTGGGTCTTTAGTCGTAGAAGAGCCTT
TTATAATAATAGGGCAGCTGGTGGCGCTGTACTATTTTTTCTACTTTCTT
AT------------------------------------------------
----
'Montipora_flabellata_-_HQ246504'              
--------------------------------------------------
--------------------------------------------------
--------------------------------------------------
--------------------------------------------------
--------------------------------------------------
--------------------------------------------------
--------------------------------------------------
--------------------------------------------------
--------------------------------------------------
--------------------------------------------------
---------------TCTGGGGCCACGCTCACTAGATTTTTTAGTCTGCA
CTTTCTCTTTCCCTTT-ATTTTAGCAATTTTAGTCGTGGTTCATTTAATA
TATTTACATATAGAGGGATCAA-ATAGTCCTGTGGG-GTCCAAGACTCCT
GTGGACGATGTGGTTTTTCATGTCTATTATACATCTAAGGACTGATATGG
AATAGTAGTTACGCTTATGTTATTGAGTGTAATTGTGTATT---TAATGC
CTAATTTATTGGGCGATCCAGAAAATTTTATTCAAGCCAACTCATTAGTA
ACTCCAGTGCACATTCAGCCTGAGTGATATTTTTTATTTGCTTATGCCAT
TTTGCGCTCAATACCGAATAAATTCGGGGGAGTTGTGTCTATGTTTTTTA
GTATATTAATTTTATTTTTTTTTCCACTACTTCACCGGAGTTGATTAAGA
GGGCTCCCCTTTCGTCCATTTGGGCGTATGGCCTTTTGATCCTTTATTGT
GAATTTTGTTCTTCTTACCTGAATTGGGTCTTTAGTCGTAGAAGAGCCTT
TTATAATAATAGGGCAGCTGGTGGCGCTGTACTATTTTTTCTACTTTCTT
AT------------------------------------------------
----
'Montipora_flabellata_-_HQ246505'              
--------------------------------------------------
--------------------------------------------------
--------------------------------------------------
--------------------------------------------------
--------------------------------------------------
--------------------------------------------------
--------------------------------------------------
--------------------------------------------------
--------------------------------------------------
--------------------------------------------------
---------------TCTGGGGCCACGCTCACTAGATTTTTTAGTCTGCA
CTTTCTCTTTCCCTTT-ATTTTAGCAATTTTAGTCGTGGTTCATTTAATA
TATTTACATATAGAGGGATCAA-ATAGTCCTGTGGG-GTCCAAGACTCCT
GTGGACGATGTGGTTTTTCATGTCTATTATACATCTAAGGACTGATATGG
AATAGTAGTTACGCTTATGTTATTGAGTGTAATTGTGTATT---TAATGC
CTAATTTATTGGGCGATCCAGAAAATTTTATTCAAGCCAACTCATTAGTA
ACTCCAGTGCACATTCAGCCTGAGTGATATTTTTTATTTGCTTATGCCAT
TTTGCGCTCAATACCGAATAAATTCGGGGGAGTTGTGTCTATGTTTTTTA
GTATATTAATTTTATTTTTTTTTCCACTACTTCACCGGAGTTGATTAAGA
GGGCTCCCCTTTCGTCCATTTGGGCGTATGGCCTTTTGATCCTTTATTGT
GAATTTTGTTCTTCTTACCTGAATTGGGTCTTTAGTCGTAGAAGAGCCTT
TTATAATAATAGGGCAGCTGGTGGCGCTGTACTATTTTTTCTACTTTCTT
AT------------------------------------------------
----
'Montipora_flabellata_-_HQ246506'              
--------------------------------------------------
--------------------------------------------------
--------------------------------------------------
--------------------------------------------------
--------------------------------------------------
--------------------------------------------------
--------------------------------------------------
--------------------------------------------------
--------------------------------------------------
--------------------------------------------------
---------------TCTGGGGCCACGCTCACTAGATTTTTTAGTCTGCA
CTTTCTCTTTCCCTTT-ATTTTAGCAATTTTAGTCGTGGTTCATTTAATA
TATTTACATATAGAGGGATCAA-ATAGTCCTGTGGG-GTCCAAGACTCCT
GTGGACGATGTGGTTTTTCATGTCTATTATACATCTAAGGACTGATATGG
AATAGTAGTTACGCTTATGTTATTGAGTGTAATTGTGTATT---TAATGC
CTAATTTATTGGGCGATCCAGAAAATTTTATTCAAGCCAACTCATTAGTA
ACTCCAGTGCACATTCAGCCTGAGTGATATTTTTTATTTGCTTATGCCAT
TTTGCGCTCAATACCGAATAAATTCGGGGGAGTTGTGTCTATGTTTTTTA
GTATATTAATTTTATTTTTTTTTCCACTACTTCACCGGAGTTGATTAAGA
GGGCTCCCCTTTCGTCCATTTGGGCGTATGGCCTTTTGATCCTTTATTGT
GAATTTTGTTCTTCTTACCTGAATTGGGTCTTTAGTCGTAGAAGAGCCTT
TTATAATAATAGGGCAGCTGGTGGCGCTGTACTATTTTTTCTACTTTCTT
AT------------------------------------------------
----
'Montipora_patula_-_HQ246496'                  
--------------------------------------------------
--------------------------------------------------
--------------------------------------------------
--------------------------------------------------
--------------------------------------------------
--------------------------------------------------
--------------------------------------------------
--------------------------------------------------
--------------------------------------------------
--------------------------------------------------
-------------------------CGCTCACTAGATTTTTTAGTCTGCA
CTTTCTCTTTCCCTTT-ATTTTAGCAATTTTAGTCGTGGTTCATTTAATA
TACTTACACATAGAGGGATCAA-ATAGTCCTGTGGG-GTCCAAGACTCCT
GTGGACGATGTGGTTTTTCATGTCTATTATACATCTAAGGACTGATATGG
AATAGTAGTTACGCTTATGTTATTGAGTGTAATTGTGTATT---TAATGC
CTAATTTATTGGGCGATCCAGAAAATTTTATTCAAGCCAACTCATTAGTA
ACTCCAGTGCACATTCAGCCTGAGTGATATTTTTTATTTGCTTATGCCAT
TTTGCGCTCAATACCGAATAAATTCGGGGGAGTTGTGTCTATGTTTTTTA
GTATATTAATTTTATTTTTTTTTCCACTACTTCACCGGAGTTGATTAAGA
GGGCTCCCCTTTCGTCCATTTGGGCGTATGGCCTTTTGATCCTTTATTGT
GAATTTTGTTCTTCTCACCTGAATTGGGTCTTTAGTCGTAGAAGAGCCTT
TTATAATAATAGGGCAGCTGGTGGCGCTGTACTATTTTTTCTACTTTCTT
AT------------------------------------------------
----
'Montipora_patula_-_HQ246497'                  
--------------------------------------------------
--------------------------------------------------
--------------------------------------------------
--------------------------------------------------
--------------------------------------------------
--------------------------------------------------
--------------------------------------------------
--------------------------------------------------
--------------------------------------------------
--------------------------------------------------
---------------TCTGGGGCCACGCTCACTAGATTTTTTAGTCTGCA
CTTTCTCTTTCCCTTT-ATTTTAGCAATTTTAGTCGTGGTTCATTTAATA
TACTTACACATAGAGGGATCAA-ATAGTCCTGTGGG-GTCCAAGACTCCT
GTGGACGATGTGGTTTTTCATGTCTATTATACATCTAAGGACTGATATGG
AATAGTAGTTACGCTTATGTTATTGAGTGTAATTGTGTATT---TAATGC
CTAATTTATTGGGCGATCCAGAAAATTTTATTCAAGCCAACTCATTAGTA
ACTCCAGTGCACATTCAGCCTGAGTGATATTTTTTATTTGCTTATGCCAT
TTTGCGCTCAATACCGAATAAATTCGGGGGAGTTGTGTCTATGTTTTTTA
GTATATTAATTTTATTTTTTTTTCCACTACTTCACCGGAGTTGATTAAGA
GGGCTCCCCTTTCGTCCATTTGGGCGTATGGCCTTTTGATCCTTTATTGT
GAATTTTGTTCTTCTCACCTGAATTGGGTCTTTAGTCGTAGAAGAGCCTT
TTATAATAATAGGGCAGCTGGTGGCGCTGTACTATTTTTTCTACTTTCTT
AT------------------------------------------------
----
'Montipora_patula_-_HQ246498'                  
--------------------------------------------------
--------------------------------------------------
--------------------------------------------------
--------------------------------------------------
--------------------------------------------------
--------------------------------------------------
--------------------------------------------------
--------------------------------------------------
--------------------------------------------------
--------------------------------------------------
---------------TCTGGGGCCACGCTCACTAGATTTTTTAGTCTGCA
CTTTCTCTTTCCCTTT-ATTTTAGCAATTTTAGTCGTGGTTCATTTAATA
TACTTACACATAGAGGGATCAA-ATAGTCCTGTGGG-GTCCAAGACTCCT
GTGGACGATGTGGTTTTTCATGTCTATTATACATCTAAGGACTGATATGG
AATAGTAGTTACGCTTATGTTATTGAGTGTAATTGTGTATT---TAATGC
CTAATTTATTGGGCGATCCAGAAAATTTTATTCAAGCCAACTCATTAGTA
ACTCCAGTGCACATTCAGCCTGAGTGATATTTTTTATTTGCTTATGCCAT
TTTGCGCTCAATACCGAATAAATTCGGGGGAGTTGTGTCTATGTTTTTTA
GTATATTAATTTTATTTTTTTTTCCACTACTTCACCGGAGTTGATTAAGA
GGGCTCCCCTTTCGTCCATTTGGGCGTATGGCCTTTTGATCCTTTATTGT
GAATTTTGTTCTTCTCACCTGAATTGGGTCTTTAGTCGTAGAAGAGCCTT
TTATAATAATAGGGCAGCTGGTGGCGCTGTACTATTTTTTCTACTTTCTT
AT------------------------------------------------
----
'Montipora_patula_-_HQ246499'                  
--------------------------------------------------
--------------------------------------------------
--------------------------------------------------
--------------------------------------------------
--------------------------------------------------
--------------------------------------------------
--------------------------------------------------
--------------------------------------------------
--------------------------------------------------
--------------------------------------------------
---------------TCTGGGGCCACGCTCACTAGATTTTTTAGTCTGCA
CTTTCTCTTTCCCTTT-ATTTTAGCAATTTTAGTCGTGGTTCATTTAATA
TACTTACACATAGAGGGATCAA-ATAGTCCTGTGGG-GTCCAAGACTCCT
GTGGACGATGTGGTTTTTCATGTCTATTATACATCTAAGGACTGATATGG
AATAGTAGTTACGCTTATGTTATTGAGTGTAATTGTGTATT---TAATGC
CTAATTTATTGGGCGATCCAGAAAATTTTATTCAAGCCAACTCATTAGTA
ACTCCAGTGCACATTCAGCCTGAGTGATATTTTTTATTTGCTTATGCCAT
TTTGCGCTCAATACCGAATAAATTCGGGGGAGTTGTGTCTATGTTTTTTA
GTATATTAATTTTATTTTTTTTTCCACTACTTCACCGGAGTTGATTAAGA
GGGCTCCCCTTTCGTCCATTTGGGCGTATGGCCTTTTGATCCTTTATTGT
GAATTTTGTTCTTCTCACCTGAATTGGGTCTTTAGTCGTAGAAGAGCCTT
TTATAATAATAGGGCAGCTGGTGGCGCTGTACTATTTTTTCTACTTTCTT
AT------------------------------------------------
----
'Montipora_verrilli_-_HQ246500'                
--------------------------------------------------
--------------------------------------------------
--------------------------------------------------
--------------------------------------------------
--------------------------------------------------
--------------------------------------------------
--------------------------------------------------
--------------------------------------------------
--------------------------------------------------
--------------------------------------------------
-------------------------CGCTCACTAGATTTTTTAGTCTGCA
CTTTCTCTTTCCCTTT-ATTTTAGCAATTTTAGTCGTGGTTCATTTAATA
TACTTACACATAGAGGGATCAA-ATAGTCCTGTGGG-GTCCAAGACTCCT
GTGGACGATGTGGTTTTTCATGTCTATTATACATCTAAGGACTGATATGG
AATAGTAGTTACGCTTATGTTATTGAGTGTAATTGTGTATT---TAATGC
CTAATTTATTGGGCGATCCAGAAAATTTTATTCAAGCCAACTCATTAGTA
ACTCCAGTGCACATTCAGCCTGAGTGATATTTTTTATTTGCTTATGCCAT
TTTGCGCTCAATACCGAATAAATTCGGGGGAGTTGTGTCTATGTTTTTTA
GTATATTAATTTTATTTTTTTTTCCACTACTTCACCGGAGTTGATTAAGA
GGGCTCCCCTTTCGTCCATTTGGGCGTATGGCCTTTTGATCCTTTATTGT
GAATTTTGTTCTTCTCACCTGAATTGGGTCTTTAGTCGTAGAAGAGCCTT
TTATAATAATAGGGCAGCTGGTGGCGCTGTACTATTTTTTCTACTTTCTT
AT------------------------------------------------
----
'Montipora_verrilli_-_HQ246501'                
--------------------------------------------------
--------------------------------------------------
--------------------------------------------------
--------------------------------------------------
--------------------------------------------------
--------------------------------------------------
--------------------------------------------------
--------------------------------------------------
--------------------------------------------------
--------------------------------------------------
---------------TCTGGGGCCACGCTCACTAGATTTTTTAGTCTGCA
CTTTCTCTTTCCCTTT-ATTTTAGCAATTTTAGTCGTGGTTCATTTAATA
TACTTACACATAGAGGGATCAA-ATAGTCCTGTGGG-GTCCAAGACTCCT
GTGGACGATGTGGTTTTTCATGTCTATTATACATCTAAGGACTGATATGG
AATAGTAGTTACGCTTATGTTATTGAGTGTAATTGTGTATT---TAATGC
CTAATTTATTGGGCGATCCAGAAAATTTTATTCAAGCCAACTCATTAGTA
ACTCCAGTGCACATTCAGCCTGAGTGATATTTTTTATTTGCTTATGCCAT
TTTGCGCTCAATACCGAATAAATTCGGGGGAGTTGTGTCTATGTTTTTTA
GTATATTAATTTTATTTTTTTTTCCACTACTTCACCGGAGTTGATTAAGA
GGGCTCCCCTTTCGTCCATTTGGGCGTATGGCCTTTTGATCCTTTATTGT
GAATTTTGTTCTTCTCACCTGAATTGGGTCTTTAGTCGTAGAAGAGCCTT
TTATAATAATAGGGCAGCTGGTGGCGCTGTACTATTTTTTCTACTTTCTT
AT------------------------------------------------
----
'Montipora_verrilli_-_HQ246502'                
--------------------------------------------------
--------------------------------------------------
--------------------------------------------------
--------------------------------------------------
--------------------------------------------------
--------------------------------------------------
--------------------------------------------------
--------------------------------------------------
--------------------------------------------------
--------------------------------------------------
---------------TCTGGGGCCACGCTCACTAGATTTTTTAGTCTGCA
CTTTCTCTTTCCCTTT-ATTTTAGCAATTTTAGTCGTGGTTCATTTAATA
TACTTACACATAGAGGGATCAA-ATAGTCCTGTGGG-GTCCAAGACTCCT
GTGGACGATGTGGTTTTTCATGTCTATTATACATCTAAGGACTGATATGG
AATAGTAGTTACGCTTATGTTATTGAGTGTAATTGTGTATT---TAATGC
CTAATTTATTGGGCGATCCAGAAAATTTTATTCAAGCCAACTCATTAGTA
ACTCCAGTGCACATTCAGCCTGAGTGATATTTTTTATTTGCTTATGCCAT
TTTGCGCTCAATACCGAATAAATTCGGGGGAGTTGTGTCTATGTTTTTTA
GTATATTAATTTTATTTTTTTTTCCACTACTTCACCGGAGTTGATTAAGA
GGGCTCCCCTTTCGTCCATTTGGGCGTATGGCCTTTTGATCCTTTATTGT
GAATTTTGTTCTTCTCACCTGAATTGGGTCTTTAGTCGTAGAAGAGCCTT
TTATAATAATAGGGCAGCTGGTGGCGCTGTACTATTTTTTCTACTTTCTT
AT------------------------------------------------
----
'Montipora_verrilli_-_HQ246503'                
--------------------------------------------------
--------------------------------------------------
--------------------------------------------------
--------------------------------------------------
--------------------------------------------------
--------------------------------------------------
--------------------------------------------------
--------------------------------------------------
--------------------------------------------------
--------------------------------------------------
-------------------------CGCTCACTAGATTTTTTAGTCTGCA
CTTTCTCTTTCCCTTT-ATTTTAGCAATTTTAGTCGTGGTTCATTTAATA
TACTTACACATAGAGGGATCAA-ATAGTCCTGTGGG-GTCCAAGACTCCT
GTGGACGATGTGGTTTTTCATGTCTATTATACATCTAAGGACTGATATGG
AATAGTAGTTACGCTTATGTTATTGAGTGTAATTGTGTATT---TAATGC
CTAATTTATTGGGCGATCCAGAAAATTTTATTCAAGCCAACTCATTAGTA
ACTCCAGTGCACATTCAGCCTGAGTGATATTTTTTATTTGCTTATGCCAT
TTTGCGCTCAATACCGAATAAATTCGGGGGAGTTGTGTCTATGTTTTTTA
GTATATTAATTTTATTTTTTTTTCCACTACTTCACCGGAGTTGATTAAGA
GGGCTCCCCTTTCGTCCATTTGGGCGTATGGCCTTTTGATCCTTTATTGT
GAATTTTGTTCTTCTCACCTGAATTGGGTCTTTAGTCGTAGAAGAGCCTT
TTATAATAATAGGGCAGCTGGTGGCGCTGTACTATTTTTTCTACTTTCTT
AT------------------------------------------------
----
'Acropora_cerealis_-_AF099652'                 
--------------------------------------------------
--------------------------------------------------
-------------------------GCTATGCAAATCGTAACGGGGTGCT
TTTTGTCCATGCATTATTGTGCAGAGGTCGGCTTGGCTTTTGCATCGGTG
GGACATATTATGCGCGATGTAAACTATGGGTTTTTATTAAGATATTTTCA
TGCTAATGGGGCTTCTCTGTTTTTTTTATGTCTTTATTTTCATATTGGGA
GAAGTTTGTATTATGGGGGTTATTTGAAAGGTCCGG-TTTGGCGAGTTGG
CATTGTAATATTTCTTTTGACGATGGCGACGGCTTTTCTGGGCTATGTGC
TACC-TTGA-GGTCAAATGTCTTTCTGGGGGGCGACGGTTATTACAAATC
TATTGTCCGCAATACCCTATGTGGGGACAGATGTTGTGCAATGAGTTTGA
GGGGGTTTTAGTGTCTCTGGGGCCACGCTCACTAGATTTTTTAGTCTGCA
CTTTCTTTTCCCCTTT-ATTTTAGCAATTTTAGTTGTGGTTCATTTAATA
TTTTTACATATAGAGGGATCCA-ATAGTCCTGTGGG-GTCGAAGACTCCT
GTGGACGATGTGGTATTTCATGTTTATTATACATCTAAAGACTGATATGG
AATAGTGGTTACGCTTATGTTATTGAGTATAGTTGTGTATT---TAATGC
CTAATTTATTGGGCGATCCAGAAAATTTTATTCAAGCTAACTCATTAGTA
ACCCCAGTGCACATTCAGCCTGAGTGATACTTTTTATTTGCTTATGCAAT
TTTGCGCTCAATACCGAATAAATTCGGGGGGGTTGTGTCTATGTTTTTAA
GTATATTAATTTTATTTTTTTTCCCACTACTACACCGGAGTTGATTAAGG
GGGTTGCCCTTTCGTCCATTTGGACGTATGGCTTTTTGATCTTTTGTTGT
GAATTTTGTTCTTCTTACCTGAATCGGGTCTTTGGTCGTAGAAGAGCCTT
ATATAATAATAGGGCAGCTGGTTGCGCTATACTATTTTTTCTACTTTC--
--------------------------------------------------
----
'Acropora_cervicornis_-_AF099654'              
--------------------------------------------------
--------------------------------------------------
-------------------------GCTATGCAAATCGTAACGGGGTGCT
TTTTGTCCATGCATTATTGTGCAGAGGTCGGCTTGGCTTTTGCATCGGTG
GGACATATTATGCGCGATGTAAACTATGGGTTTTTATTAAGATATTTTCA
TGCTAATGGGGCTTCTCTGTTTTTTTTATGTCTTTATTTTCATATTGGGA
GAAGTTTGTATTATGGGGGTTATTTGAAAGGTCCGG-TTTGGCGAGTTGG
CATTGTAATATTTCTTTTGACGATGGCGACGGCTTTTCTGGGCTATGTGC
TACC-TTGA-GGTCAAATGTCTTTCTGGGGGGCGACGGTTATTACAAATC
TATTGTCCGCAATACCCTATGTGGGGACAGATGTTGTGCAATGAGTTTGA
GGGGGGTTTAGTGTCTCTGGGGCCACGCTCACTAGATTTTTTAGTCTGCA
CTTTCTTTTCCCCTTT-ATTTTAGCAATTTTAGTTGTGGTTCATTTAATA
TTTTTACATATAGAGGGATCCA-ATAGTCCTGTAGG-GTCGAAGACTCCT
GTGGACGATGTGGTATTTCATGTTTATTATACATCTAAAGACTGATATGG
AATAGTAGTTACGCTTATGTTATTGAGTATAGTTGTGTACT---TAATGC
CTAATTTATTGGGCGATCCAGAAAATTTTATTCAAGCTAACTCATTAGTA
ACCCCAGTGCACATTCAGCCTGAGTGATACTTTTTATTTGCTTATGCAAT
TTTGCGCTCAATACCGAATAAATTCGGGGGGGTTGTGTCTATGTTTTTAA
GTATATTAATTTTATTTTTTTTCCCACTACTACACCGGAGTTGATTAAGG
GGGTTGCCCTTTCGTCCATTTGGACGTATGGCTTTTTGATCTTTTGTTGT
GAATTTTGTTCTTCTTACCTGAATCGGGTCTTTGGTCGTAGAAGAGCCTT
TTATAATAATAGGGCAGCTGGTTGCGCTATACTATTTTTTCTACTTTC--
--------------------------------------------------
----
'Acropora_digitifera_-_AB033184'               
----------------------------GCTTTTATCTCCGGTGAATGGT
CTTCTGGTGGATTTGCCGTCTCCTTCAAATATAAGTTATTTGTGAAACTT
TGGTTCTTTGTTAGGACTGTGCTTAGCTATGCAAATCGTAACGGGGTGCT
TTTTGTCCATGCATTATTGTGCAGAGGTCGGCTTGGCTTTTGCATCGGTG
GGACATATTATGCGCGATGTAAACTATGGGTTTTTATTAAGATATTTTCA
TGCTAATGGGGCTTCTCTGTTTTTTTTATGTCTTTATTTTCATATTGGGA
GAAGTTTGTATTATGGGGGTTATTTGAAAGGTCCGG-TTTGGCGAGTTGG
CATTGTAATATTTCTTTTGACGATGGCGACGGCTTTTCTGGGCTATGTGC
TACC-TTGA-GGTCAAATGTCTTTCTGGGGGGCGACGGTTATTACAAATC
TATTGTCCGCAATACCCTATGTGGGGACAGATGTTGTGCAATGAGTTTGA
GGGGGTTTTAGTGTCTCTGGGGCCACGCTCACTAGATTTTTTAGTCTGCA
CTTTCTTTTCCCCTTT-ATTTTAGCAATTTTAGTTGTGGTTCATTTAATA
TTTTTACATATAGAGGGATCCA-ATAGTCCTGTGGG-GTCGAAGACTCCT
GTGGACGATGTGGTATTTCATGTTTATTATACATCTAAAGACTGATATGG
AATAGTGGTTACGCTTATGTTATTGAGTATAGTTGTGTATT---TAATGC
CTAATTTATTGGGCGATCCAGAAAATTTTATTCAAGCTAACTCATTAGTA
ACCCCAGTGCACATTCAGCCTGAGTGATACTTTTTATTTGCTTATGCAAT
TTTGCGCTCAATACCGAATAAATTCGGGGGGGTTGTGTCTATGTTTTTAA
GTATATTAATTTTATTTTTTTTCCCACTACTACACCGGAGTTGATTAAGG
GGGTTGCCCTTTCGTCCATTTGGACGTATGGCTTTTTGATCTTTTGTTGT
GAATTTTGTTCTTCTTACCTGAATCGGGTCTTTGGTCGTAGAAGAGCCTT
TTATAATAATAGGGCAGCTGGTTGCGCTATACTATTTTTTCTACTTTC--
--------------------------------------------------
----
'Acropora_digitifera_-_AF099650'               
--------------------------------------------------
--------------------------------------------------
-------------------------GCTATGCAAATCGTAACGGGGTGCT
TTTTGTCCATGCACTATTGTGCAGAGGTCGGCTTGGCTTTTGCATCGGTG
GGACATATTATGCGCGATGTAAACTATGGGTTTTTATTAAGATATTTTCA
TGCTAATGGGGCTTCTCTGTTTTTTTTATGTCTTTATTTTCATATTGGGA
GAAGTTTGTATTATGGGGGTTATTTGAAAGGTCCGG-TTTGGCGAGTTGG
CATTGTAATATTTCTTTTGACGATGGCGACGGCTTTTCTGGGCTATGTGC
TACC-TTGA-GGTCAAATGTCTTTCTGGGGGGCGACGGTTATTACAAATC
TATTGTCCGCAATACCCTATGTGGGGACAGATGTTGTGCAATGAGTTTGA
GGGGGTTTTAGTGTCTCTGGGGCCACGCTCACTAGATTTTTTAGTCTGCA
CTTTCTTTTCCCCTTT-ATTTTAGCAATTTTAGTTGTGGTTCATTTAATA
TTTTTACATATAGAGGGATCCA-ATAGTCCTGTGGG-GTCGAAGACTCCT
GTGGACGATGTGGTATTTCATGTTTATTATACATCTAAAGACTGATATGG
AATAGTGGTTACGCTTATGTTATTGAGTATAGTTGTGTATT---TAATGC
CTAATTTATTGGGCGATCCAGAAAATTTTATTCAAGCTAACTCATTAGTA
ACCCCAGTGCACATTCAGCCTGAGTGATACTTTTTATTTGCTTATGCAAT
TTTGCGCTCAATACCGAATAAATTCGGGGGGGTTGTGTCTATGTTTTTAA
GTATATTAATTTTATTTTTTTTCCCACTACTACACCGGAGTTGATTAAGG
GGGTTGCCCTTTCGTCCATTTGGACGTATGGCTTTTTGATCTTTTGTTGT
GAATTTTGTTCTTCTTACCTGAATCGGGTCTTTGGTCGTAGAAGAGCCTT
TTATAATAATAGGGCAGCTGGTTGCGCTATACTATTTTTTCTACTTTC--
--------------------------------------------------
----
'Acropora_donei_-_AB033180'                    
----------------------------GCTTTTATCTCCGGTGAATGGT
CTTCTGGTGGATTTGCCGTCTCCTTCAAATATAAGTTATTTGTGAAACTT
TGGTTCTTTGTTAGGACTGTGCTTAGCTATGCAAATCGTAACGGGGTGCT
TTTTGTCCATGCATTATTGTGCAAAGGTCGGCTTGGCTTTTGCATCGGTG
GGACATATTATGCGCGATGTAAACTATGGGTTTTTATTAAGATATTTTCA
TGCTAATGGGGCTTCTCTGTTTTTTTTATGTCTTTATTTTCATATTGGGA
GAAGTTTGTATTATGGGGGTTATTTTAAAGGTCCGG-TTTGGCGAGTTGG
CATTGTAATATTTCTTTTGACGATGGCGACGGCTTTTCTGGGCTATGTGC
TACC-TTGA-GGTCAAATGTCTTTCTGGGGGGCGACGGTTATTACAAATC
TATTGTCCGCAATACCCTATGTGGGGACTGATGTTGTGCAATGAGTTTGA
GGGGGTTTTAGTGTTTCTGGGGCCACGCTCACTAAATTTTTTAGTCTGCA
CTTTCTTTTCCCCTTT-ATTTTAGCAATTTTAGTTGTGGTTCATTTAATA
TTTTTACATATAGAGGGATCCA-ATAGTCCTGTGGG-GTCGAAGACTCCT
GTGGACGATGTGGTATTTCATGTTTATTATACATCTAAAGACTGATATGG
AATAGTAGTTACGCTTATGTTATTGAGTATAGTTGTGTATT---TAATGC
CTAATTTATTGGGCGATCCAGAAAATTTTATTCAAGCTAACTCATTAGTA
ACCCCAGTGCACATTCAGCCTGAGTGATACTTTTTATTTGCTTATGCAAT
TTTGCGCTCAATACCGAATAAATTTGGGGGGGTTGTGTCTATGTTTTTAA
GTATATTAATTTTATTTTTTTTCCCACTACTACACCGGAGTTGATTAAGG
GGGTTGCCCTTTCGTCCATTTGGACGTATGGCTTTTTGATCTTTTGTTGT
GAATTTTGTTCTTCTTACCTGAATCGGGTCTTTGGTTGTAGAAGAACCTT
TTATAATAATAGGGCAGCTGGTTGCGCTATACTATTTTTTCTACTTTC--
--------------------------------------------------
----
'Acropora_florida_-_AB033182'                  
----------------------------GCTTTTATCTCCGGTGAATGGT
CTTCTGGTGGATTTGCCGTCTCCTTCAAATATAAGTTATTTGTGAAACTT
TGGTTCTTTGTTAGGACTGTGCTTAGCTATGCAAATCGTAACGGGGTGCT
TTTTGTCCATGCATTATTGTGCACAGGTCGGCTTGGCTTTTGCATCGGTG
GGACATATTATGCGCGATGTAAACTATGGGTTTTTATTAAGATATTTTCA
TGCTAATGGGGCTTCTCTGTTTTTTTTATGTCTTTATTTTCATATTGGGA
GAAGTTTGTATTATGGGGGTTATTTGAAAGGTCCGG-TTTGGCGAGTTGG
CATTGTAATATTTCTTTTGACGATGGCGACGGCTTTTCTGGGCTATGTGC
TACC-TTGA-GGTCAAATGTCTTTCTGGGGGGCGACGGTTATTACAAATC
TATTGTCCGCAATACCCTATGTGGGGACAGATGTTGTGCAATGAGTTTGA
GGGGGTTTTAGTGTCTCTGGGGCCACGCTCACTAGATTTTTTAGTCTGCA
CTTTCTTTTCCCCTTT-ATTTTAGCAATTTTAGTTGTGGTTCATTTAATA
TTTTTACATATAGAGGGATCCA-ATAGTCCTGTGGG-GTCGAAGACTCCT
GTGGACGATGTGGTATTTCATGTTTATTATACATCTAAAGACTGATATGG
AATAGTGGTTACGCTTATGTTATTGAGTATAGTTGTGTATT---TAATGC
CTAATTTATTGGGCGATCCAGAAAATTTTATTCAAGCTAACTCATTAGTA
ACCCCAGTGCACATTCAGCCTGAGTGATACTTTTTATTTGCTTATGCAAT
TTTGCGCTCAATACCGAATAAATTCGGGGGGGTTGTGTCTATGTTTTTAA
GTATATTAATTTTATTTTTTTTCCCACTACTACACCGGAGTTGATTAAGG
GGGTTGCCCTTTCGTCCATTTGGACGTATGGCTTTTTGATCTTTTGTTGT
GAATTTTGTTCTTCTTACCTGAATCGGGTCTTTGGTCGTAGAAGAGCCTT
TTATAATAATAGGGCAGCTGGTTGCGCTATACTATTTTTTCTACTTTC--
--------------------------------------------------
----
'Acropora_formosa_-_AF099651'                  
--------------------------------------------------
--------------------------------------------------
-------------------------GCTATGCAAATCGTAACGGGGTGCT
TTTTGTCCATGCATTATTGTGCAGAGGTCGGCTTGGCTTTTGCATCGGTG
GGACATATTATGCGCGATGTAAACTATGGGTTTTTATTAAGATATTTTCA
TGCTAATGGGGCTTCTCTGTTTTTTTTATGTCTTTATTTTCATATTGGGA
GAAGTTTGTATTATGGGGGTTATTTGAAAGGTCCGG-TTTGGCGAGTTGG
CATTGTAATATTTCTTTTGACGATGGCGACGGCTTTTCTGGGCTATGTGC
TACC-TTGA-GGTCAAATGTCTTTCTGGGGGGCGACGGTTATTACAAATC
TATTGTCCGCAATACCCTATGTGGGGACAGATGTTGTGCAATGAGTTTGA
GGGGGTTTTAGTGTCTCTGGGGCCACGCTCACTAGATTTTTTAGTCTGCA
CTTTCTTTTCCCCTTT-ATTTTAGCAATTTTAGTTGTGGTTCATTTAATA
TTTTTACATATAGAGGGATCCA-ATAGTCCTGTGGG-GTCGAAGACTCCT
GTGGACGATGTGGTATTTCATGTTTATTATACATCTAAAGACTGATATGG
AATAGTGGTTACGCTTATGTTATTGAGTATAGTTGTGTATT---TAATGC
CTAATTTATTGGGCGATCCAGAAAATTTTATTCAAGCTAACTCATTAGTA
ACCCCAGTGCACATTCAGCCTGAGTGATACTTTTTATTTGCTTATGCAAT
TTTGCGCTCAATACCGAATAAATTCGGGGGGGTTGTGTCTATGTTTTTAA
GTATATTAATTTTATTTTTTTTCCCACTACTACACCGGAGTTGATTAAGG
GGGTTGCCCTTTCGTCCATTTGGACGTATGGCTTTTTGATCTTTTGTTGT
GAATTTTGTTCTTCTTACCTGAATCGGGTCTTTGGTCGTAGAAGAGCCTT
TTATAATAATAGGGCAGCTGGTTGCGCTATACTATTTTTTCTACTTTC--
--------------------------------------------------
----
'Acropora_formosa_-_JN202443'                  
--------------------------------------------------
--------------------------------------------------
-------------------------GCTATGCAAATCGTAACGGGGTGCT
TTTTGTCCATGCATTATTGTGCAGAGGTCGGCTTGGCTTTTGCATCGGTG
GGACATATTATGCGCGATGTAAACTATGGGTTTTTATTAAGATATTTTCA
TGCTAATGGGGCTTCTCTGTTTTTTTTATGTCTTTATTTTCATATTGGGA
GAAGTTTGTATTATGGGGGTTATTTGAAAGGTCCGG-TTTGGCGAGTTGG
CATTGTAATATTTCTTTTGACGATGGCGACGGCTTTTCTGGGCTATGTGC
TACC-TTGA-GGTCAAATGTCTTTCTGGGGGGCGACGGTTATTACAAATC
TATTGTCCGCAATACCCTATGTGGGGACAGATGTTGTGCAATGAGTTTGA
GGGGGTTTTAGTGTCTCTGGGGCCACGCTCACTAGATTTTTTAGTCTGCA
CTTTCTTTTCCCCTTT-ATTTTAGCAATTTTAGTTGTGGTTCATTTAATA
TTTTTACATATAGAGGGATCCA-ATAGTCCTGTGGG-GTCGAAGACTCCT
GTGGACGATGTGGTATTTCATGTTTATTATACATCTAAAGACTGATATGG
AATAGTGGTTACGCTTATGTTATTGAGTATAGTTGTGTATT---TAATGC
CTAATTTATTGGGCGATCCAGAAAATTTTATTCAAGCTAACTCATTAGTA
ACCCCAGTGCACATTCAGCCTGAGTGATACTTTTTATTTGCTTATGCAAT
TTTGCGCTCAATACCGAATAAATTCGGGGGGGTTGTGTCTATGTTTTTAA
GTATATTAATTTTATTTTTTTTCCCACTACTACACCGGAGTTGATTAAGG
GGGTTGCCCTTTCGTCCATTTGGACGTATGGCTTTTTGATCTTTTGTTGT
GAATTTTGTTCTTCTTACCTGAATCGGGTCTTTGGTCGTAGAAGAGCCTT
TTATAATAATAGGGCAGCTGGTTGCGCTATACTATTTTTTCTACTTTC--
--------------------------------------------------
----
'Acropora_gemmifera_-_AB033183'                
----------------------------GCTTTTATCTCCGGTGAATGGT
CTTCTGGTGGATTTGCCGTCTCCTTCAAATATAAGTTATTTGTGAAACTT
TGGTTCTTTGTTAGGACTGTGCTTAGCTATGCAAATCGTAACGGGGTGCT
TTTTGTCCATGCATTATTGTGCAGAGGTCGGCTTGGCTTTTGCATCGGTG
GGACATATTATGCGCGATGTAAACTATGGGTTTTTATTAAGATATTTTCA
TGCTAATGGGGCTTCTCTGTTTTTTTTATGTCTTTATTTTCATATTGGGA
GAAGTTTGTATTATGGGGGTTATTTGAAAGGTCCGG-TTTGGCGAGTTGG
CATTGTAATATTTCTTTTGACGATGGCGACGGCTTTTCTGGGCTATGTGC
TACC-TTGA-GGTCAAATGTCTTTCTGGGGGGCGACGGTTATTACAAATC
TATTGTCCGCAATACCCTATGTGGGGACAGATGTTGTGCAATGAGTTTGA
GGGGGTTTTAGTGTCTCTGGGGCCACGCTCACTAGATTTTTTAGTCTGCA
CTTTCTTTTCCCCTTT-ATTTTAGCAATTTTAGTTGTGGTTCATTTAATA
TTTTTACATATAGAGGGATCCA-ATAGTCCTGTGGG-GTCGAAGACTCCT
GTGGACGATGTGGTATTTCATGTTTATTATACATCTAAAGACTGATATGG
AATAGTGGTTACGCTTATGTTATTGAGTATAGTTGTGTATT---TAATGC
CTAATTTATTGGGCGATCCAGAAAATTTTATTCAAGCTAACTCATTAGTA
ACCCCAGTGCACATTCAGCCTGAGTGATACTTTTTATTTGCTTATGCAAT
TTTGCGCTCAATACCGAATAAATTCGGGGGGGTTGTGTCTATGTTTTTAA
GTATATTAATTTTATTTTTTTTCCCACTACTACACCGGAGTTGATTAAGG
GGGTTGCCCTTTCGTCCATTTGGACGTATGGCTTTTTGATCTTTTGTTGT
GAATTTTGTTCTTCTTACCTGAATCGGGTCTTTGGTCGTAGAAGAGGCTT
TTATAATAATAGGGCAGCTGGTTGCGCTATACTATTTTTTCTACTTTC--
--------------------------------------------------
----
'Acropora_latistella_-_AF099656'               
--------------------------------------------------
--------------------------------------------------
-------------------------GCTATGCAAATCGTAACGGGGTGCT
TTTTGTCCATGCATTATTGTGCAGAGGTCGGCTTGGCTTTTGCATCGGTG
GGACATATTATGCGCGATGTAAACTATGGGTTTTTATTAAGATATTTTCA
TGCTAATGGGGCTTCTCTGTTTTTTTTATGTCTTTATTTTCATATTGGGA
GNNGTTTGTATTATGGGGGTTATTTGAAAGGTCCGG-TTTGGCGAGTTGG
CATTGTAATATTTCTTTTGACGATGGCGACGGCTTTTCTGGGCTATGTGC
TACC-TTGA-GGCCAAATGTCTTTCTGGGGGGCGACGGTTATTACAAATC
TATTGTCCGCAATACCCTATGTGGGGACAGATGTTGTGCAATGAGTTTGA
GGGGGTTTTAGTGTCTCTGGGGCCACGCTCACTAGATTTTTTAGTCTGCA
CTTTCTTTTCCCCTTT-ATTTTAGCAATTTTAGTTGTGGTTCATTTAATA
TTTTTACATATAGAGGGATCCA-ATAGTCCTGTGGG-GTCGAAGACTCCT
GTGGACGATGTGGTATTTCATGTTTATTATACATCTAAAGACTGATATGG
AATAGTGGTTACGCTTATGTTATTGAGTATAGTTGTGTATT---TAATGC
CTAATTTATTGGGCGATCCAGAAAATTTTATTCAAGCTAACTCATTAGTA
ACCCCAGTGCACATTCAGCCTGAGTGATACTTTTTATTTGCTTATGCAAT
TTTGCGCTCAATACCGAATAAATTCGGGGGGGTTGTGTCTATGTTTTTAA
GTATATTAATTTTATTTTTTTTCCCACTACTACACCGGAGTTGATTAAGG
GGGTTGCCCTTTCGTCCATTTGGACGTATGGCTTTTTGATCTTTTGTTGT
GAATTTTGTTCTTCTTACCTGAATCGGGTCTTTGGTCGTAGAAGAGCCTT
TTATAATAATAGGGCAGCTGGTTGCGCTATACTATTTTTTCTACTTTC--
--------------------------------------------------
----
'Acropora_millepora_-_AF099653'                
--------------------------------------------------
--------------------------------------------------
-------------------------GCTATGCAAATCGTAACGGGGTGCT
TTTTGTCCATGCATTATTGTGCAGAGGTCGGCTTGGCTTTTGCATCGGTG
GGACATATTATGCGCGATGTAAACTATGGGTTTTTATTAAGATATTTTCA
TGCTAATGGGGCTTCTCTGTTTTTTTTATGTCTTTATTTTCATATTGGGA
GAAGTTTGTATTATGGGGGTTATTTGAAAGGTCCGG-TTTGGCGAGTTGG
CATTGTAATATTTCTTTTGACGATGGCGACGGCTTTTCTGGGCTATGTGC
TACC-TTGA-GGTCAAATGTCTTTCTGGGGGGCGACGGTTATTACAAATC
TATTGTCCGCAATACCCTATGTGGGGACAGATGTTGTGCAATGAGTTTGA
GGGGGTTTTAGTGTCTCTGGGGCCACGCTCACTAGATTTTTTAGTCTGCA
CTTTCTTTTCCCCTTT-ATTTTAGCAATTTTAGTTGTGGTTCATTTAATA
TTTTTACATATAGAGGGATCCA-ATAGTCCTGTGGG-GTCGAAGACTCCT
GTGGACGATGTGGTATTTCATGTTTATTATACATCTAAAGACTGATATGG
AATAGTGGTTACGCTTATGTTATTGAGTATAGTTGTGTATT---TAATGC
CTAATTTATTGGGCGATCCAGAAAATTTTATTCAAGCTAACTCATTAGTA
ACCCCAGTGCACATTCAGCCTGAGTGATACTTTTTATTTGCTTATGCAAT
TTTGCGCTCAATACCGAATAAATTCGGGGGGGTTGTGTCTATGTTTTTAA
GTATATTAATTTTATTTTTTTTCCCACTACTACACCGGAGTTGATTAAGG
GGGTTGCCCTTTCGTCCATTTGGACGTATGGCTTTTTGATCTTTTGTTGT
GAATTTTGTTCTTCTTACCTGAATCGGGTCTTTGGTCGTAGAAGAGCCTT
TTATAATAATAGGGCAGCTGGTTGCGCTATACTATTTTTTCTACTTTC--
--------------------------------------------------
----
'Acropora_nasuta_-_AB033185'                   
----------------------------GCTTTTATCTCCGGTGAATGGT
CTTCTGGTGGATTTGCCGTCTCCTTCAAATATAAGTTATTTGTGAAACTT
TGGTTCTTTGTTAGGACTGTGCTTAGCTATGCAAATCGTAACGGGGTGCT
TTTTGTCCATGCATTATTGTGCAGAGGTCGGCTTGGCTTTTGCATCGGTG
GGACATATTATGCGCGATGTAAACTATGGGTTTTTATTAAGATATTTTCA
TGCTAATGGGGCTTCTCTGTTTTTTTTATGTCTTTATTTTCATATTGGGA
GAAGTTTGTATTATGGGGGTTATTTGAAAGGTCCGG-TTTGGCGAGTTGG
CATTGTAATATTTCTTTTGACGATGGCGACGGCTTTTCTGGGCTATGTGC
TACC-TTGA-GGTCAAATGTCTTTCTGGGGGGCGACGGTTATTACAAATC
TATTGTCCGCAATACCCTATGTGGGGACAGATGTTGTGCAATGAGTTTGA
GGGGGTTTTAGTGTCTCTGGGGCCACGCTCACTAGATTTTTTAGTCTGCA
CTTTCTTTTCCCCTTT-ATTTTAGCAATTTTAGTTGTGGTTCATTTAATA
TTTTTACATATAGAGGGATCCA-ATAGTCCTGTGGG-GTCGAAGACTCCT
GTGGACGATGTGGTATTTCATGTTTATTATACATCTAAAGACTGATATGG
AATAGTGGTTACGCTTATGTTATTGAGTATAGTTGTGTATT---TAATGC
CTAATTTATTGGGCGATCCAGAAAATTTTATTCAAGCTAACTCATTAGTA
ACCCCAGTGCACATTCAGCCTGAGTGATACTTTTTATTTGCTTATGCAAT
TTTGCGCTCAATACCGAATAAATTCGGGGGGGTTGTGTCTATGTTTTTAA
GTATATTAATTTTATTTTTTTTCCCACTACTACACCGGAGTTGATTAAGG
GGGTTGCCCTTTCGTCCATTTGGACGTATGGCTTTTTGATCTTTTGTTGT
GAATTTTGTTCTTCTTACCTGAATCGGGTCTTTGGTCGTAGAAGAGCCTT
TTATAATAATAGGGCAGCTGGTTGCGCTATACTATTTTTTCTACTTTC--
--------------------------------------------------
----
'Acropora_palmata_-_AF099655'                  
--------------------------------------------------
--------------------------------------------------
-------------------------GCTATGCAAATCGTAACGGGGTGCT
TTTTGTCCATGCATTATTGTGCAGAGGTCGGCTTGGCTTTTGCATCGGTG
GGACATATTATGCGCGATGTAAACTATGGGTTTTTATTAAGATATTTTCA
TGCTAATGGGGCTTCTCTGTTTTTTTTATGTCTTTATTTTCATATTGGGA
GAAGTTTGTATTATGGGGGTTATTTGAAAGGTCCGG-TTTGGCGAGTTGG
CATTGTAATATTTCTTTTGACGATGGCGACGGCTTTTCTGGGCTATGTGC
TACC-TTGA-GGTCAAATGTCTTTCTGGGGGGCGACGGTTATTACAAATC
TATTGTCCGCAATACCCTATGTGGGGACAGATGTTGTGCAATGAGTTTGA
GGGGGGTTTAGTGTCTCTGGGGCCACGCTCACTAGATTTTTTAGTCTGCA
CTTTCTTTTCCCCTTT-ATTTTAGCAATTTTAGTTGTGGTTCATTTAATA
TTTTTACATATAGAGGGATCCA-ATAGTCCTGTGGG-GTCGAAGACTCCT
GTGGACGATGTGGTATTTCATGTTTATTATACATCTAAAGACTGATATGG
AATAGTAGTTACGCTTATGTTATTGAGTATAGTTGTGTATT---TAATGC
CTAATTTATTGGGCGATCCAGAAAATTTTATTCAAGCTAACTCATTAGTA
ACCCCAGTGCACATTCAGCCTGAGTGATACTTTTTATTTGCTTATGCAAT
TTTGCGCTCAATACCGAATAAATTCGGGGGGGTTGTGTCTATGTTTTTAA
GTATATTAATTTTATTTTTTTTCCCACTACTACACCGGAGTTGATTAAGG
GGGTTGCCCTTTCGTCCATTTGGACGTATGGCTTTTTGATCNTTTGTTGT
GAATTTTGTTCTTCTTACCTGAATCGGGTCTTTGGTCGTGGAAGAGCCTT
TTATAATAATAGGGCAGCTGGTTGCGCTATACTATTTTTTCTACTTTC--
--------------------------------------------------
----
'Acropora_tenuis_-_AB033181'                   
----------------------------GCTTTTATCTCCGGTGAATGGT
CTTCTGGTGGATTTGCCGTCTCCTTCAAATATAAGTTATTTGTGAAACTT
TGGTTCTTTGTTAGGACTGTGCTTAGCTATGCAAATCGTAACGGGGTGCT
TTTTGTCCATGCATTATTGTGCAGAGGTCGGCTTGGCTTTTGCATCGGTG
GGACATATTATGCGCGATGTAAACTATGGGTTTTTATTAAGATATTTTCA
TGCTAATGGGGCTTCTCTGTTTCTTTTATGTCTTTATTTTCATATTGGGA
GAAGTTTGTATTATGGGGGTTATTTGAAAGGTCCGG-TTTGGCGAGTTGG
CATTGTAATATTTCTTTTGACAATGGCGACGGCTTTTCTGGGCTATGTGC
TACC-TTGA-GGTCAAATGTCTTTCTGGGGGGCGACGGTTATTACAAATC
TATTGTCCGCAATACCCTATGTGGGGACAGATGTTGTGCAATGAGTTTGA
GGGGGTTTTAGTGTTTCTGGGGCCACGCTCACTAAATTTTTTAGTCTGCA
CTTTCTTTTCCCCTTT-ATTTTAGCAATTTTAGTTGTGGTTCATTTAATA
TTTTTACATATAGAGGGATCCA-ATACTCCTGTGGG-GTCGAAGACTCCT
GTGGACGATGTGGTATTTCATGTTTATTATACATCTAAAGACTGATATGG
AATAGTAGTTACGCTTATGTTATTGAGTATAGTTGTGTATT---TAATGC
CTAATTTATTGGGCGATCCAGAAAATTTTATTCAAGCTAACTCATTAGTA
ACCCCAGTGCACATTCAGCCTGAGTGATACTTTTTATTTGCTTATGCAAT
TTTGCGCTCAATACCGAATAAATTTGGGGGGGTTGTGTCTATGTTTTTAA
GTATATTAATTTTATTTTTTTTCCCACTACTACACCGGAGTTGATTAAGG
GGGTTGCCCTTTCGTCCATTTGGACGTATGGCTTTTTGATCTTTTGTTGT
GAATTTTGTTCTTCTTACCTGAATCGGGTCTTTGGTTGTAGAAGAACCTT
TTATAATAATAGGGCAGCTGGTTGCGCTATACTATTTTTTCTACTTTC--
--------------------------------------------------
----
'Acropora_valida_-_AF099658'                   
--------------------------------------------------
--------------------------------------------------
-------------------------GCTATGCAAATCGTAACGGGGTGCT
TTTTGTCCATGCATTATTGTGCAGAGGTCGGCTTGGCTTTTGCATCGGTG
GGACATATTATGCGCGATGTAAACTATGGGTTTTTATTAAGATATTTTCA
TGCTGATGGGGCTTCTCTGTTTTTTTTATGTCTTTATCTTCATATTGGGA
GAAGTTTGTATTATGGGGGTTATTTGAAAGGTCCGG-TTTGGCGAGTTGG
CATTGTAATATTTCTTTTGACGATGGCGACGGCTTTTCTGGGCTATGTGC
TACC-TTGA-GGTCAAATGTCTTTCTGGGGGGCGACGGTTATTACAAATC
TATTGTCCGCAATACCCCATGTGGGGACAGATGTTGTGCAATGAGTTTGA
GGGGGTTTTAGTGTCTCTGGGGCCACGCTCACTAGATTTTTTAGTCTGCA
CTTTCTTTTCCCCTTT-ATTTTAGCAATTTTAGTTGTGGTTCATTTAATA
TTTTTACATATAGAGGGATCCA-ATAGTCCTGTGGG-GTCGAAGACTCCT
GTGGACGATGTGGTATTTCATGTTTATTATACATCTAAAGACTGATATGG
AATAGTGGTTACGCTTATGTTATTGAGTATAGTTGTGTATT---TAATGC
CTAATTTATTGGGCGATCCAGAAAATTTTATTCAAGCTAACTCATTAGTA
ACCCCAGTGCACATTCAGCCTGAGTGATACTTTTTATTTGCTTATGCAAT
CTTGCGCTCAATACCGAATAAATTCGGGGGGGTTGTGTCTATGTTTTTAA
GTATATTAATTTTATTTTTTTTCCCACTACTACACCGGAGTTGATTAAGG
GGGTTGCCCTTTCGTCCATTTGGACGTATGGCTTTTTGATCTTTTGTTGT
GAATTTTGTTCTTCTTACCTGAATCGGGTCTTTGGTCGTAGAAGAGCCTT
TTATAATAATAGGGCAGCTGGTTGCGCTATACTATTTTTTCTACTTTC--
--------------------------------------------------
----
'Anacropora_sp._Ishigaki-1_-_AB033176'         
----------------------------GCTTTTATCTCCGGTGAATGGT
ATTTTGGTGGATTTGCCGTCTCCTTCAAATATAAGCTATATGTGAAACTT
TGGCTCTTTGTTAGGGCTGTGTTTAGTTATGCAAATCGTAACGGGGTGCT
TTTTGTCCATGCATTATTGCGCAGAGGTCGGTTTGGCTTTTGCCTCGGTG
GGACATATTATGCGCGATGTAAATTATGGGTTTTTATTAAGGTATTTTCA
TGCTAATGGGGCTTCTCTGTTTTTTTTATGTCTTTATTTTCATATTGGGA
GAAATTTGTATTATGGGGGTTATTTGAAAGCTCCGG-TTTGGCGAGTTGG
CATCGTAATATTTCTTTTGACAATGGCGACGGCTTTTCTGGGCTATGTGC
TACC-TTGG-GGCCAAATGTCTTTCTGGGGGGCGACGGTTATTACAAATT
TATTGTCCGCTATCCCCTATGTGGGGACAGATGTTGTGCAATGAGTCTGG
GGGGGTTTTAGTGTCTCTGGGGCCACGCTCACTAGATTTTTTAGTCTGCA
CTTTCTCTTTCCCTTT-ATTTTAGCAATTTTAGTCGTGGTTCATTTAATA
TATTTACATATAGAGGGATCAA-ATAGTCCTGTGGG-GTCCAAGACTCCT
GTGGACGATGTGGTTTTTCATGTCTATTATACATCTAAGGACTGATATGG
AATAGTAGTTACGCTTATGTTATTGAGTGTAATTGTGTATT---TAATGC
CTAATTTATTGGGCGATCCAGAAAATTTTATTCAAGCCAACTCATTAGTA
ACTCCAGTGCACATTCAGCCTGAGTGATATTTTTTATTTGCTTATGCCAT
TTTGCGCTCAATACCGAATAAATTCGGGGGAGTTGTGTCTATGTTTTTTA
GTATATTAATTTTATTTTTTTTTCCACTACTTCACCGGAGTTGATTAAGA
GGGCTCCCCTTTCGTCCATTTGGGCGTATGGCCTTTTGATCCTTTATTGT
GAATTTTGTTCTTCTCACCTGAATTGGGTCTTTAGTCGTAGAAGAGCCTT
TTATAATAATAGGGCAGCTGGTGGCGCTGTACTATTTTTTCTACTTTC--
--------------------------------------------------
----
'Anacropora_sp._Ishigaki-2_-_AB033177'         
----------------------------GCTTTTATCTCCGGTGAATGGT
ATTTTGGTGGATTTGCCGTCTCCTTCAAATATAAGCTATATGTGAAACTT
TGGCTCTTTGTTAGGGCTGTGTTTAGTTATGCAAATCGTAACGGGGTGCT
TTTTGTCCATGCATTATTGCGCAGAGGTCGGTTTGGCTTTTGCCTCCGTG
GGACATATTATGCGCGATGTAAATTATGGGTTTTTATTAAGGTATTTTCA
TGCTAATGGGGCTTCTCTGTTTTTTTTATGTCTTTATTTTCATATTGGGA
GAAGTTTGTATTATGGGGGTTATTTGAAAGCTCCGG-TTTGGCGAGTTGG
CATCGTAATATTTCTTTTGACGATGGCGACGGCTTTTCTGGGCTATGTGC
TACC-TTGG-GGCCAAATGTCTTTCTGGGGGGCGACGGTTATTACAAATT
TATTGTCCGCTATCCCCTATGTGGGGACAGATGTTGTGCAATGAGTCTGG
GGGGGTTTTAGTGTCTCTGGGGCCACGCTCACTAAATTTTTTAGTCTGCA
CTTTCTCTTTCCCTTT-ATTTTAGCAATTTTAGTCGTGGTTCATTTAATA
TATTTACATATAGAGGGATCAA-ATAGTCCTGTGGG-GTCCAAGACTCCT
GTGGACGATGTGGTTTTTCATGTCTATTATACATCTAAGGACTGATATGG
AATAGTAGTTACGCTTATGTTATTGAGTGTAATTGTGTATT---TAATGC
CTAATTTATTGGGCGATCCAGAAAATTTTATTCAAGCCAACTCATTAGTA
ACTCCAGTGCACATTCAGCCTGAGTGATATTTTTTATTTGCTTATGCCAT
TTTGCGCTCAATACCGAATAAATTCGGGGGAGTTGTGTCTATGTTTTTTA
GTATATTAATTTTATTTTTTTTTCCACTACTTCACCGGAGTTGATTAAGA
GGGCTCCCCTTTCGTCCATTTGGGCGTATGGCCTTTTGATCCTTTATTGT
GAATTTTGTTCTTCTCACCTGAATTGGGTCTTTAGTCGTAGAAGAGCCTT
TTATAATAATAGGGCAGCTGGTGGCGCTGTACTATTTTTTCTACTTTC--
--------------------------------------------------
----
'Astreopora_myriophthalma_-_AB033171'          
----------------------------GCTTTTATCCCCGGTGAATGGT
GTTTTGGTGGATTTACCGTCTCCTTCAAATATAAGCTATTTGTGAAACTT
TGGCTCTTTGTTAGGATTATGTTTAGTTATGCAAATCGTAACGGGGTGCT
TTTTGTCCATGCATTATTGCGCAGAGGTCGGTTTGGCTTTTGCATCGGTG
GGACATATTATGCGTGATGTCAACTATGGGTTTTTATTAAGATATTTTCA
TGCTAATGGGGCTTCTCTGTTTTTTTTGTGTCTTTATTTTCATATTGGGA
GAAGTTTGTATTATGGGGGTTATTTGAAAGCTCCGG-TTTGGCGAGTTGG
CATCGTAATCTTTATTTTGACGATGGCTACGGCTTTTTTGGGCTATGTGC
TACC-TTGA-GGCCAAATGTCTTTCTGGGGGGCGACGGTTATTACAAATT
TATTGTCCGCTCTCCCTTATGTGGGGACAGATGTTGTGCAATGAGTGTGG
GGGGGTTTTAGTGTTTCTGGGGCTACGCTCACTAAATTTTTTAGTCTGCA
CTTTATCTTTCCCTTT-ATCTTAGCAATTTTAGTCGGGGTTCATTTAGTA
TTTTTACATGTAGAGGGGTCAA-ATAGTCCTGTGGG-GTCTAAGTCCCCT
GTGGACGATGTCGTTTTTCATGTTTATTATACATCTAAGGATTGATATGG
AATGGTGGTTACGCTTATGTTATTGAGTATTATTGTGTATT---TAGCGC
CTAATTTATTGGGCGATCCAGAAAATTTTATTCAGGCCAACTCATTGGTG
ACTCCAGTGCACATTCAGCCTGAGTGATATTTTTTATTTGCTTATGCAAT
TTTGCGCTCAATACCGAATAAGTTCGGGGGAGTTGTGTCCATGTTCTTTA
GTATATTAATTTTATTTTTCTTTCCATTACTTCACCGGAGTTGATTAAGA
GGGCTGCCCTTTCGTCCATTTGGACGTATGGCCTTTTGATCCTTTGTCGT
GAATTTTGTTCTTCTCACCTGAATCGGGTCTTTAGTTGTAGAAGAACCTT
TTATAATGATAGGGCAGCTGGTGTCGCTGTACTATTTTTTCTATTTTC--
--------------------------------------------------
----
'Isopora_brueggemanni_-_AB033178'              
----------------------------GCTTTTATCTCCGGTGAATGGT
CTTTTGGTGGATTTGCCGTCTCCTTCAAATATAAGTTATTTGTGAAACTT
TGGTTCTTTGTTAGGACTGTGTTTAGTTATGCAAATCGTAACGGGGTGCT
TTTTGTCCATGCATTATTGTGCAGAGGTCGGCTTGGCTTTTGCATCGGTG
GGACATATTATGCGCGATGTAAACTATGGGTTTTTATTAAGATATTTTCA
TGCTAATGGGGCTTCTCTGTTTTTTTTATGTCTTTATTTTCATATTGGGA
GAAGTTTGTATTATGGGGGTTATTTGAAAGCTCCGG-TTTGGCGAGTTGG
CATTGTAATATTTCTTTTGACGATGGCGACGGCTTTTCTGGGCTATGTGC
TACC-TTGA-GGCCAAATGTCTTTCTGGGGGGCGACGGTTATTACAAATC
TATTGTCCGCAATACCCTATGTGGGGACAGATGTTGTGCAATGAGTTTGA
GGGGGTTTTAGTGTTTCTGGGGCCACGCTCACTAGATTTTTTAGTCTGCA
CTTTCTTTTTCCCTTT-ATTTTAGCAATTTTAGTTGTGGTTCATTTAATA
TATTTACATATAGAGGGATCTA-ATAGTCCTGTGGG-GTCGAAGACTCCT
GTGGACGATGTGGTATTTCATGTTTATTATACATCTAAAGACTGATATGG
AATAGTAGTTACGCTTATGTTATTGAGTGTCGTTGTGTATT---TAATGC
CTAATTTATTGGGCGATCCAGAAAATTTTATTCAAGCTAACTCATTAGTA
ACCCCAGTGCACATTCAGCCTGAGTGATACTTTTTATTTGCTTATGCAAT
TTTGCGCTCAATACCGAATAAATTCGGGGGGGTTGTGTCTATGTTTTTAA
GTATATTAATTTTATTTTTTTTCCCACTACTTCATCGGAGTTGATTAAGG
GGGTTGCCCTTTCGTCCATTCGGACGTATGGCCTTTTGATCTTTTATTGT
GAATTTTGTTCTTCTCACCTGAATCGGGTCTTTGGTCGTAGAAGAGCCTT
TTATAATAATAGGGCAGCTGGTTGCGCTATACTATTTTTTCTACTTTC--
--------------------------------------------------
----
'Isopora_palifera_-_AB033179'                  
----------------------------GCTTTTATCTCCGGTGAATGGT
CTTCTGGTGGATTTGCCGTCTCCTTCAAATATAAGTTATTTGTGAAACTT
TGGTTCTTTGTTAGGACTGTGTTTAGTTATGCAAATCGTAACGGGGTGCT
TTTTGTCCATGCATTATTGTGCAGAGGTCGGCTTGGCTTTTGCATCGGTG
GGACATATTATGCGCGATGTAAACTATGGGTTTTTATTAAGATATTTTCA
TGCTAATGGGGCTTCTCTGTTTTTTTTATGTCTTTATTTTCATATTGGGA
GAAGTTTGTATTATGGGGGTTATTTGAAAGCTCCGG-TTTGGCGAGTTGG
CATTGTAATATTTCTTTTGACGATGGCGACGGCTTTTCTGGGCTATGTGC
TACC-TTGA-GGCCAAATGTCTTTCTGGGGGGCGACGGTTATTACAAATC
TATTGTCCGCAATACCCTATGTGGGGACAGATGTTGTGCAATGAGTTTGA
GGGGGTTTTAGTGTTTCTGGGGCCACGCTCACTAGATTTTTTAGTCTGCA
CTTTCTTTTTCCCTTT-ATTTTAGCAATTTTAGTTGTGGTTCATTTAATA
TATTTACATATAGAGGGGTCTA-ATAGTCCTGTGGG-GTCGAAGACTCCT
GTGGACGATGTGGTATTTCATGTTTATTATACATCTAAAGACTGATATGG
AATAGTAGTTACGCTTATGTTATTGAGTGTCGTTGTGTATT---TAATGC
CTAATTTATTGGGCGATCCAGAAAATTTTATTCAAGCTAACTCATTAGTA
ACCCCAGTGCACATTCAGCCTGAGTGATACTTTTTATTTGCTTATGCAAT
TTTGCGCTCAATACCGAATAAATTCGGGGGGGTTGTGTCTATGTTTTTAA
GTATATTAATTTTATTTTTTTTCCCACTACTTCATCGGAGTTGATTAAGG
GGGTTGCCCTTTCGTCCATTCGGACGTATGGCCTTTTGATCTTTTATTGT
GAATTTTGTTCTTCTCACCTGAATCGGGTCTTTGGTCGTAGAAGAGCCTT
TTATAATAATAGGGCAGCTGGTTGCGCTATACTATTTTTTCTACTTTC--
--------------------------------------------------
----
'Montipora_aequituberculata_-_AB033172'        
----------------------------GCTTTTATCTCCGGTGAATGGT
ATTTTGGTGGATTTGCCGTCTCCTTCAAATATAAGCTATATGTGAAACTT
TGGCTCTTTGTTAGGGCTGTGTTTAGTTATGCAAATCGTAACGGGGTGCT
TTTTGTCCATGCATTATTGCGCAGAGGTCGGTTTGGCTTTTGCCTCGGTG
GGACATATTATGCGCGATGTAAACTATGGGTTTTTATTAAGATATTTTCA
TGCTAATGGGGCTTCTCTGTTTTTTTTATGTCTTTATTTTCATATTGGGA
GAAGTTTGTATTATGGGGGTTATTTGAAAGCTCCGG-TTTGGCGAGTTGG
CATCGTAATATTTCTTTTGACGATGGCGACGGCTTTTCTGGGCTATGTGC
TACC-TTGG-GGCCAAATGTCTTTCTGGGGGGCGACGGTTATTACAAATT
TATTGTCCGCTATCCCCTATGTGGGGACAGATGTTGTGCAATGAGTCTGG
GGGGGTTTTAGTGTCTCTGGGGCCACGCTCACTAGATTTTTTAGTCTGCA
CTTTCTCTTTCCCTTT-ATTTTAGCAATTTTAGTCGTGGTTCATTTAATA
TATTTACATATAGAGGGATCAA-ATAGTCCTGTGGG-GTCCAAGACTCCT
GTGGACGATGTGGTTTTTCATGTCTATTATACATCTAAGGACTGATATGG
AATAGTAGTTACGCTTATGTTATTGAGTGTAATTGTGTATT---TAATGC
CTAATTTATTGGGCGATCCAGAAAATTTTATTCAAGCCAACTCATTAGTA
ACTCCAGTGCACATTCAGCCTGAGTGATATTTTTTATTTGCTTATGCCAT
TTTGCGCTCAATACCGAATAAATTCGGGGGAGTTGTGTCTATGTTTTTTA
GTATATTAATTTTATTTTTTTTCCCACTACTTCACCGGAGTTGATTAAGA
GGGCTCCCCTTTCGTCCATTTGGGCGTATGGCCTTTTGATCCTTTATTGT
GAATTTTGTTCTTCTCACCTGAATTGGGTCTTTAGTCGTAGAAGAGCCTT
TTATAATAATAGGGCAGCTGGTGGCGCTGTACTATTTTTTCTACTTTC--
--------------------------------------------------
----
'Montipora_aequituberculata_-_AF099659'        
--------------------------------------------------
--------------------------------------------------
-------------------------GTTATGCAAATCGTAACGGGGTGCT
TTTTGTCCATGCATTATTGCGCAGAGGTCGGTTTGGCTTTTGCCTCGGTG
GGACATATTATGCGCGATGTAAATTATGGGTTTTTATTAAGATATTTTCA
TGCTAATGGGGCTTCTCTGTTTTTTTTATGTCTTTATTTTCATATTGGGA
GAAGTTTGTATTATGGGGGTTATTTGAAAGCTCCGG-TTTGGCGAGTTGG
CATCGTAATATTTCTTTTGACGATGGCGACGGCTTTTCTGGGCTATGTGC
TACC-TTGG-GGCCAAATGTCTTTCTGGGGGGCGACGGTTATTACAAATT
TATTGTCCGCTATCCCCTATGTGGGGACAGATGTTGTGCAATGAGTCTGG
GGGGGTTTTAGTGTCTCTGGGGCGACGCTCACTAGATTTTTTAGTCTGCA
CTTTCTCTTTCCCTTT-ATTTTAGCAATTTTAGTCGTGGTTCATTTAATA
TATTTACATATAGAGGGATCAA-ATAGTCCTGTGGG-GTCCAAGACTCCT
GTGGACGATGTGGTTTTTCATGTCTATTATACATCTAAGGACTGATATGG
AATAGTAGTTACGCTTATGTTATTGAGTGTAATTGTGTATT---TAATGC
CTAATTTATTGGGCGATCCAGAAAATTTTATTCAAGCCAACTCATTAGTA
ACTCCAGTGCACATTCAGCCTGAGTGATATTTTTTATTTGCTTATGCCAT
TTTGCGCTCAATACCGAATAAATTCGGGGGAGTTGTGTCTATGTTTTTTA
GTATATTAATTTTATTTTTTTTTCCACTACTTCACCGGAGTTGATTAAGA
GGGCTCCCCTTTCGTCCATTTGGGCGTATGGCCTTTTGATCCTTTATTGT
GAATTTTGTTCTTCTCACCTGAATTGGGTCTTTAGTCGTAGAAGAGCCTT
TTATAATAATAGGGCAGCTGGTGGCGCTGTACTATTTTTTCTACTTTC--
--------------------------------------------------
----
'Montipora_altasepta_-_AB033175'               
----------------------------GCTTTTATCTCCGGTGAATGGT
ATTTTGGTGGATTTGCCGTCTCCTTCAAATATAAGCTATATGTGAAACTT
TGGCTCTTTGTTAGGGCTGTGTTTAGTTATGCAAATCGTAACGGGGTGCT
TTTTGTCCATGCATTATTGCGCAGAGGTCGGTTTGGCTTTTGCCTCGGTG
GGACATATTATGCGCGATGTAAATTATGGGTTTTTATTAAGATATTTTCA
TGCTAATGGGGCTTCTCTGTTTTTTTTATGTCTTTATTTTCATATTGGGA
GAAGTTTGTATTATGGGGGTTATTTGAAAGCTCCGG-TTTGGCGAGTTGG
CATCGTAATATTTCTTTTGACAATGGCGACGGCTTTTCTGGGCTATGTGC
TACC-TTGG-GGCCAAATGTCTTTCTGGGGGGCGACGGTTATTACAAATT
TATTGTCCGCTATCCCCTATGTGGGGACAGATGTTGTGCAATGAGTCTGG
GGGGGTTTTAGTGTCTCTGGGGCCACGCTCACTAAATTTTTTAGTCTGCA
CTTTCTCTTTCCCTTT-ATTTTAGCAATTTTAGTCGTGGTTCATTTAATA
TATTTACATATAGAGGGATCAA-ATAGTCCTGTGGG-GTCCAAGACTCCT
GTGGACGATGTGGTTTTTCATGTCTATTATACATCTAAGGACTGATATGG
AATAGTAGTTACGCTTATGTTATTGAGTGTAATTGTGTATT---TAATGC
CTAATTTATTGGGCGATCCAGAAAATTTTATTCAAGCCAACTCATTAGTA
ACTCCAGTGCACATTCAGCCTGAGTGATATTTTTTATTTGCTTATGCCAT
TTTGCGCTCAATACCGAATAAATTCGGGGGAGTTGTGTCTATGTTTTTTA
GTATATTAATTTTATTTTTTTTTCCACTACTTCACCGGAGTTGATTAAGA
GGGCTCCCCTTTCGTCCATTTGGGCGTATGGCCTTTTGATCCTTTATTGT
GAATTTTGTTCTTCTTACCTGAATTGGGTCTTTAGTCGTAGAAGAGCCTT
TTATAATAATAGGGCAGCTGGTGGCGCTGTACTATTTTTTCTACTTTC--
--------------------------------------------------
----
'Montipora_digitata_-_AB033173'                
----------------------------GCTTTTATCTCCGGTGAATGGT
ATTTTGGTGGATTTGCCGTCTCCTTCAAATATAAGCTATATGTGAAACTT
TGGCTCTTTGTTAGGGCTGTGTTTAGTTATGCAAATCGTAACGGGGTGCT
TTTTGTCCATGCATTATTGCGCAGAGGTCGGTTTGGCTTTTGCCTCGGTG
GGACATATTATGCGCGATGTAAATTATGGGTTTTTATTAAGATATTTTCA
TGCTAATGGGGCTTCTCTGTTTTTTTTATGTCTTTATTTTCATATTGGGA
GAAGTTTGTATTATGGGGGTTATTTGAAAGCTCCGG-TTTGGCGAGTTGG
CATCGTAATATTTCTTTTGACGATGGCGACGGCTTTTCTGGGCTATGTGC
TACC-TTGG-GGCCAAATGTCTTTCTGGGGGGCGACGGTTATTACAAATT
TATTGTCCGCTATCCCCTATGTGGGGACAGATGTTGTGCAATGAGTCTGG
GGGGGTTTTAGTGTCTCTGGGGCCACGCTCACTAGATTTTTTAGTCTGCA
CTTTCTCTTTCCCTTT-ATTTTAGCAATTTTAGTCGTGGTTCATTTAATA
TATTTACATATAGAGGGATCAA-ATAGTCCTGTGGG-GTCCAAGACTCCT
GTGGACGATGTGGTTTTTCATGTCTATTATACATCTAAGGACTGATATGG
AATAGTAGTTACGCTTATGTTATTGAGTGTAATTGTGTATT---TAATGC
CTAATTTATTGGGCGATCCAGAAAATTTTATTCAAGCCAACTCATTAGTA
ACTCCAGTGCACATTCAGCCAGAGTGATATTTTTTATTTGCTTATGCCAT
TTTGCGCTCAATACCGAATAAATTCGGGGGAGTTGTGTCTATGTTTTTTA
GTATATTAATTTTATTTTTTTTTCCACTACTTCACCGGAGTTGATTAAGA
GGGCTCCCCTTTCGTCCATTTGGGCGTATGGCCTTTTGATCCTTTATTGT
GAATTTTGTTCTTCTTACCTGAATTGGGTCTTTAGTCGTAGAAGAGCCTT
TTATAATAATAGGGCAGCTGGTGGCGCTGTACTATTTTTTCTACTTTC--
--------------------------------------------------
----
'Montipora_digitata_-_JN202445'                
----------------------------GCTTTTATCTCCGGTGAATGGT
ATTTTGGTGGATTTGCCGTCTCCTTCAAATATAAGCTATATGTGAAACTT
TGGCTCTTTGTTAGGGCTGTGTTTAGTTATGCAAATCGTAACGGGGTGCT
TTTTGTCCATGCATTATTGCGCAGAGGTCGGTTTGGCTTTTGCCTCGGTG
GGACATATTATGCGCGATGTAAATTATGGGTTTTTATTAAGATATTTTCA
TGCTAATGGGGCTTCTCTGTTTTTTTTATGTCTTTATTTTCATATTGGGA
GAAGTTTGTATTATGGGGGTTATTTGAAAGCTCCGG-TTTGGCGAGTTGG
CATCGTAATATTTCTTTTGACGATGGCGACGGCTTTTCTGGGCTATGTGC
TACC-TTGG-GGCCAAATGTCTTTCTGGGGGGCGACGGTTATTACAAATT
TATTGTCCGCTATCCCCTATGTGGGGACAGATGTTGTGCAATGAGTCTGG
GGGGGTTTTAGTGTCTCTGGGGCCACGCTCACTAGATTTTTTAGTCTGCA
CTTTCTCTTTCCCTTT-ATTTTAGCAATTTTAGTCGTGGTTCATTTAATA
TATTTACATATAGAGGGATCAA-ATAGTCCTGTGGG-GTCCAAGACTCCT
GTGGACGATGTGGTTTTTCATGTCTATTATACATCTAAGGACTGATATGG
AATAGTAGTTACGCTTATGTTATTGAGTGTAATTGTGTATT---TAATGC
CTAATTTATTGGGCGATCCAGAAAATTTTATTCAAGCCAACTCATTAGTA
ACTCCAGTGCACATTCAGCCAGAGTGATATTTTTTATTTGCTTATGCCAT
TTTGCGCTCAATACCGAATAAATTCGGGGGAGTTGTGTCTATGTTTTTTA
GTATATTAATTTTATTTTTTTTTCCACTACTTCACCGGAGTTGATTAAGA
GGGCTCCCCTTTCGTCCATTTGGGCGTATGGCCTTTTGATCCTTTATTGT
GAATTTTGTTCTTCTTACCTGAATTGGGTCTTTAGTCGTAGAAGAGCCTT
TTATAATAATAGGGCAGCTGGTGGCGCTGTACTATTTTTTCTACTTTC--
--------------------------------------------------
----
'Montipora_efflorescens_-_AB033174'            
----------------------------GCTTTTATCTCCGGTGAATGGT
ATTTTGGTGGATTTGCCGTCTCCTTCAAATATAAGCTATATGTGAAACTT
TGGCTCTTTGTTAGGGCTGTGTTTAGTTATGCAAATCGTAACGGGGTGCT
TTTTGTCCATGCATTATTGCGCAGAGGTCGGTTTGGCTTTTGCCTCGGTG
GGACATATTATGCGCGATGTAAATTATGGGTTTTTATTAAGATATTTTCA
TGCTAATGGGGCTTCTCTGTTTTTTTTATGTCTTTATTTTCATATTGGGA
GAAGTTTGTATTATGGGGGTTATTTGAAAGCTCCGG-TTTGGCGAGTTGG
CATCGTAATATTTCTTTTGACGATGGCGACGGCTTTTCTGGGCTATGTGC
TACC-TTGG-GGCCAAATGTCTTTCTGGGGGGCGACGGTTATTACAAATT
TATTGTCCGCTATCCCCTATGTGGGGACAGATGTTGTGCAATGAGTCTGG
GGGGGTTTTAGTGTCTCTGGGGCCACGCTCACTAAATTTTTTAGTCTGCA
CTTTCTCTTTCCCTTT-ATTTTAGCAATTTTAGTCGTGGTTCATTTAATA
TATTTACATATAGAGGGATCAA-ATAGTCCTGTGGG-GTCCAAGACTCCT
GTGGACGATGTGGTTTTTCATGTCTATTATACATCTAAGGACTGATATGG
AATAGTAGTTACGCTTATGTTATTGAGTGTAATTGTGTATT---TAATGC
CTAATTTATTGGGCGATCCACAAAATTTTATTCAAGCCAACTCATTAGTA
ACTCCAGTGCACATTCAGCCTGAGTGATATTTTTTATTTGCTTATGCCAT
TTTGCGCTCAATACCGAATAAATTCGGGGGAGTTGTGTCTATGTTTTTTA
GTATATTAATTTTATTTTTTTTTCCACTACTTCACCGGAGTTGATTAAGA
GGGCTCCCCTTTCGTCCATTTGGGCGTATGGCCTTTTGATCCTTTATTGT
GAATTTTGTTCTTCTCACCTGAATTGGGTCTTTAGTCGTAGAAGAGCCTT
TTATAATAATAGGGCAGCTGGTGGCGCTGTACTATTTTTTCTACTTTC--
--------------------------------------------------
----
'Acropora_humilis_-_EF363315'                  
--------------------------------------------------
--------------------------------------------------
-------------------------GCTATGCAAATCGTAACGGGGTGCT
TTTTGTCCATGCATTATTGTGCAGAGGTCGGCTTGGCTTTTGCATCGGTG
GGACATATTATGCGCGATGTAAACTATGGGTTTTTATTAAGATATTTTCA
TGCTAATGGGGCTTCTCTGTTTTTTTTATGTCTTTATTTTCATATTGGGA
GAAGTTTGTATTATGGGGGTTATTTGAAAGGTCCGG-TTTGGCGAGTTGG
CATTGTAATATTTCTTTTGACGATGGCGACGGCTTTTCTGGGCTATGTGC
TACC-TTGA-GGTCAAATGTCTTTCTGGGGGGCGACGGTTATTACAAATC
TATTGTCCGCAATACCCTATGTGGGGACAGATGTTGTGCAATGAGTTTGA
GGGGGTTTTAGTGTCTCTGGGGCCACGCTCACTAGATTTTTTAGTCTGCA
CTTTCTTTTCCCCTTT-ATTTTAGCAATTTTAGTTGTGGTTCATTTAATA
TTTTTACATATAGAGGGATCCA-ATAGTCCTGTGGG-GTCGAAGACTCCT
GTGGACGATGTGGTATTTCATGTTTATTATACATCTAAAGACTGATATGG
AATAGTGGTTACGCTTATGTTATTGAGTATAGTTGTGTATT---TAATGC
CTAATTTATTGGGCGATCCAGAAAATTTTATTCAAGCTAACTCATTAGTA
ACCCCAGTGCACATTCAGCCTGAGTGATACTTTTTATTTGCTTATGCAAT
TTTGCGCTCAATACCGAATAAATTCGGGGGGGTTGTGTCTATGTTTTTAA
GTATATTAATTTTATTTTTTTTCCCACTACTACACCGGAGTTGATTAAGG
GGGTTGCCCTTTCGTCCATTTGGACGTATGGCTTTTTGATCTTTTGTTGT
GAATTTTGTTCTTCTTACCTGAATCGGGTCTTTGGTCGTAGAAGAGCCTT
TTATAATAATAGGGCAGCTGGTTGCGCTATACTATTTTTTCTACTTT---
--------------------------------------------------
----
'Acropora_humilis_-_EF363316'                  
--------------------------------------------------
--------------------------------------------------
-------------------------GCTATGCAAATCGTAACGGGGTGCT
TTTTGTCCATGCATTATTGTGCAGAGGTCGGCTTGGCTTTTGCATCGGTG
GGACATATTATGCGCGATGTAAACTATGGGTTTTTATTAAGATATTTTCA
TGCTAATGGGGCTTCTCTGTTTTTTTTATGTCTTTATTTTCATATTGGGA
GAAGTTTGTATTATGGGGGTTATTTGAAAGGTCCGG-TTTGGCGAGTTGG
CATTGTAATATTTCTTTTGACGATGGCGACGGCTTTTCTGGGCTATGTGC
TACC-TTGA-GGTCAAATGTCTTTCTGGGGGGCGACGGTTATTACAAATC
TATTGTCCGCAATACCCTATGTGGGGACAGATGTTGTGCAATGAGTTTGA
GGGGGTTTTAGTGTCTCTGGGGCCACGCTCACTAGATTTTTTAGTCTGCA
CTTTCTTTTCCCCTTT-ATTTTAGCAATTTTAGTTGTGGTTCATTTAATA
TTTTTACATATAGAGGGATCCA-ATAGTCCTGTGGG-GTCGAAGACTCCT
GTGGACGATGTGGTATTTCATGTTTATTATACATCTAAAGACTGATATGG
AATAGTGGTTACGCTTATGTTATTGAGTATAGTTGTGTATT---TAATGC
CTAATTTATTGGGCGATCCAGAAAATTTTATTCAAGCTAACTCATTAGTA
ACCCCAGTGCACATTCAGCCTGAGTGATACTTTTTATTTGCTTATGCAAT
TTTGCGCTCAATACCGAATAAATTCGGGGGGGTTGTGTCTATGTTTTTAA
GTATATTAATTTTATTTTTTTTCCCACTACTACACCGGAGTTGATTAAGG
GGGTTGCCCTTTCGTCCATTTGGACGTATGGCTTTTTGATCTTTTGTTGT
GAATTTTGTTCTTCTTACCTGAATCGGGTCTTTGGTCGTAGAAGAGCCTT
TTATAATAATAGGGCAGCTGGTTGCGCTATACTATTTTTTCTACTTT---
--------------------------------------------------
----
'Isopora_togianensis_-_AF310137'               
--------------------------------------------------
--------------------------------------------------
-------------------------GTTATGCAAATCGTAACGGGGTGCT
TTTTGTCCATGCATTATTGTGCAGAGGTCGGCTTGGCTTTTGCATCGGTG
GGACATATTATGCGCGATGTAAACTATGGGTTTTTATTAAGATATTTTCA
TGCTAATGGGGCTTCTCTGTTTTTTTTATGTCTTTATTTTCATATTGGGA
GAAGTTTGTATTATGGGGGTTATTTGAAAGCTCCGG-TTTGGCGAGTTGG
CATTGTAATATTTCTTTTGACGATGGCGACGGCTTTTCTGGGCTATGTGC
TACC-TTGA-GGCCAAATGTCTTTCTGGGGGGCGACGGTTATTACAAATC
TATTGTCCGCAATACCCTATGTGGGGACAGATGTTGTGCAATGAGTTTGA
GGGGGTTTTAGTGTTTCTGGGGCCACGCTCACTAGATTTTTTAGTCTGCA
CTTTCTTTTTCCCTTT-ATTTTAGCAATTTTAGTTGTGGGTCATTTAATA
TATTTACATATAGAGGGATCTA-ATAGTCCTGTGGG-GTCGAAGACTCCT
GTGGACGATGTGGTATTTCATGTTTATTATACATCTAAAGACTGATATGG
AATAGTAGTTACGCTTATGTTATTGAGTGTCGTTGTGTATT---TAATGC
CTAATTTATTGGGCGATCCAGAAAATTTTATTCAAGCTAACTCATTAGTA
ACCCCAGTGCACATTCAGCCTGAGTGATACTTTTTATTTGCTTATGCAAT
TTTGCGCTCAATACCAAATAAATTCGGGGGGGTTGTGTCTATGTTTTTAA
GTATATTAATTTTATTTTTTTTCCCACTACTTCATCGGAGTTGATTAAGG
GGGTTGCCCTTTCGTCCATTCGGACGTATGGCCTTTTGATCTTTTATTGT
GAATTTTGTTCTTCTCACCTGAATCGGGTCTTTGGTCGTAGAAGAGCCTT
TTATAATAATAGGGCAGCTGGTTGCGCTATACTATTTTTTCTACTTT---
--------------------------------------------------
----
'Montipora_dilatata_-_HQ246509'                
--------------------------------------------------
--------------------------------------------------
--------------------------------------------------
--------------------------------------------------
--------------------------------------------------
--------------------------------------------------
--------------------------------------------------
--------------------------------------------------
--------------------------------------------------
--------------------------------------------------
----------------------------TCACTAGATTTTTTAGTCTGCA
CTTTCTCTTTCCCTTT-ATTTTAGCAATTTTAGTCGTGGTTCATTTAATA
TATTTACATATAGAGGGATCAA-ATAGTCCTGTGGG-GTCCAAGACTCCT
GTGGACGATGTGGTTTTTCATGTCTATTATACATCTAAGGACTGATATGG
AATAGTAGTTACGCTTATGTTATTGAGTGTAATTGTGTATT---TAATGC
CTAATTTATTGGGCGATCCAGAAAATTTTATTCAAGCCAACTCATTAGTA
ACTCCAGTGCACATTCAGCCTGAGTGATATTTTTTATTTGCTTATGCCAT
TTTGCGCTCAATACCGAATAAATTCGGGGGAGTTGTGTCTATGTTTTTTA
GTATATTAATTTTATTTTTTTTTCCACTACTTCACCGGAGTTGATTAAGA
GGGCTCCCCTTTCGTCCATTTGGGCGTATGGCCTTTTGATCCTTTATTGT
GAATTTTGTTCTTCTTACCTGAATTGGGTCTTTAGTCGTAGAAGAGCCTT
TTATAATAATAGGGCAGCTGGTGGCGCTGTACTATTTTTTC---------
--------------------------------------------------
----
'Montipora_capitata_-_HQ246513'                
--------------------------------------------------
--------------------------------------------------
--------------------------------------------------
--------------------------------------------------
--------------------------------------------------
--------------------------------------------------
--------------------------------------------------
--------------------------------------------------
--------------------------------------------------
--------------------------------------------------
----------------------------------GATTTTTTAGTCTGCA
CTTTCTCTTTCCCTTT-ATTTTAGCAATTTTAGTCGTGGTTCATTTAATA
TATTTACATATAGAGGGATCAA-ATAGTCCTGTGGG-GTCCAAGACTCCT
GTGGACGATGTGGTTTTTCATGTCTATTATACATCTAAGGACTGATATGG
AATAGTAGTTACGCTTATGTTATTGAGTGTAATTGTGTATT---TAATGC
CTAATTTATTGGGCGATCCAGAAAATTTTATTCAAGCCAACTCATTAGTA
ACTCCAGTGCACATTCAGCCTGAGTGATATTTTTTATTTGCTTATGCCAT
TTTGCGCTCAATACCGAATAAATTCGGGGGAGTTGTGTCTATGTTTTTTA
GTATATTAATTTTATTTTTTTTTCCACTACTTCACCGGAGTTGATTAAGA
GGGCTCCCCTTTCGTCCATTTGGGCGTATGGCCTTTTGATCCTTTATTGT
GAATTTTGTTCTTCTCACCTGAATTGGGTCTTTAGTCGTAGAAGAGCCTT
TTATAATAATAGGGCAGC--------------------------------
--------------------------------------------------
----
'Montipora_capitata_-_HQ246514'                
--------------------------------------------------
--------------------------------------------------
--------------------------------------------------
--------------------------------------------------
--------------------------------------------------
--------------------------------------------------
--------------------------------------------------
--------------------------------------------------
--------------------------------------------------
--------------------------------------------------
----------------------------------GATTTTTTAGTCTGCA
CTTTCTCTTTCCCTTT-ATTTTAGCAATTTTAGTCGTGGTTCATTTAATA
TATTTACATATAGAGGGATCAA-ATAGTCCTGTGGG-GTCCAAGACTCCT
GTGGACGATGTGGTTTTTCATGTCTATTATACATCTAAGGACTGATATGG
AATAGTAGTTACGCTTATGTTATTGAGTGTAATTGTGTATT---TAATGC
CTAATTTATTGGGCGATCCAGAAAATTTTATTCAAGCCAACTCATTAGTA
ACTCCAGTGCACATTCAGCCTGAGTGATATTTTTTATTTGCTTATGCCAT
TTTGCGCTCAATACCGAATAAATTCGGGGGAGTTGTGTCTATGTTTTTTA
GTATATTAATTTTATTTTTTTTTCCACTACTTCACCGGAGTTGATTAAGA
GGGCTCCCCTTTCGTCCATTTGGGCGTATGGCCTTTTGATCCTTTATTGT
GAATTTTGTTCTTCTCACC-------------------------------
--------------------------------------------------
--------------------------------------------------
----
'Acropora_aspera_-_FJ391987'                   
--------------------------------------------------
--------------------------------------------------
--------------------------------------------------
--------------------------------------------------
--------------------------------------------------
--------------------------------------------------
--------------------------------------------------
-----------------------------------TTCTGGGCTATGTGC
TACT-TGTG-GGTCAAATGTCTTTCTGGGGGGCGACGGTTATTACAAATC
TATTGTCCGCAATACCCTATGTGGGGACAGATGTTGTGCAATGAGTTTGA
GGGGGTTTTAGTGTCTCTGGGGCCACGCTCACTAGATTTTTTAGTCTGCA
CTTTCTTTTCCCCTTT-ATTTTAGCAATTTTAGTTGTGGTTCATTTAATA
TTTTTACATATAGAGGGATCCA-ATAGTCCTGTGGG-GTCGAAGACTCCT
GTGGACGATGTGGTATTTCATGTTTATTATACATCTAAAGACTGATATGG
AATAGTGGTTACGCTTATGTTATTGAGTATAGTTGTGTATT---TAATGC
CTAATTTATTGGGCGATCCAGAAAATTTTATTCAAGCTAACTCATTAGTA
ACCCCAGTGCACATTCAGCCTGAGTGATACTTTTTATTTGCTTATGCAAT
TTTGCGCTCAATACCGAATAAATTCGGGGGGGTTGTGTCTATGTTTTTAA
GTATATTAATTTTATTTTTTTTCCCACTACTACACCGGAGTTGATTAAGG
GGGTTGCCCTTTCGTCCATTTGGACGTATGGCTTTTTGATCTTTTGTTGT
GAATTTTG------------------------------------------
--------------------------------------------------
--------------------------------------------------
----
'Acropora_austera_-_FJ391989'                  
--------------------------------------------------
--------------------------------------------------
--------------------------------------------------
--------------------------------------------------
--------------------------------------------------
--------------------------------------------------
--------------------------------------------------
-----------------------------------TTCTGGGCTATGTGC
TAC--TTGTGGGTCAAATGTCTTTCTGGGGGGCGACGGTTATTACAAATC
TATTGTCCGCAATACCCTATGTGGGGACAGATGTTGTGCAATGAGTTTGA
GGGGGTTTTAGTGTTTCTGGGGCCACGCTCACTAGATTTTTTAGTCTGCA
CTTTCTTTTCCCCTTT-ATTTTAGCAATTTTAGTTGTGGTTCATTTAATA
TTTTTACATATAGAGGGATCCA-ATAGTCCTGTGGG-GTCGAAGACTCCT
GTGGACGATGTGGTATTTCATGTTTATTATACATCTAAAGACTGATATGG
AATAGTAGTTACGCTTATGTTATTGAGTATAGTTGTGTATT---TAATGC
CTAATTTATTGGGCGATCCAGAAAATTTTATTCAAGCTAACTCATTAGTA
ACCCCAGTGCACATTCAGCCTGAGTGATACTTTTTATTTGCTTATGCAAT
TTTGCGCTCAATACCGAATAAATTCGGGGGGGTTGTGTCTATGTTTTTAA
GTATATTAATTTTATTTTTTTTCCCAATTTTACACCGGAGTGGATTAAGG
GGGTTGCCCTTTCGTCCATTTGGACGTATGGCTTTTTGATCTTTTGTAGT
GAATTTTG------------------------------------------
--------------------------------------------------
--------------------------------------------------
----
'Acropora_cerealis_-_FJ391990'                 
--------------------------------------------------
--------------------------------------------------
--------------------------------------------------
--------------------------------------------------
--------------------------------------------------
--------------------------------------------------
--------------------------------------------------
-----------------------------------TTCTGGGCTATGTGC
TACT-TGTG-GGTCAAATGTCTTTCTGGGGGGCGACGGTTATTACAAATC
TATTGTCCGCAATACCCTATGTGGGGACAGATGTTGTGCAATGAGTTTGA
GGGGGTTTTAGTGTCTCTGGGGCCACGCTCACTAGATTTTTTAGTCTGCA
CTTTCTTTTCCCCTTT-ATTTTAGCAATTTTAGTTGTGGTTCATTTAATA
TTTTTACATATAGAGGGATCCA-ATAGTCCTGTGGG-GTCGAAGACTCCT
GTGGACGATGTGGTATTTCATGTTTATTATACATCTAAAGACTGATATGG
AATAGTGGTTACGCTTATGTTATTGAGTATAGTTGTGTATT---TAATGC
CTAATTTATTGGGCGATCCAGAAAATTTTATTCAAGCTAACTCATTAGTA
ACCCCAGTGCACATTCAGCCTGAGTGATACTTTTTATTTGCTTATGCAAT
TTTGCGCTCAATACCGAATAAATTCGGGGGGGTTGTGTCTATGTTTTTAA
GTATATTAATTTTATTTTTTTTCCCACTACTACACCGGAGTTGATTAAGG
GGGTTGCCCTTTCGTCCATTTGGACGTATGGCTTTTTGATCTTTTGTTGT
GAATTTTG------------------------------------------
--------------------------------------------------
--------------------------------------------------
----
'Acropora_corymbosa_-_FJ391997'                
--------------------------------------------------
--------------------------------------------------
--------------------------------------------------
--------------------------------------------------
--------------------------------------------------
--------------------------------------------------
--------------------------------------------------
-----------------------------------TTCTGGGCTATGGGC
TACT-TTGA-GGTCAAATGTCTTTCTGGGGGGCGACGGTTATTACAAATC
TATTGTCCGCAATACCCTATGTGGGGACAGATGTTGTGCAATGAGTTTGA
GGGGGTTTTAGTGTCTCTGGGGCCACGCTCACTAGATTTTTTAGTCTGCA
CTTTCTTTTCCCCTTT-ATTTTAGCAATTTTAGTTGTGGTTCATTTAATA
TTTTTACATATAGAGGGATCCA-ATAGTCCTGTGGG-GTCGAAGACTCCT
GTGGACGATGTGGTATTTCATGTTTATTATACATCTAAAGACTGATATGG
AATAGTGGTTACGCTTATGTTATTGAGTATAGTTGTGTATT---TAATGC
CTAATTTATTGGGCGATCCAGAAAATTTTATTCAAGCTAACTCATTAGTA
ACCCCAGTGCACATTCAGCCTGAGTGATACTTTTTATTTGCTTATGCAAT
TTTGCGCTCAATACCGAATAAATTCGGGGGGGTTGTGTCTATGTTTTTAA
GTATATTAATTTTATTTTTTTTCCCACTACTACACCGGAGTTGATTAAGG
GGGTTGCCCTTTCGTCAATTTGGACGTATGGCTTTTTGATCTTTTGTTGT
GAATTTTG------------------------------------------
--------------------------------------------------
--------------------------------------------------
----
'Acropora_cytherea_-_FJ391995'                 
--------------------------------------------------
--------------------------------------------------
--------------------------------------------------
--------------------------------------------------
--------------------------------------------------
--------------------------------------------------
--------------------------------------------------
-----------------------------------TTCTGGGCTATGGGC
TACT-TTGA-GGTCAAATGTCTTTCTGGGGGGCGACGGTTATTACAAATC
TATTGTCCGCAATACCCTATGTGGGGACAGATGTTGTGCAATGAGTTTGA
GGGGGTTTTAGTGTCTCTGGGGCCACGCTCACTAGATTTTTTAGTCTGCA
CTTTCTTTTCCCCTTT-ATTTTAGCAATTTTAGTTGTGGTTCATTCAATA
TTTTTACATAGAGAGGGGTCCA-AGAGTGGTGTGGG-GTCGAAGACTCCT
GTGGACGATGTGGTATTTCATGTTTATTATACATCTAAAGACTGATATGG
AATAGTGGTTACGCTTATGTTATTGAGTATAGTTGTGTATT---TAATGC
CTAATTTATTGGGCGATCCAGAAAATTTTATTCAAGCTAACTCATTAGTA
ACCCCAGTGCACATTCAGCCTGAGTGATACTTTTTATTTGCTTATGCAAT
TTTGCGCTCAATACCGAATAAATTCGGGGGGGTTGTGTCTATGTTTTTAA
GTATATTAATTTTATTTTTTTTCCCACTACTACACCGGAGTTGATTAAGG
GGGTTGCCCTTTCGTCCATTTGGACGTATGGCTTTTTGATCTTTTGTTGT
GAATTTTG------------------------------------------
--------------------------------------------------
--------------------------------------------------
----
'Acropora_echinata_-_FJ391985'                 
--------------------------------------------------
--------------------------------------------------
--------------------------------------------------
--------------------------------------------------
--------------------------------------------------
--------------------------------------------------
--------------------------------------------------
-----------------------------------TTCTGGGCTATGTGC
TACC-TTGA-GGTCAAATGTCTTTCTGGGGGGCGAGGGTTATTACAAATC
TATTGTCCGCAATACCCTATGTGGGGACAGATGTTGTGCAATGAGTGTGA
GGGGGTTTTAGTGTTTCTGGGGCCAGGCTCACTAGATTTTTTAGTCTGCG
CTTTCTTTTCCCCTTT-ATTTTAGCAATTTTAGTTGTGGTTCATTTAATA
TTTTTACATATAGAGGGATCCA-ATAGTCCTGTGGG-GTCGAAGACTCCT
GTGGACGATGTGGTATTTCATGTTTATTATACATCTAAAGACTGATATGG
AATAGTAGTTACGCTTATGTTATTGAGTATAGTTGTGTATT---TAATGC
CTAATTTATTGGGCGATCCAGAAAATTTTATTCAAGCTAACTCATTAGTA
ACCCCAGTGGACATTCAGCCTGAGAGATACTTTTTATTTGCTTATGCAAT
TTTGCGCTCAATACCGAATAAATTCAAGGGGGTTGCGTCTATGTTTTTAA
GTGTATTAATTTTAGTTTTTTTCCCACTACTACACCGGAGTTGATTAAGG
GGGTTGCCCTTTCGTCCATTTGGACGTATGGCTTTTTGATCTTTTGTTGT
GAATTTTG------------------------------------------
--------------------------------------------------
--------------------------------------------------
----
'Acropora_gemmifera_-_FJ391980'                
--------------------------------------------------
--------------------------------------------------
--------------------------------------------------
--------------------------------------------------
--------------------------------------------------
--------------------------------------------------
--------------------------------------------------
-----------------------------------TTCTGGGCTATGTGC
TACC-TTGA-GGTCAAATGTCTTTCTGGGGGGCGACGGTTATTACAAATC
TATTGTCCGCAATACCCTATGTGGGGACAGATGTTGTGCAATGAGTTTGA
GGGGGTTATAGTGTCTCTGGGGCCACGCTCACTAGATTTTTTAGTCTGCA
CTTTCTTTTCCCCTTT-ATTTTAGCAATTTTAGTTGTGGTTCATTTAATA
TTTTTACATATAGAGGGATCCA-ATAGTCCTGTGGG-GTCGAAGACTCCT
GTGGACGATGTGGTATTTCATGTTTATTATACATCTAAAGACTGATATGG
AATAGTGGTTACGCTTATGTTATTGAGTATAGTTGTGTATT---TAATGC
CTAATTTATTGGGCGATCCAGAAAATTTTATTCAAGCTAACTCATTAGTA
ACCCCAGTGCACATTCAGCCTGAGTGATACTTTTTATTTGCTTATGCAAT
TTTGCGCTCAATACCGAATAAATTCGGGGGGGTTGTGTCTATGTTTTTAA
GTATATTAATTTTATTTTTTTTCCCACTACTACACCGGAGTTCATTAAGG
GGGTTGCCCTTTCGTCCATTTGGACGTATGGCTTTTTGATCTTTTGTTGT
GAATTTTG------------------------------------------
--------------------------------------------------
--------------------------------------------------
----
'Acropora_gemmifera_-_FJ391981'                
--------------------------------------------------
--------------------------------------------------
--------------------------------------------------
--------------------------------------------------
--------------------------------------------------
--------------------------------------------------
--------------------------------------------------
-----------------------------------TTCTGGGCTATGTGC
TACC-TTGA-GGTCAAATGTCTTTCTGGGGGGCGACGGTTATTACAAATC
TATTGTCCGCAATACCCTATGTGGGGACAGATGTTGTGCAATGAGTTTGA
GGGGGTTATAGTGTCTCTGGGGCCACGCTCACTAGATTTTTTAGTCTGCA
CTTTCTTTTCCCCTTT-ATTTTAGCAATATTAGTTGTGGTTCATTTAATA
TTTTTACATATAGAGGGATCCA-ATAGTCCTGTGGG-GTCGAAGACTCCT
GTGGACGATGTGGTATTTCATGTTTATTATACATCTAAAGACTGATATGG
AATAGTGGTTACGCTTATGTTATTGAGTATAGTTGTGTATT---TAATGC
CTAATTTATTGGGCGATCCAGAAAATTTTATTCAAGCTAACTCATTAGTA
ACCCCAGTGCACATTCAGCCTGAGTGATACTTTTTATTTGCTTATGCAAT
TTTGCGCTCAATACCGAATAAATTCGGGGGGGTTGTGTCTATGTTTTTAA
GTATATTAATTTTATTTTTTTTCCCACTACTACACCGGAGTTCATTAAGG
GGGTTGCGCTTTCGTCCATTTGGACGTATGGCTTTTTGATCTTTTGTTGT
GAATTTTG------------------------------------------
--------------------------------------------------
--------------------------------------------------
----
'Acropora_gemmifera_-_FJ391982'                
--------------------------------------------------
--------------------------------------------------
--------------------------------------------------
--------------------------------------------------
--------------------------------------------------
--------------------------------------------------
--------------------------------------------------
-----------------------------------TTCTGGGCTATGTGC
TACC-TTGA-GGTCAAATGTCTTTCTGGGGGGCGACGGTTATTACAAATC
TATTGTCCGCAATACCCTATGTGGGGACAGATGTTGTGCAATGAGTTTGA
GGGGGTTATAGTGTCTCTGGGGCCACGCTCACTAGATTATTTAGTCTGCA
CTTTCTTTTCCCCTTT-ATTTTAGCAATTTTAGTTGTGGTTCATTTAATA
TTTTTACATATAGAGGGATCCA-ATAGTCCTGTGGG-GTCGAAGACTCCT
GTGGACGATGTGGTATTTCATGTTTATTATACATCTAAAGACTGATATGG
AATAGTGGTTACGCTTATGTTATTGAGTATAGTTGTGTATT---TAATGC
CTAATTTATTGCGCGATCCAGAAAATTTTATTCAAGCTAACTCATTAGTA
ACCCCAGTGCACATTCAGCCTGAGTGATACTTTTTATTTGCTTATGCAAT
TTTGCGCTCAATACCGAATAAATTCGGGGGGGTTGTGTCTATGTTTTTAA
GTATATTAATTTTATTTTATTTCCCACTACTACACCGGAGTTCATTAAGG
GGGTTGCCCTTTCGTCCATTTGGACGTATGGCTTTTTGATCTTTTGTTGT
GAATTTTG------------------------------------------
--------------------------------------------------
--------------------------------------------------
----
'Acropora_humilis_-_FJ391978'                  
--------------------------------------------------
--------------------------------------------------
--------------------------------------------------
--------------------------------------------------
--------------------------------------------------
--------------------------------------------------
--------------------------------------------------
-----------------------------------TTCTGGGCTATGTGC
TACC-TTGA-GGTCAAATGTCTTTCTGGGGGGCGACGGTTATTACAAATC
TATTGTCCGCAATACCCTATGTGGGGACAGATGTTGTGCAATGAGTTTGA
GGGGGTTTTAGTGTCTCTGGGGCCACGCTCACTAGATTTTTTAGTCTGCA
CTTTCTTTTCCCCTTT-ATTTTAGCAATTTTAGTTGTGGTTCATTTAATA
TTTTTACATATAGAGGGATCCA-ATAGTCCTGTGGG-GTCGAAGACTCCT
GTGGACGATGTGGTATTTCATGTTTATTATACATCTAAAGACTGATATGG
AATAGTGGTTACGCTTATGTTATTGAGTATAGTTGTGTATT---TAATGC
CTAATTTATTGGGCGATCCAGAAAATTTTATTCAAGCTAACTCATTAGTA
ACCCCAGTGCACATTCAGCCTGAGTGATACTTTTTATTTGCTTATGCAAT
TTTGCGCTCAATACCGAATAAATTCGGGGGGGTTGTGTCTATGTTTTTAA
GTATATTAATTTTATTTTTTTTCCCACTACTACACCGGAGTTGATTAAGG
GGGTTGCCCTTTCGTCCATTTGGACGTATGGCTTTTTGATCTTTTGTTGT
GAATTTTG------------------------------------------
--------------------------------------------------
--------------------------------------------------
----
'Acropora_humilis_-_FJ391979'                  
--------------------------------------------------
--------------------------------------------------
--------------------------------------------------
--------------------------------------------------
--------------------------------------------------
--------------------------------------------------
--------------------------------------------------
-----------------------------------TTCTGGGCTATGTGC
TACC-TTGA-GGTCAAATGTCTTTCTGGGGGGCGACGGTTATTACAAATC
TATTGTCCGCAATACCCTATGTGGGGACAGATGTTGTGCAATGAGTTTGA
GGGGGTTTTAGTGTCTCTGGGGCCACGCTCACTAGATTTTTTAGTCTGCA
CTTTCTTTTCCCCTTT-ATTTTAGCAATTTTAGTTGTGGTTCATTTAATA
TTTTTACATATAGAGGGATCCA-ATAGTCCTGTGGG-GTCGAAGACTCCT
GTGGACGATGTGGTATTTCATGTTTATTATACATCTAAAGACTGATATGG
AATAGTGGTTACGCTTATGTTATTGAGTATAGTTGTGTATT---TAATGC
CTAATTTATTGGGCGATCCAGAAAATTTTATTCAAGCTAACTCATTAGTA
ACCCCAGTGCACATTCAGCCTGAGTGATACTTTTTATTTGCTTATGCAAT
TTTGCGCTCAATACCGAATAAATTCGGGGGGGTTGTGTCTATGTTTTTAA
GTATATTAATTTTATTTTTTTTCCCACTACTACACCGGAGTTGATTAAGG
GGGTTGCCCTTTCGTCCCTTTGGACGTATGGCTTTTTGATCTTTTGTTGT
GAATTTTG------------------------------------------
--------------------------------------------------
--------------------------------------------------
----
'Acropora_hyacinthus_-_FJ391988'               
--------------------------------------------------
--------------------------------------------------
--------------------------------------------------
--------------------------------------------------
--------------------------------------------------
--------------------------------------------------
--------------------------------------------------
-----------------------------------TTCTGGGCTATGTGC
TACT-TGTG-GGTCAAATGTCTTTCTGGGGGGCGACGGTTATTACAAATC
TATTGTCCGCAATACCCTATGTGGGGACAGATGTTGTGCAATGAGTTTGA
GGGGGTTTTAGTGTCTCTGGGGCCACGCTCACTAGATTTTTTAGTCTGCA
CTTTCTTTTCCCCTTT-ATTTTAGCAATTTTAGTTGTGGTTCATTTAATA
TTTTTACATATAGAGGGATCCA-ATAGTCCTGTGGG-GTCGAAGACTCCT
GTGGACGATGTGGTATTTCATGTTTATTATACATCTAAAGACTGATATGG
AATAGTGGTTACGCTTATGTTATTGAGTATAGTTGTGTATT---TAATGC
CTAATTTATTGGGCGATCCAGAAAATTTTATTCAAGCTAACTCATTAGTA
ACCCCAGTGCACATTCAGCCTGAGTGATACTTTTTATTTGCTTATGCAAT
TTTGCGCTCAATACCGAATAAATTCGGGGGGGTTGTGTCTATGTTTTTAA
GTATATTAATTTTATTTTTTTTCCCACTACTACACCGGAGTTGATTAAGG
GGGTTGCCCTTTCGTCCATTTGGACGTATGGCTTTTTGATCTTTTGTTGT
GAATTTTG------------------------------------------
--------------------------------------------------
--------------------------------------------------
----
'Acropora_latistella_-_FJ391993'               
--------------------------------------------------
--------------------------------------------------
--------------------------------------------------
--------------------------------------------------
--------------------------------------------------
--------------------------------------------------
--------------------------------------------------
-----------------------------------TTCTGGGCTATGGGC
T-CC-TTGAAGGTCAAATGTCTTTCTGGGGGGCGACGGTTATTACAAATC
TATTGTCCGCAATACCCTATGTGGGGACAGATGTTGTGCAATGAGTTTGA
GGGGGTTTTAGTGTCTCTGGGGCCACGCTCACTAGATTTTTTAGTCTGCA
CTTTCTTTTCCCCTTT-ATTTTAGCAATTTTAGTTGTGGTTCATTTAATA
TTTTTACATATAGAGGGATCCA-ATAGTCCTGTGGG-GTCGAAGACTCCT
GTGGACGATGTGGTATTTCATGTTTATTATACATCTAAAGACTGATATGG
AATAGTGGTTACGCTTATGTTATTGAGTATAGTTGTGTATT---TAATGC
CTAATTTATTGGGCGATCCAGAAAATTTTATTCAAGCTAACTCATTAGTA
ACCCCAGTGCACATTCAGCCTGAGTGATACTTTTTATTTGCTTATGCAAT
TTTGCGCTCAATACCGAATAAATTCGGGGGGGTTGTGTCTATGTTTTTAA
GTATATTAATTTTATTTTTTTTCCCACTACTACACCGGAGTTGATTAAGG
GGGTTGCCCTTTCGTCCATTTGGACGTATGGCTTTTTGATCTTTTGTTGT
GAATTTTG------------------------------------------
--------------------------------------------------
--------------------------------------------------
----
'Acropora_microphthalma_-_FJ391986'            
--------------------------------------------------
--------------------------------------------------
--------------------------------------------------
--------------------------------------------------
--------------------------------------------------
--------------------------------------------------
--------------------------------------------------
-----------------------------------TTCTGGGCTATGTGC
TACT-TGTG-GGTCAAATGTCTTTCTGGGGGGCGACGGTTATTACAAATC
TATTGTCCGCAATACCCTATGTGGGGACAGATGTTGTGCAATGAGTTTGA
GGGGGTTTTAGTGTCTCTGGGGCCACGCTCACTAGATTTTTTAGTCTGCA
CTTTCTTTTCCCCTTT-ATTTTAGCAATTTTAGTTGTGGTTCATTTAATA
TTTTTACATATAGAGGGATCCA-ATAGTCCTGTGGG-GTCGAAGACTCCT
GTGGACGATGTGGTATTTCATGTTTATTATACATCTAAAGACTGATATGG
AATAGTGGTTACGCTTATGTTATTGAGTATAGTTGTGTATT---TAATGC
CTAATTTATTGGGCGATCCAGAAAATTTTATTCAAGCTAACTCATTAGTA
ACCCCAGTGCACATTCAGCCTGAGTGATTCTTTTTATTTGCTTATGCAAT
TTTGCGCTCAATACCGAATAAATTCGGGGGGGTTGTGTCTATGTTTTTAA
GTATATTAATTTTATTTTTTTTCCCACTACTACACCGGAGTTGATTAAGG
GGGTTGCCCTTTCGTCCATTTGGACGTATGGCTTTTTGATCTTTTGTTGT
GAATTTTG------------------------------------------
--------------------------------------------------
--------------------------------------------------
----
'Acropora_millepora_-_FJ391984'                
--------------------------------------------------
--------------------------------------------------
--------------------------------------------------
--------------------------------------------------
--------------------------------------------------
--------------------------------------------------
--------------------------------------------------
-----------------------------------TTCTGGGCTATGTGC
TACC-TTGA-GGTCAAATGTCTTTCTGGGGGGCGACAGTTATTACAAATC
TATTGTCCGCAATACCCTATGTGGGGACAGATGTTGTGCAATGAGTTTGA
GGGGGTTTTAGTGTCTCTGGGGCCACGCTCACTAGATTTTTTAGTCTGCA
CTTTCTTTTCCCCTTT-ATTTTAGCAATTTTAGTTGTGGTTCATTTAATA
TTTTTACATATAGAGGGATCCA-ATAGTCCTGTGGG-GTCGAAGACTCCT
GTGGACGATGTGGTATTTCATGTTTATTATACATCTAAAGACTGATATGG
AATAGTGGTTACGCTTATGTTATTGAGTATAGTTGTGTATT---TAATGC
CTAATTTATTGGGCGATCCAGAAAATTTTATTCAAGCTAACTCATTAGTA
ACCCCAGTGCACATTCAGCCTGAGTGATACTTTTTATTTGCTTATGCAAT
TTTGCGCTCAATACCGAATAAATTCGGGGGGGTTGTGTCTATGTTTTTAA
GTATATTAATTTTATTTTTTTTCCCACTACTACACCGGAGTTGATTAAGG
GGGTTGCCCTTTCGTCCATTTGGACGTATGGCTTTTTGATCTTTTGTTGT
GAATTTTG------------------------------------------
--------------------------------------------------
--------------------------------------------------
----
'Acropora_muricata_-_FJ391992'                 
--------------------------------------------------
--------------------------------------------------
--------------------------------------------------
--------------------------------------------------
--------------------------------------------------
--------------------------------------------------
--------------------------------------------------
-----------------------------------TTCTGGGCTATGTGT
TCCCCTTGA--GTCAAATGTCTTTCTGGGGGGCGACGGTTATTACAAATC
TATTGTCCGCAATACCCTATGTGGGGACAGATGTTGTGCAATGAGTTTGA
GGGGGTTTTAGTGTCTCTGGGGCCACGCTCACTAGATTTTTTAGTCTGCA
CTTTCTTTTCCCCTTT-ATTTTAGCAATTTTAGTTGTGGTTCATTTAATA
TTTTTACATATAGAGGGATCCA-ATAGTCCTGTGGG-GTCGAAGACTCCT
GTGGACGATGTGGTATTTCATGTTTATTATACATCTAAAGACTGATATGG
AATAGTGGTTACGCTTATGTTATTGAGTATAGTTGTGTATT---TAATGC
CTAATTTATTGGGCGATCCAGAAAATTTTATTCAAGCTAACTCATTAGTA
ACCCCAGTGCACATTCAGCCTGAGTGATACTTTTTATTTGCTTATGCAAT
TTTGCGCTCAATACCGAATAAATTCGGGGGGGTTGTGTCTATGTTTTTAA
GTATATTAATTTTATTTTTTTTCCCACTACTACACCGGAGTTGATTAAGG
GGGTTACCCTTTCGTCCATTTGGACGTATGGCTTTTTGATCTTTTGTTGT
GAATTTTG------------------------------------------
--------------------------------------------------
--------------------------------------------------
----
'Acropora_nobilis_-_FJ391996'                  
--------------------------------------------------
--------------------------------------------------
--------------------------------------------------
--------------------------------------------------
--------------------------------------------------
--------------------------------------------------
--------------------------------------------------
-----------------------------------TTCTGGGCTATGTGC
TACC-TTGA-GGTCAAATGTCTTTCTGGGGGGCGACGGTTATTACAAATC
TATTGTCCGCAATACCCTATGTGGGGACAGATGTTGTGCAATGAGTTTGA
GGGGGTTTTAGTGTCTCTGGGGCCACGCTCACTAGATTTTTTAGTCTGCA
CTTTCTTTTCCCCTTT-ATTTTAGCAATTTTAGTTGTGGTTCATTTAATA
TTTTTACATATAGAGGGATCCA-ATAGTCCTGTGGG-GTCGAAGACTCCT
GTGGACGATGTGGTATTTCATGTTTATTATACATCTAAAGACTGATATGG
AATAGTGGTTACGCTTATGTTATTGAGTATAGTTGTGTATT---TAATGC
CTAATTTATTGGGCGATCCAGAAAATTTTATTCAAGCTAACTCATTAGTA
ACCCCAGTGCACATTCAGCCTGAGTGATACTTTTTATTTGCTTATGCAAT
TTTGCGCTCAATACCGAATAAATTCGGGGGGGTTGTGTCTATGTTTTTAA
GTATATTAATTTTATTTTTTTTCCCACTACTACACCGGAGTTGATTAAGG
GGGTTGCCCTTTCGTCAATTTGGACGTATGGCTTTTTGATCTTTTGTTGT
GAATTTTG------------------------------------------
--------------------------------------------------
--------------------------------------------------
----
'Acropora_samoensis_-_FJ391994'                
--------------------------------------------------
--------------------------------------------------
--------------------------------------------------
--------------------------------------------------
--------------------------------------------------
--------------------------------------------------
--------------------------------------------------
-----------------------------------TTCTGGGCTATGGGC
T-CC-TTGTAGGTCAAATGTCTTTCTGGGGGGCGACGGTTATTACAAATC
TATTGTCCGCAATACCCTATGTGGGGACAGATGTTGTGCAATGAGTTTGA
GGGGGTTTTAGTGTCTCTGGGGCCACGCTCACTAGATTTTTTAGTCTGCA
CTTTCTTTTCCCCTTT-ATTTTAGCAATTTTAGTTGTGGTTCATTTAATA
TTTTTACATATAGAGGGATCCA-ATAGTCCTGTGGG-GTCGAAGACTCCT
GTGGACGATGTGGTATTTCATGTTTATTATACATCTAAAGACTGATATGG
AATAGTGGTTACGCTTATGTTATTGAGTATAGTTGTGTATT---TAATGC
CTAATTTATTGGGCGATCCAGAAAATTTTATTCAAGCTAACTCATTAGTA
ACCCCAGTGCACATTCAGCCTGAGTGATACTTTTTATTTGCTTATGCAAT
TTTGCGCTCAATACCGAATAAATTCGGGGGGGTTGTGTCTATGTTTTTTA
GTATATTAATTTTATTTTATTTCCCACTACTACACCGGAGTTGATTAAGG
GGGTTGCCCTTTTGTCCATTTGGACGTATGGCTTTTTGATCTTTTGTTGT
GAATTTTG------------------------------------------
--------------------------------------------------
--------------------------------------------------
----
'Acropora_tenuis_-_FJ391991'                   
--------------------------------------------------
--------------------------------------------------
--------------------------------------------------
--------------------------------------------------
--------------------------------------------------
--------------------------------------------------
--------------------------------------------------
-----------------------------------TTCTGGGCTATGTGC
TACTCTTGA--GTCAAATGTCTTTCTGGGGGGCGACGGTTATTACAAATC
TATTGTCCGCAATACCCTATGTGGGGACAGATGTTGTGCAATGAGTTTGA
GGGGGTTTTAGTGTTTCTGGGGCCACGCTCACTAGATTTTTTAGTCTGCA
CTTTCTTTTCCCCTTT-ATTTTAGCAATTTTAGTTGTGGTTCATTTAATA
TTTTTACATATAGAGGGATCCA-ATAGTCCTGTGGG-GTCGAAGACTCCT
GTGGACGATGTGGTATTTCATGTTTATTATACATCTAAAGACTGATATGG
AATAGTAGTTACGCTTATGTTATTGAGTATAGTTGTGTATT---TAATGC
CTAATTTATTGGGCGATCCAGAAAATTTTATTCAAGCTAACTCATTAGTA
ACCCCAGTGCACATTCAGCCTGAGTGATACTTTTTATTTGCTTATGCAAT
TTTGCGCTCAATACCGAATAAATTTGGGGGGGTTGTGTCTATGTTTTTAA
GTGTATTAATTTTATTTTTTTTCCCACTACTACACCGGAGTTGATTAAGG
GGGTTGCCCTTTCGTCCATTTGGACGTATGGCTTTTTGATCTTTTGTTGT
GAATTTTG------------------------------------------
--------------------------------------------------
--------------------------------------------------
----
'Acropora_valida_-_FJ391983'                   
--------------------------------------------------
--------------------------------------------------
--------------------------------------------------
--------------------------------------------------
--------------------------------------------------
--------------------------------------------------
--------------------------------------------------
-----------------------------------TTCTGGGCTATGTGC
TACC-TTGA-GGTCAAATGTCTTTCTGGGGGGCGACGGTTATTACAAATC
TATTGTCCGCAATACCCCATGTGGGGACAGATGTTGTGCAATGAGTTTGA
GGGGGTTTTAGTGTCTCTGGGGCCACGCTCACTAGATTTTTTAGTCTGCA
CTTTCTTTTCCCCTTT-ATTTTAGCAATTTTAGTTGTGGTTCATTTAATA
TTTTTACATATAGAGGGATCCA-ATAGTCCTGTGGG-GTCGAAGACTCCT
GTGGACGATGTGGTATTTCATGTTTATTATACATCTAAAGACTGATATGG
AATAGTGGTTACGCTTATGTTATTGAGTATAGTTGTGTATT---TAATGC
CTAATTTATTGGGCGATCCAGAAAATTTTATTCAAGCTAACTCATTAGTA
ACCCCAGTGCACATTCAGCCTGAGTGATACTTTTTATTTGCTTATGCAAT
CTTGCGCTCAATACCGAATAAATTCGGGGGGGTTGTGTCTATGTTTTTAA
GTATATTAATTTTATTTTTTTTCCCACTACTACACCGGAGTTGATTAAGG
GGGTTGCCCTTTCGTCCATTTGGACGTATGGCTTTTTGATCTTTTGTTGT
GAATTTTG------------------------------------------
--------------------------------------------------
--------------------------------------------------
----
'Astreopora_myriophthalma_-_FJ392006'          
--------------------------------------------------
--------------------------------------------------
--------------------------------------------------
--------------------------------------------------
--------------------------------------------------
--------------------------------------------------
--------------------------------------------------
-----------------------------------TTTTGGGCTATGTGC
TACC-TTGA-GGCCAAATGTCTTTCTGGGGGGCGACGGTTATTACAAATT
TATTGTCCGCTCTCCCTTATGTGGGGACAGATGTTGTGCAATGAGTGTGA
GGGGGTTTTAGTGTTTCTGGGGCTACGCTCACTAAATTTTTTAGTCTGCA
CTTTATCTTTCCCTTT-ATCTTAGCAATTTTAGTCGGGGTTCATTTAGTA
TTTTTACATGTAGAGGGGTCAA-ATAGTCCTGTGGG-GTCTAAGTCCCCT
GTGGACGATGTCGTTTTTCATGTTTATTATACATCTAAGGATTGATATGG
AATGGTGGTTACGCTTATGTTATTGAGTATTATTGTGTATT---TAGCGC
CTAATCTATTGGGCGATCCAGAAAATTTTATTCAGGCCAACTCATTGGTG
ACTCCAGTGCACATTCAGCCTGAGTGATATTTTTTATTTGCTTATGCAAT
TTTGCGCTCAATACCAAATAAGTTCGGGGGAGTTGTGTCCATGTTCTTTA
GTATATTAATTTTATTTTTCTTTCCATTACTTCACCGGAGTTGATTAAGA
GGGCTGCCCTTTCGTCCATTTGGACGTATGGCCTTTTGATCCTTTGTCGT
GAATTTTG------------------------------------------
--------------------------------------------------
--------------------------------------------------
----
'Isopora_palifera_-_FJ391998'                  
--------------------------------------------------
--------------------------------------------------
--------------------------------------------------
--------------------------------------------------
--------------------------------------------------
--------------------------------------------------
--------------------------------------------------
-----------------------------------TTCTGGGCTATGTGC
TACC-TTGA-GGCCAAATGTCTTTCTGGGGGGCGACGGTTATTACAAATC
TATTGTCCGCAATACCCTATGTGGGGACAGATGTTGTGCAATGAGTTTGA
GGGGGTTTTAGTGTTTCTGGGGCCACGCTCACTAGATTTTTTAGTCTGCA
CTTTCTTTTTCCCTTT-ATTTTAGCAATTTTAGTTGTGGTTCATTTAATA
TATTTACATATAGAGGGGTCTA-ATAGTCCTGTGGG-GTCGAAGACTCCT
GTGGACGATGTGGTATTTCATGTTTATTATACATCTAAAGACTGATATGG
AATAGTAGTTACGCTTATGTTATTGAGTGTCGTTGTGTATT---TAATGC
CTAATTTATTGGGCGATCCAGAAAATTTTATTCAAGCTAACTCATTAGTA
ACCCCAGTGCACATTCAGCCTGAGTGATACTTTTTATTTGCTTATGCAAT
TTTGCGCTCAATACCGAATAAATTCGGGGGGGTTGTGTCTATGTTTTTAA
GTATATTAATTTTATTTTTTTTCCCACTACTTCACCGGAGTTGATTAAGG
GGGTTGCCCTTTCGTCCATTCGGACGTATGGCCTTTTGATCTTTTATTGT
GAATTTTG------------------------------------------
--------------------------------------------------
--------------------------------------------------
----
'Montipora_aequituberculata_-_FJ391999'        
--------------------------------------------------
--------------------------------------------------
--------------------------------------------------
--------------------------------------------------
--------------------------------------------------
--------------------------------------------------
--------------------------------------------------
-----------------------------------TTCTGGGCTATGTGC
TACC-TTGG-GGCCAAATGTCTTTCTGGGGGGCGACGGTTATTACAAATT
TATTGTCCGCTATCCCCTATGTGGGGACAGATGTTGTGCAATGAGTCTGG
GGGGGTTTTAGTGTCTCTGGGGCGACGCTCACTAGATTTTTTAGTCTGCA
CTTTCTCTTTCCCTTT-ATTTTAGCAATTTTAGTCGTGGTTCATTTAATA
TATTTACATATAGAGGGATCAA-ATAGTCCTGTGGG-GTCCAAGACTCCT
GTGGACGATGTGGTTTTTCATGTCTATTATACATCTAAGGACTGATATGG
AATAGTAGTTACGCTTATGTTATTGAGTGTAATTGTGTATT---TAATGC
CTAATTTATTGGGCGATCCAGAAAATTTTATTCAAGCCAACTCATTAGTA
ACTCCAGTGCACATTCAGCCTGAGTGATATTTTTTATTTGCTTATGCCAT
TTTGCGCTCAATACCGAATAAATTCGGGGGAGTTGTGTCTATGTTTTTTA
GTATATTAATTTTATTTTTTTTTCCACTACTTCACCGGAGTTGATTAAGA
GGGCTCCCCTTTCGTCCATTTGGGCGTATGGCCTTTTGATCCTTTATTGT
GAATTTTG------------------------------------------
--------------------------------------------------
--------------------------------------------------
----
'Montipora_digitata_-_FJ392000'                
--------------------------------------------------
--------------------------------------------------
--------------------------------------------------
--------------------------------------------------
--------------------------------------------------
--------------------------------------------------
--------------------------------------------------
-----------------------------------TTCTGGGCTATGTGC
TACC-TTGG-GGCCAAATGTCTTTCTGGGGGGCGACGGTTATTACAAATT
TATTGTCCGCTATCCCCTATGTGGGGACAGATGTTGTGCAATGAGTCTGG
GGGGGTTTTAGTGTCTCTGGGGCCACGCTCACTAGATTTTTTAGTCTGCA
CTTTCTCTTTCCCTTT-ATTTTAGCAATTTTAGTCGTGGTTCATTTAATA
TATTTACATATAGAGGGATCAA-ATAGTCCTGTGGG-GTCCAAGACTCCT
GTGGACGATGTGGTTTTTCATGTCTATTATACATCTAAGGACTGATATGG
AATAGTAGTTACGCTTATGTTATTGAGTGTAATTGTGTATT---TAATGC
CTAATTTATTGGGCGATCCAGAAAATTTTATTCAAGCCAACTCATTAGTA
ACTCCAGTGCACATTCAGCCAGAGTGATATTTTTTATTTGCTTATGCCAT
TTTGCGCTCAATACCGAATAAATTCGGGGGAGTTGTGTCTATGTTTTTTA
GTATATTAATTTTATTTTTTTTTCCACTACTTCACCGGAGTTGATTAAGA
GGGCTCCCCTTTCGTCCATTTGGGCGTATGGCCTTTTGATCCTTTATTGT
GAATTTTG------------------------------------------
--------------------------------------------------
--------------------------------------------------
----
'Montipora_digitata_-_FJ392001'                
--------------------------------------------------
--------------------------------------------------
--------------------------------------------------
--------------------------------------------------
--------------------------------------------------
--------------------------------------------------
--------------------------------------------------
-----------------------------------TTCTGGGCTATGTGC
TACC-TTGG-GGCCAAATGTCTTTCTGGGGGGCGACGGTTATTACAAATT
TATTGTCCGCTATCCCCTATGTGGGGACAGATGTTCTGCAATGAGTCTGG
GGGGGTTTTAGTGTCTCTGGGGCCACGCTCACTAGATTTTTTAGTCTGCA
CTTTCTCTTTCCCTTT-ATTTTAGCAATTTTAGTCGTGGTTCATTTAATA
TATTTACATATAGAGGGATCAA-ATAGTCCTGTGGG-GTCCAAGACTCCT
GTGGACGATGTGGTTTTTCATGTCTATTATACATCTAAGGACTGATATGG
AATAGTAGTTACGCTTATGTTATTGAGTGTAATTGTGTATT---TAATGC
CAAATTTATTGGGCGATCCAGAAAATTTTATTCAAGCCAACTCATTAGTA
ACTCCAGTGCACATTCAGCCAGAGTGATATTTTTTATTTGCTTATGCCAT
TTTGCGCTCAATACCGAATAAATTCGGGGGAGTTGTGTCTATGTTTTTTA
GTATATTAATTTTATTTTTTTTTCCACTACTTCACCGGAGTTGATTAAGA
GGGCTCCCCTTTCGTCCATTTGGGCGTATGGCCTTTTGATCCTTTATTGT
GAATTTTG------------------------------------------
--------------------------------------------------
--------------------------------------------------
----
'Montipora_digitata_-_FJ392002'                
--------------------------------------------------
--------------------------------------------------
--------------------------------------------------
--------------------------------------------------
--------------------------------------------------
--------------------------------------------------
--------------------------------------------------
-----------------------------------TTCTGGGCTATGTGC
TACC-TTGG-GGCCAAATGTCTTTCTGGGGGGCGACGGTTATTACAAATT
TATTGTCCGCTATCCCCTATGTGGGGACAGATGTTCTGCAATGAGTCTGG
GGGGGTTATAGTGTCTCTGGGGGCACGCTCACTAGATTTTTTAGTCTGCA
CTTTCTCTTTCCCTTT-ATTTTAGCAATTTTAGTCCTGGTTCATTTAATA
TATTTACATTTAGAGGGATCAA-ATAATCCTGTGGG-GTCCAAGACTCCT
GTGGACCATGTGGTTTTTCATGTCTATTATACATCTAAGGACTGATATGG
AATAGTAGTTACGCTTATGTTATTGAGTGTAATTGTGTATT---TAATGC
CTAATTTATTGGGCGATCCAAAAAATTTTATTCAAGCCAACTCATTAGTA
ACTCCAGTGCACATGCAGCCTGAGTGATATTTTTTATTTGCTTATGCCAT
TTTGCGCTCAATACCCAATAAATTCGGGGGAGGTGTGTCTATGTTTTTTA
GTATATTAATTTTATTTTTTTTTCCACTACTTCACCGGAGTTGATTAAGA
GGGCTCCCCTTTCGTCCATTTGGGCGTATGGCCTTTTGATCCTTTATTGT
GAATTTTG------------------------------------------
--------------------------------------------------
--------------------------------------------------
----
'Montipora_digitata_-_FJ392004'                
--------------------------------------------------
--------------------------------------------------
--------------------------------------------------
--------------------------------------------------
--------------------------------------------------
--------------------------------------------------
--------------------------------------------------
-----------------------------------TTTTGGGGTATGTGG
TACC-TTGG-GGCCAAAAGTCTTTCTGGGGGGCGACGGTTATTACAAATT
TATTGTCCGCTATCCTTTTTGTTGAGACAGATGTTGTGCAATGAGTCTGG
GGGGGTTTAAGGGGCTCTGGGGCCACGCTCACTAGATTTTTTAGTCTGCA
CTTTCTCTTTCCCTTT-ATTTTAGCAATTTTAGTCGTGGTTCATTTAATA
TATTTACATATAGAGGGATCAA-ATAGTCCTGTGGG-GTCCAAGACTCCT
GTGGACGATGTGGTTTTTCATGTCTATTATACATCTAAGGACTGATATGG
AATAGTAGTTACGCTTATGTTATTGAGTGTAATTGTGTATT---TAATGC
CTAATTTATTGGGCGATCCAGAAAATTTTATTCAAGCCAACTCATTAGTA
ACTCCAGTGCACATTCAGCCTGAGTGATATTTTTTATTTGCTTATGCCAT
TTTGCGCTCAATACCGAATAAATTCGGGGGAGTTGTGTCTATGTTTTTTA
GTATATTAATTTTATTTTTTTTTCCACTACTTCACCGGAGTTGATTAAGA
GGGCTCCCCTTTCGTCCATTTGGGCGTATGGCCTTTTGATCCTTTATTGT
GAATTTTG------------------------------------------
--------------------------------------------------
--------------------------------------------------
----
'Montipora_foliosa_-_FJ392003'                 
--------------------------------------------------
--------------------------------------------------
--------------------------------------------------
--------------------------------------------------
--------------------------------------------------
--------------------------------------------------
--------------------------------------------------
-----------------------------------TTTTGGGGTATGTGG
TACC-TTGG-GGCCAAAAGTCTTTCTGGGGGGCGACGGTTATTACAAATT
TATTGTCCGCTATCCCCTATGTGGGGATAAATGTTGTGCAATGAGTCTGG
GGGGGTTTTAGTGTCTCTGGGGCCACGCTCACTAGATTTTTTAGTCTGCA
CTTTCTCTTTCCCTTT-ATTTTAGCAATTTTAGTCGTGGTTCATTTAATA
TATTTACATATAGAGGGATCAA-ATAGTCCTGTGGG-GTCCAAGACTCCT
GTGGACGATGTGGTTTTTCATGTCTATTATACATCTAAGGACTGATATGG
AATAGTAGTTACGCTTATGTTATTGAGTGTAATTGTGTATT---TAATGC
CTAATTTATTGGGCGATCCAGAAAATTTTATTCAAGCCAACTCATTAGTA
ACTCCAGTGCACATTCAGCCTGAGTGATATTTTTTATTTGCTTATGCCAT
TTTGCGCTCAATACCGAATAAATTCGGGGGAGTTGTGTCTATGTTTTTTA
GTATATTAATTTTATTTTTTTTCCCACTACTTCACCGGAGTTGATTAAGA
GGGCTCCCCTTTCGTCCATTTGGGCGTATGGCCTTTTGATCCTTTATTGT
GAATTTTG------------------------------------------
--------------------------------------------------
--------------------------------------------------
----
'Montipora_hispida_-_FJ392005'                 
--------------------------------------------------
--------------------------------------------------
--------------------------------------------------
--------------------------------------------------
--------------------------------------------------
--------------------------------------------------
--------------------------------------------------
-----------------------------------TTTTGGGGTATGTGG
TACC-TTGG-GGCCAAAAGTCTTTCTGGGGGGCGACGGTTATTACAAATT
TATTGTCCGCTATCCCCTATGTGGGGACAGATGTTGTGCAATGAGTCTGG
GGGGGTTTTAGTGTCTCTGGGGCCACGCTCACTAGATTTTTTAGTCTGCA
CTTTCTCTTTCCCTTT-ATTTTAGCAATTTTAGTCGTGGTTCATTTAATA
TATTTACATATAGAGGGATCAA-ATAGTCCTGTGGG-GTCCAAGACTCCT
GTGGACGATGTGGTTTTTCATGTCTATTATACATCTAAGGACTGATATGG
AATAGTAGTTACGCTTATGTTATTGAGTGTAATTGTGTATT---TAATGC
CTAATTTATTGGGCGATCCAGAAAATTTTATTCAAGCCAACTCATTAGTA
ACTCCAGTGCACATTCAGCCTGAGTGATATTTTTTATTTGCTTATGCCAT
TTTGCGCTCAATACCGAATAAATTCGGGGGAGTTGTGTCTATGTTTTTTA
GTATATTAATTTTATTTTTTTTTCCACTACTTCACCGGAGTTGATTATTA
TGGCTCCCCATTCATCTATTTGGGCATATGGACTTTTGATCCTTTATTGT
GAATTTTG------------------------------------------
--------------------------------------------------
--------------------------------------------------
----
'Blastomussa_wellsi_-_AB289565'                
-----ATGCCACGATGAAAATACAATCCGCTTTTATCTCTGGCTAATGGG
GTTTTCGTGGACTTGCCCTCTCCTTCAAATATAAGTTATTTTTGAAACTT
TGGATCTTTATTGGGATTATGTTTAGTTTTACAAACTATAACAGGGTGTT
TTTTATCCATGCACTATTGCTCTGATGCATATCTGGGCTTTGTTTCTATT
GGGCACATAATGCGAGAGGTTAACTATGGATTTGTATTAAGATATTTGCA
TGTAAATGGTGCTTCTTTGTTTTTTTTTTGTCTTTATATTCATATGGGAC
GAGGGTTATATTACGGGGGGTATTTAAAATTTCATG-TTTGAAGCGTTGG
AGTTTGGCTTTTTTTATTAACTATGGCGACCGCCTTTATGGGTTATGTTT
TGCC-TTGG-GGCCAAATGTCTTTTTGGGGYGCGACTGTTATTACAAATT
TATTATCTGCAATACCTTATTTTGGGGTGGATATTGTTCAATGGGTTTGA
GGTGGTTTTAGTGTTTCTGGGGCCACATTAAATCGGTTTTTTAGTTTGCA
TTTCTTGCTTCCTTTTA-TCTTAGCCTTTCTTGCTATCATTCATTTAGTT
TATTTACATGTTGATGGGTCAAAT-AATCCTATCGG-CTTAAACTCTTCG
ATGGACAGTGTTTCTTTTCATACTTTTTATACTTCGAAAGATCTTTTTGG
TTTCTTTTTTTTATTTTTTTTATTTTTTTTTTTTGTTTTTT---TTTTGC
CTAAATTCTTAGGGGACGTAGAGAATTTTATTCAGGCGAATTCTTTAGTT
ACTCCTGTTCACATTCAGCCAGAGTGGTACTTTTTATTTGCTTATGCCAT
TTTGCGTTCAATACCAAATAAATTGGGGGGGGTTGTTGCTATGTTTTGTA
GTATTTTAATTTTATTTTTTTTACCCATTTTACATAAAAGTGTTTTAAAA
GGATTGTCTTTTCGTCCTTTGGGGCGAATGGCGTTTTGA-----------
--------------------------------------------------
--------------------------------------------------
--------------------------------------------------
----
'Rhodactis_indosinensis_-_AB441349'            
--------------------------------------------------
--------------------------------------------------
----------------------------------------ACCGGGTGTT
TTTTGTCAATGCACTATTGTGCGGAGGTCGGTTTGGCTTTTGCCTCGGTG
GGACATATTATGCGCGATGTAAACTATGGTTTTTTACTAAGATACTTTCA
TGCCAATGGGGCTTCTCTATTTTTTCTGTGCCTCTATATTCATATAGGTA
GAAGTTTGTATTATGGGGGCTATACTAAAACTTCGG-TTTGGCGAGTTGG
TCTAATAATATTTGTTTTGACCATGGGGACTGCTTTTATGGGCTATGTGT
TACC-TTGA-GGTCAAATGTCTTTTTGGGGGGCCACGGTTATTACGAACC
TATTGTCTGCTTTTCCTTATGTGGGAGCAGATATTGTTCAATGGGTTTGG
GGGGGATTTAGTGTTTCTAGCGCTACGCTCACTCGATTCTTTAGTCTTCA
CTTTCTATTTCCTTTTC-TTTTAGCAATTTTAGTTGGAGTTCATTTAATC
TATTTACATGTAGAGGGGTCGA-ATAGTCCTATCGG-AGTTAAGGGCCCG
GTGGATGACGTGATCTTTCATGTTTATTACACATCTAAGGATTGATATGG
AATGGTAGTTACGATCATGTTATTAAGTGTTATTGTGTACC---TAGCCC
CTAATTTATTAGGTGACCCAGAAAATTTTATTCAAGCTAATTCATTGGTG
ACTCCAGTTCATATTCAGCCTGAGTGGTATTTTTTATTTGCTTATGCGAT
CTTGCGTTCGATCCCCAATAAATTGGGGGGAGTGGTCTCTATGTTTTTAA
GTATATTAATCTTATTTTT-CTTC--------------------------
--------------------------------------------------
--------------------------------------------------
--------------------------------------------------
--------------------------------------------------
----
'Tubastraea_sp._OKTub_-_AB441323'              
--------------------------------------------------
--------------------------------------------------
----------------------------------------ACAGGGTGTT
TTTTGTCCATGCATTATTGTGCAGAGGTTGGTTTGGCTTTTGCATCGGTG
GGACATATTATGCGCGATGTTAACTATGGGTTTTTATTAAGATCTTTTCA
TGCTAATGGGGCATCTCTGTTTTTTTTGTGTCTTTATCTTCATATAGGGA
GAGGTTTGTATTATGGGAGTTATACGAAAGGCCCGG-TTTGGGGAGTTGG
TGTCGTAATATTTCTTTTGACTATGGCGACTGCTTTTATGGGTTATGTGT
TACC-TTGA-GGTCAAATGTCTTTTTGGGGGGCTACAGTTATTACAAATC
TATTGTCCGCTCTTCCCTATGTGGGGACCGACATTGTGCAATGGGTCTGA
GGAGGATTTAGTGTCTCTGGGGCTACGCTTACTAGGTTCTATAGTCTTCA
TTTTCTCTTTCCCTTT-ATTTTAGCAGTTTTAGCCGGGGTTCATATAGTG
TATTTACATGTAGAGGGGTCGA-ATAGTCCTGTGGG-ATCTAAGTCCCCT
GTGGACAATGTGGTTTTTCATGTTTATTATACATCTAAGGATGCATATGG
GATAGCAGTTACGCTTATGCTCTTAAGTGTTATTGTGTATC---TGGCGC
CAAATCTATTAGGTGACCCAGAAAATTTTATTCAAGCCAACTCATTGGTG
ACTCCAGTGCACATTCAGCCGGAGTGATATTTTTTATTTGCTTATGCAAT
CTTGCGCTCAATACCGAATAAACTCGGGGGAGTGGTGGCTATGTTTTTTA
GCATATTAATAT-ATTTGTTTTTC--------------------------
--------------------------------------------------
--------------------------------------------------
--------------------------------------------------
--------------------------------------------------
----
'Acanthastrea_hillae_-_AB441284'               
--------------------------------------------------
--------------------------------------------------
----------------------------------------TCCGGGTGTT
TTTTATCGATGCATTATTGTTCAGATGCGTGTTTTGCGTTTGCTTCTATT
GGGCACATAATGCGCGATGTTAATTATGGGTTTATATTAAGATATTTCCA
TGCAAATGGTGCTTCTTTGTTTTTTTTTTGTCTTTATATTCATATTGGAC
GAGGGTTATATTACGGGGGGTATTTGAAATTTCATG-TTTGGAGTGTTGG
AGTTTTGCTTTTTTTATTGACTATGGCGACCGCTTTTATGGGTTATGTTT
TGCC-TTGG-GGCCAAATGTCTTTTTGGGGTGCGACTGTTATTACGAATT
TATTATCTGCAACACCCTATTTTGGGGTGGATCTTGTTCAATGGGTTTGA
GGTGGTTTTAGTGTATCTGGGGCCACATTAAATCGGTTTTTTAGTTTGCA
TTTCTTGCTTCCTTTTA-TCATAGCCTTTCTTGCGATTATTCATTTGGTT
TATTTACATGTTGATGGGTCAAAT-AATCCTATCGG-CGTAAGTTCTTCG
ATGGACAGTGTTTCTTTTCATACTTTTTATACTTCGAAAGATCTTTTTGG
TTTCTTTTTTTTGTTTTTTTTATTTTTTTTTTTTTGTTTTT---TTTTGC
CTAATTTCTTAGGAGACGCAGAGAATTTTATTCAGGCGAATTCTTTAGTT
ACTCCTGTCCACATTCAACCCGAGTGGTACTTTTTATTTGCTTATGCCAT
TTTGCGTTCAATACCAAATAAATTGGGGGGGGTTGTTGCTATGTTTTGTA
GTATTTTAATTTTATTTTTTTTA---------------------------
--------------------------------------------------
--------------------------------------------------
--------------------------------------------------
--------------------------------------------------
----
'Acropora_palmata_-_AB441331'                  
--------------------------------------------------
--------------------------------------------------
----------------------------------------ACGGGGTGCT
TTTTGTCCATGCATTATTGTGCAGAGGTCGGCTTGGCTTTTGCATCGGTG
GGACATATTATGCGCGATGTAAACTATGGGTTTTTATTAAGATATTTTCA
TGCTAATGGGGCCTCTCTGTTTTTTTTATGTCTTTATTTTCATATAGGGA
GAAGTTTGTATTATGGGGGTTATTTGAAAGGTCCGG-TTTGGCGAGTTGG
CATTGTAATATTTCTTTTGACGATGGCGACGGCTTTTCTGGGCTATGTGC
TACC-TTGA-GGTCAAATGTCTTTCTGGGGGGCGACGGTTATTACAAATC
TATTGTCCGCAATACCCTATGTGGGGACAGATGTTGTGCAATGAGTTTGA
GGGGGGTTTAGTGTCTCTGGGGCCACGCCCACTAGATTTTTTAGTCTGCA
CTTTCTTTTCCCCTTT-ATTTTAGCAATTTCAGTTGTGGTTCATTTAATA
TTTTTACATATAGAGGGATCCA-ATAGTCCTGTGGG-GTCGAAGACTCCT
GTGGACGATGTGGTATTTCATGTTTATTATACATCTAAAGACTGATATGG
AATAGTAGTTACGCTTATGTTATTGAGTATAGTTGTGTATT---TAATGC
CTAATTTATTGGGCGATCCAGAAAATTTTATTCAAGCTAACTCATTAGTA
ACCCCAGTGCACATTCAGCCTGAGTGATACTTTTTATTTGCTTATGCAAT
TTTGCGCTCAATACCGAATAAATTCGGGGGGGTTGTGTCTATGTTTTTAA
GTATATTAATTTTATTTTTTTTC---------------------------
--------------------------------------------------
--------------------------------------------------
--------------------------------------------------
--------------------------------------------------
----
'Agaricia_humilis_-_AB441304'                  
--------------------------------------------------
--------------------------------------------------
----------------------------------------ACGGGGTGTT
TTTCGTCCATGCATTATTGCGTAGGGGTCGATTTGGCTTTTGCATCAGTG
GGGCATATTATGCGCGATGTAAACCATGGGTTTTTATTAAGGTATTTTCA
TGCCAATGGGGCCTCTCTGTTTTTTTTGTGTCTCTACCTTCATATTGGGA
GGAGTTTGTATTATGGGGGGTATTTGAAAGCTCCGG-TTTGGCGGGTGGG
TGTCGTAATACTACTTTTGACGATGGCGACGGCTTTTTTGGGCTATGTGC
TACC-TTGA-GGTCAAATGTCTTTTTGAGGGGCGACAGTTATTACAAATT
TATTGTCCGCTCTTCCTTATGTGGGGGCAGATGTTGTGCAATGAGTTTGG
GGGGGGTTTAGTGTTTCTGGGGCGACGCTCTCTAGATTTTTTAGTCTGCA
TTTTCTCTTCCCCTTT-CTTTTAGTGATTTTAGTCGGGGTTCATTTAATA
TATTTACATGTAGAAGGGTCAA-GTAGTCCCGTGGG-GTCTAAGTCCCCT
GTGGACGATGTTGTCTTTCATGTTTACTATACATCCAAGGATTGATATGG
AATAGTGGTTACGTTGACACTATTGAGTGTTATTGTGTATT---TGGTGC
CTAATCTATTGGGCGACCCAGAAAATTTTATTCAAGCTAATTCTTTGGTG
ACCCCAGTGCATATTCAGCCCGAGTGATATTTTTTATTTGCTTATGCCAT
CTTGCGCTCAATACCGAACAAATTCGGGGGGGTTGTGTCTATGTTTTTTA
GTATCTTAATTTTATTCTTTTTT---------------------------
--------------------------------------------------
--------------------------------------------------
--------------------------------------------------
--------------------------------------------------
----
'Alveopora_sp._KENAlv_-_AB441330'              
--------------------------------------------------
--------------------------------------------------
----------------------------------------ACGGGGTGCT
TTTTGTCCATGCATTATTGCGCAGAGGTTGGTTTGGCTTTTGCATCGGTG
GGGCATATTATGCGCGATGTGAACTATGGGTTTTTATTAAGATATTTTCA
TGCTAATGGGGCTTCTCTGTTTTTTTTGTGTCTTTATTTTCATATTGGGA
GAAGTTTGTATTATGGAGGTTATTTGAAAGCTCCGG-TTTGGCGAGTTGG
CATCGTAATACTTCTTTTGACGATGGCGACGGCTTTTTTGGGCTATGTGC
TGCC-TTGA-GGCCAAATGTCTTTCTGGGGGGCGACGGTTATTACAAATC
TATTGTCTGCTCTTCCCTATGTGGGGACAGATGTTGTGCAATGAGTTTGG
GGGGGGTTTAGTGTTTCTGGGGCCACGCTCACTAGATTTTTTAGTCTGCA
CTTTCTCTTTCCTTTT-ATTTTAGTAATTTTAGTCGGGGTCCATATAATA
TATTTACATATAGAGGGGTCAA-ATAGTCCTGTTGG-GTCTAAGACTCCT
GTGGACGATGTTGTCTTTCATGTTTATTACACCTCTAAGGACTGATATGG
AATAGTAGTTACGCTTATGCTATTGAGTATTATTGTATATT---TTATGC
CTAATTTATTGGGCGATCCAGAGAATTTTATTCAAGCTAACTCATTGGTG
ACTCCAGTGCATATTCAGCCTGAGTGATATTTTTTATTTGCTTATGCAAT
TTTGCGCTCAATACCGAATAAATTCGGGGGAGTTGTGTCTATGTTTTTTA
GTATATTAATTTTATTTTTTTTT---------------------------
--------------------------------------------------
--------------------------------------------------
--------------------------------------------------
--------------------------------------------------
----
'Amplexidiscus_fenestrafer_-_AB441352'         
--------------------------------------------------
--------------------------------------------------
----------------------------------------ACCGGGTGTT
TTTTGTCAATGCACTATTGTGCGGAGGTCGGTTTGGCTTTTGCCTCGGTG
GGACATATTATGCGCGATGTAAACTATGGTTTTTTACTAAGATACTTTCA
TGCTAATGGGGCTTCTCTGTTTTTTCTGTGCCTCTATATTCATATAGGTA
GAAGTTTGTATTATGGGGGCTATACTAAAACTTCGG-TTTGGCGAGTTGG
TCTAATAATATTTGTTTTGACCATGGGTACTGCTTTTATGGGCTATGTGT
TACC-TTGA-GTCCAAATGTCTTTTTGGGGGGGCACGGTTATTACGAACC
TATTGTCTGCTTTTCCTTATGTGGGAGCAGATATTGTTCAATGGGTTTGG
GGGGGATTTAGTGTTTCTAGCGCTACGCTCACTCGATTCTTTAGTCTTCA
CTTTCTATTCCCTTTTC-TTTTAGCAATTTTAGTTGGAGTTCATTTAATC
TATTTACATGTAGAGGGGTCGA-ATAGTCCGATCGG-AGTTAAGGGCCCG
GTGGATGACGTGATCTTTCATGTTTATTACACATCTAAGGATTGATATGG
AATGGTAGTTACGATCATGTTATTAAGTGTTATTGTATACC---TAGCCC
CTAATTTATTAGGTGACCCAGAAAATTTTATTCAAGCCAATTCATTGGTG
ACTCCAGTTCATATTCAGCCTGAGTGGTATTTTTTATTTGCTTATGCGAT
CTTACGTTCGATCCCCAATAAATTGGGGGGAGTGGTTTCTATGTTTTTTA
GTATATTAATCTTATTTTTTCTT---------------------------
--------------------------------------------------
--------------------------------------------------
--------------------------------------------------
--------------------------------------------------
----
'Anacropora_forbesi_-_AB441336'                
--------------------------------------------------
--------------------------------------------------
----------------------------------------ACGGGGTGCT
TTTTGTCCATGCATTATTGCGCAGAGGTCGGTTTGGCTTTTGCCTCGGTG
GGACATATTATGCGCGATGTAAATTATGGGTTTTTATTAAGATATTTTCA
TGCTAATGGGGCTTCTCTGTTTTTTTTATGTCTTTATTTTCATATTGGGA
GAAGTTTGTATTATGGGGGTTATTTGAAAGCTCCGG-TTTGGCGAGTTGG
CATCGTAATATTTCTTTTGACGATGGCGACGGCTTTTCTGGGCTATGTGC
TACC-TTGG-GGCCAAATGTCTTTCTGGGGGGCGACGGTTATTACAAATT
TATTGTCCGCTATCCCCTATGTGGGGACAGATGTTGTGCAATGAGTCTGG
GGGGGTTTTAGTGTCTCTGGGGCCACGCTCACTAGATTTTTTAGTCTGCA
CTTTCTCTTTCCCTTT-ATTTTAGCAATTTTAGTCGTGGTTCATTTAATA
TATTTACATATAGAGGGATCAA-ATAGTCCTGTGGG-GTCCAAGACTCCT
GTGGACGATGTGGTTTTTCATGTCTATTATACATTTAAGGACTGATATGG
AATAGTAGTTACGCTTATGTTATTGAGTGTAATTGTGTATT---TAATGC
CTAATTTATTGGGCGATCCAGAAAATTTTATTCAAGCCAACTCATTAGTA
ACTCCAGTGCACATTCAGCCTGAGTGATATTTTTTATTTGCTTATGCCAT
TTTGCGCTCAATACCGAATAAATTCGGGGGAGTTGTGTCTATGTTTTTTA
GTATATTAATTTTATTTTTTTTT---------------------------
--------------------------------------------------
--------------------------------------------------
--------------------------------------------------
--------------------------------------------------
----
'Anacropora_matthai_-_AB441335'                
--------------------------------------------------
--------------------------------------------------
----------------------------------------ACGGGGTGCT
TTTTGTCCATGCATTATTGCGCAGAGGTCGGTTTGGCTTTTGCCTCGGTG
GGACATATTATGCGCGATGTAAATTATGGGTTTTTATTAAGATATTTTCA
TGCTAATGGGGCTTCTCTGTTTTTTTTATGTCTTTATTTTCATATTGGGA
GAAGTTTGTATTATGGGGGTTATTTGAAAGCTCCGG-TTTGGCGAGTTGG
CATCGTAATATTTCTTTTGACGATGGCGACGGCTTTTCTGGGCTATGTGC
TACC-TTGG-GGCCAAATGTCTTTCTGGGGGGCGACGGTTATTACAAATT
TATTGTCCGCTATCCCCTATGTGGGGACAGATGTTGTGCAATGAGTCTGG
GGGGGTTTTAGTGTCTCTGGGGCCACGCTCACTAGATTTTTTAGTCTGCA
CTTTCTCTTTCCCTTT-ATTTTAGCAATTTTAGTCGTGGTTCATTTAATA
TATTTACATATAGAGGGGTCAA-ATAGTCCTGGGGG-TTCCAAGACTCCT
GTGGACGATGTGGTTTTTTATGTCTATTATACATCTAAGGACTGATATGG
AATAGTAGTTACGCTTATGTTATTGAGTGTAATTGTGTATT---TAATGC
CTAATTTATTGGGCGATCCAGAAAATTTTATTCAAGCCAACTCATTAGTA
ACTCCAGTGCACATTCAGCCTGAGTGATATTTTTTATTTGCTTATGCCAT
TTTGCGCTCAATACCGAATAAATTCGGGGGAGTTGTGTCTATGTTTTTTA
GTATATTAATTTTATTTTTTTTT---------------------------
--------------------------------------------------
--------------------------------------------------
--------------------------------------------------
--------------------------------------------------
----
'Anemonia_sp._Anem_-_AB441359'                 
--------------------------------------------------
--------------------------------------------------
----------------------------------------ACAGGTATAT
TTTTGGCAATGCATTATTGTGCAGATGTAAGCTTAGCTTTCGCTTCAGTG
GACCATATTATGCGTGATGTTAATTATGGGTTTTTATTAAGATACTTTCA
CGCCAATGGTGCCTCTATGTTTTTTTTATGTCTTTATATTCATATTGGTC
GAGGGCTATACTATGGAAGTTATGCAAGAGTTGAAG-TTTGGAATGTTGG
TGTTGTTTTATTAATATTGACAATGGCAACGGCTTTCATTGGATACGTTT
TACC-TTGG-GGACAAATGTCCTTTTGGGGCGCGACAGTTATTACTAACT
TACTATCTGCAATTCCCTATGTGGGCACAGATATTGTTCAATGGGTGTGG
GGAGGATTTAGTGTGTCTAATGCTACACTTAATCGCTTTTTCAGCCTTCA
TTACTTATTTCCTTTCC-TTTTAGCGGCTTTAGCGGCCGTTCATTTAATT
TGTTTACATGTTGATGGCTCTA-ATAATCCTATTGGGGTAAGA-TCGGAC
CTTGATAAAGTGTCCTTCCATGTTTATTACACATCAAAAGATTGGTATGG
CATAGTAGCGTTCGCAGTGTTTTTTTGTTCTCTTGTGTACT---TGGCCC
CTAATTTATTAGGAGATCCTGAGAATTTTATTCAAGCTAATCCCTTGGTA
ACTCCAGTGCACATTCAACCAGAGTGGTATTTTTTATTTGCCTACGCTAT
ATTACGTTCTATTCCTAATAAATTGGGAGGGGTAGTAGCCATGTTTGCTA
GCCTTTTAGTATTATTTTTACTC---------------------------
--------------------------------------------------
--------------------------------------------------
--------------------------------------------------
--------------------------------------------------
----
'Astreopora_explanata_-_AB441339'              
--------------------------------------------------
--------------------------------------------------
----------------------------------------ACGGGGTGCT
TTTTGTCCATGCATTATTGCGCAGAGGTCGGTTTGGCTTTTGCATCGGTG
GGACATATTATGCGTGATGTCAACTATGGGTTTTTATTAAGATATTTTCA
TGCTAATGGGGCTTCTCTGTTTTTTTTGTGTCTTTATTTTCATATTGGGA
GAAGTTTGTATTATGGGGGTTATTTGAAAGCTCCGG-TTTGGCGAGTTGG
CATCGTAATCTTTATTTTGACGATGGCTACGGCTTTTTTGGGCTATGTGC
TACC-TTGA-GGCCAAATGTCTTTCTGGGGGGCGACGGTTATTACAAATT
TATTGTCCGCTCTCCCTTATGTGGGGACAGATGTTGTGCAATGAGTTTGG
GGGGGTTTTAGTGTTTCTGGGGCTACGCTCACTAGATTTTTTAGTCTGCA
CTTTATCTTTCCCTTT-ATCTTAGCAATTTTAGTCGGGGTTCATTTAGTA
TTTTTACATGTAGAGGGGTCAA-ATAGTCCTGTGGG-GTCTAAGTCCCCT
GTGGACGATGTCGTTTTTCATGTTTATTATACATCTAAGGATTGATATGG
AATGGTGGTTACGCTTATGTTATTGAGTATTATTGTGTATT---TAGCGC
CTAATTTATTGGGCGATCCAGAAAATTTTATTCAGGCCAACTCATTGGTG
ACTCCAGTGCACATTCAGCCTGAGTGATATTTTTTATTTGCTTATGCAAT
TTTGCGCTCAATACCGAATAAGTTCGGGGGAGTTGTGTCCATGTTCTTTA
GTATATTAATTTTATTTTTCTTT---------------------------
--------------------------------------------------
--------------------------------------------------
--------------------------------------------------
--------------------------------------------------
----
'Astreopora_myriophthalma_-_AB441338'          
--------------------------------------------------
--------------------------------------------------
----------------------------------------ACGGGGTGCT
TTTTGTCCATGCATTATTGCGCAGAGGTCGGTTTGGCTTTTGCATCGGTG
GGACATATTATGCGTGATGTCAACTATGGGTTTTTATTAAGATATTTTCA
TGCTAATGGGGCTTCTCTGTTTTTTTTGTGTCTTTATTTTCATATTGGGA
GAAGTTTGTATTATGGGGGTTATTTGAAAGCTCCGG-TTTGGCGAGTTGG
CATCGTAATCTTTATTTTGACGATGGCTACGGCTTTTTTGGGCTATGTGC
TACC-TTGA-GGCCAAATGTCTTTCTGGGGGGCGACGGTTATTACAAATT
TATTGTCCGCTCTCCCTTATGTGGGGACAGATGTTGTGCAATGAGTTTGG
GGGGGTTTTAGTGTTTCTGGGGCTACGCTCACTAGATTTTTTAGTCTGCA
CTTTATCTTTCCCTTT-ATCTTAGCAATTTTAGTCGGGGTTCATTTAGTA
TTTTTACATGTAGAGGGGTCAA-ATAGTCCTGTGGG-GTCTAAGTCCCCT
GTGGACGATGTCGTTTTTCATGTTTATTATACATCTAAGGATTGATATGG
AATGGTGGTTACGCTTATGTTATTGAGTATTATTGTGTATT---TAGCGC
CTAATTTATTGGGCGATCCAGAAAATTTTATTCAGGCCAACTCATTGGTG
ACTCCAGTGCACATTCAGCCTGAGTGATATTTTTTATTTGCTTATGCAAT
TTTGCGCTCAATACCGAATAAGTTCGGGGGAGTTGTGTCCATGTTCTTTA
GTATATTAATTTTATTTTTCTTT---------------------------
--------------------------------------------------
--------------------------------------------------
--------------------------------------------------
--------------------------------------------------
----
'Barabattoia_amicorum_-_AB441278'              
--------------------------------------------------
--------------------------------------------------
----------------------------------------ACAGGGTGTT
TTTTGTCGATGCATTATTGTTCAGATGCGGGTCTTGCGTTTGCTTCTATT
GGGCACATAATGCGCGATGTTAACTATGGGTTTTTATTAAGATATTTACA
TGCAAATGGTGCTTCTTTGTTTTTTTTTTGTCTTTATATTCATATTGGAC
GAGGGTTATATTACGGGGGGTATTTAAGATTTCATG-TTTGGAGTGTTGG
GGTTTTGCTTTTTTTATTGACTATGGCGACCGCTTTTATGGGTTATGTTT
TGCC-TTGG-GGCCAAATGTCTTTTTGGGGTGCGACTGTTATTACGAATT
TATTATCTGCAATACCCTATTTTGGGGTGGATATTGTTCAATGGGTTTGG
GGTGGTTTTAGTGTTTCTGGGGCTACATTAAATCGGTTTTTTAGTTTGCA
CTTCTTGCTTCCTTTTA-TTTTGGCCTTTCTTGCTATTATTCATTTAGTT
TATTTACATGTTGATGGGTCAAAT-AATCCTGTCGG-CTTAAACTCTTCG
ATGGACAGTGTTTCTTTTCATACTTTTTATACTTCGAAAGATCTTTTTGG
TTTCTTTTTTTTATTTTTTTTATTTTTTTTTTTTGTTTTTT---TTTGGC
CTAATTTCTTAGGAGACGCAGAGAATTTTATTCAGGCGAATTCTTTAGTT
ACTCCTGTTCACATTCAACCCGAGTGGTACTTTTTATTTGCTTATGCCAT
TTTACGTTCAATACCAAATAAATTGGGGGGGGTTGTTGCTATGTTTTGTA
GTATTTTAATTTTATTTTTTTTA---------------------------
--------------------------------------------------
--------------------------------------------------
--------------------------------------------------
--------------------------------------------------
----
'Cirripathes_sp._TW22_-_AB441357'              
--------------------------------------------------
--------------------------------------------------
----------------------------------------AGAGGAATAT
TTCTATCAATGCATTATTGTGCTGATGTAAGTTTGGCTTTTTCATCAGTG
GGCCACATTATGCGTGATGTAAATTATGGATTTTTATTAAGGTATCTTCA
TGCCAATGGAGCCTCTATGTTTTTTCTATGCCTTTACATGCACATAGGAA
GAGGTTTATACTATGGAAGTTATACAAAAACTTCGG-TTTGGAATGTTGG
TGTGATAATATTTATTTTGACGATGGCTACCGCTTTTATGGGCTACGTTT
TGCC-TTGG-GGCCAAATGTCATTTTGAGGAGCCACAGTCATTACTAATT
TACTGTCCGCGATTCCTTATATTGGGACAGATATTGTTCAATGAGTTTGG
GGGGGGTTTAGTGTTTCTAATGCTACTTTAAATCGATTTTTTAGCCTTCA
TTACTTATTTCCTTTTC-TTTTAGCCGCGTTAGTTATTATTCATTTAATA
TGCTTACATGAAGATGGGTCTC-ATAATCCTATTGGAGTTAGG-TCTGAT
TTTGATAAAATATCTTTCCACGTTTATTATACATCCAAAGATTGGTATGG
CATAGTAGTTCTAGCAATGGTCTTAAGTATTATTGTGTATC---TAGCCC
CTAATTTATTAGTGGACCCTGAAAATTTTATTCAGGCTAATCCATTGGTC
ACTCCTGTTCACATACAACCAGAATGATATTTTTTATTTGCTTATGCTAT
ATTGCGCTCTATTCCTAATAAATTGGGGGGAGTTATAGCTATGTTTTCTA
GCCTATTGATTTTATTTTTGCTT---------------------------
--------------------------------------------------
--------------------------------------------------
--------------------------------------------------
--------------------------------------------------
----
'Cirripathes_sp._TW23_-_AB441356'              
--------------------------------------------------
--------------------------------------------------
----------------------------------------ACAGGAATAT
TTCTATCAATGCATTATTGTGCTGATGTAAGTTTGGCTTTTTCATCAGTG
GGCCACATTATGCGTGATGTAAATTATGGATTTTTATTAAGGTATCTTCA
TGCCAATGGAGCCTCTATGTTTTTTCTATGCCTTTACATGCACATAGGAA
GAGGTTTATACTATGGAAGTTATACAAAAACTTCGG-TTTGGAATGTTGG
TGTGATAATATTTATTTTGACGATGGCTACCGCTTTTATGGGCTACGTTT
TGCC-TTGG-GGCCAAATGTCATTTTGAGGAGCCACAGTCATTACTAATT
TACTGTCCGCGATTCCTTATATTGGGACAGATATTGTTCAATGAGTTTGG
GGGGGGTTTAGTGTTTCTAATGCTACTTTAAATCGATTTTTTAGCCTTCA
TTACTTATTTCCTTTTC-TTTTAGCCGCGTTAGTTATTATTCATTTAATA
TGCTTACATGAAGATGGGTCTC-ATAATCCTATTGGAGTTAGG-TCTGAT
TTTGATAAAATATCTTTCCACGTTTATTATACATCCAAAGATTGGTATGG
CATAGTAGTTCTAGCAATGGTCTTAAGTATTATTGTGTATC---TAGCCC
CTAATTTATTAGTGGACCCTGAAAATTTTATTCAGGCTAATCCATTGGTC
ACTCCTGTTCACATACAACCAGAATGATATTTTTTATTTGCTTATGCTAT
ATTGCGCTCTATTCCTAATAAATTGGGGGGAGTTATAGCTATGTTTTCTA
GCCTATTGATTTTATTTTTGCTT---------------------------
--------------------------------------------------
--------------------------------------------------
--------------------------------------------------
--------------------------------------------------
----
'Cirripathes_sp._TW24_-_AB441358'              
--------------------------------------------------
--------------------------------------------------
----------------------------------------ACAGGAATAT
TTCTATCAATGCATTATTGTGCTGATGTAAGTTTGGCTTTTTCATCAGTG
GGCCACATTATGCGTGATGTAAATTATGGATTTTTATTAAGGTATCTTCA
TGCCAATGGAGCCTCTATGTTTTTTCTATGCCTTTACATGCACATAGGAA
GAGGTTTGTACTATGGAAGTTATACAAAAACTTCGG-TTTGGAATGTTGG
TGTGATAATATTTATTTTGACGATGGCTACCGCTTTTATGGGGTACGTTT
TGCC-TTGG-GGCCAAATGTCATTTTGAGGGGCCACAGTCATTACTAATT
TACTGTCCGCGATTCCTTATATTGGGACAGATATTGTTCAATGAGTTTGG
GGGGGGTTTAGTGTTTCTAATGCTACTCTAAATCGATTTTTTAGCCTTCA
TTACTTATTTCCTTTTC-TTTTAGCCGCGTTAGTTATTATTCATTTAATA
TGCTTACATGAAGATGGGTCTC-ATAATCCTATTGGAGTTAGG-TCTGAT
TTTGATAAAATATCTTTCCACGTTTATTATACATCCAAAGATTGGTATGG
CATAGTAGTTCTAGCAATGGTCTTAAGTATTATTGTGTATC---TAGCCC
CCAATTTATTAGTAGACCCTGAAAATTTTATTCAGGCTAATCCATTGGTC
ACTCCTGTTCACATACAACCAGAATGATATTTTTTATTTGCTTATGCTAT
ATTGCGCTCTATTCCTAATAAATTGGGGGGAGTTATAGCTATGTTTTCTA
GCCTATTGATTTTATTTTTGCTA---------------------------
--------------------------------------------------
--------------------------------------------------
--------------------------------------------------
--------------------------------------------------
----
'Corynactis_californica_-_AB441341'            
--------------------------------------------------
--------------------------------------------------
----------------------------------------ACCGGGTGCT
TTTTGTCAATGCACTATTGCGCGGACGTCGGTTTGGCTTTTACCTCGGTG
GGACATATTATGCGCGATGTTAACTATGGGTTTTTATTAAGATATTTTCA
TGCCAATGGGGCCTCTCTGTTTTTTCTGTGCCTCTATATTCATGTCGGCA
GAAGTTTGTATTATGGGGGTTATACTAAAACTTCGG-TTTGGCGAGTTGG
TATAATAATATTTCTTTTGACCATGGCCACTGCTTTTATGGGCTATGTGT
TACC-CTGG-GGGCAAATGTCTTTTTGGGGGGCCACGGTTATTACGAACC
TATTGTCTGCTTTTCCTTATGTGGGAACAGATATTGTTCAATGGGTTTGG
GGGGGATTTAGTGTCTCTAGTGCTACGCTTACTCGATTTTTTAGCCTTCA
TTTCCTATTCCCCTTTC-TTTTAACAGTTTTAGTTGGAGTTCATCTAGTA
TATTTACATGTAGAGGGGTCGA-ATAGTCCTATCGG-AGTTAAGGGCCCG
GTGGATGACGTGGTTTTTCATGTTTATTACACATCTAAGGATTGATATGG
AATAGTAGTCACGATCATGTTATTAAGTATTATTGTGTATC---TAGCCC
CCAATTTATTAGGTGACCCAGAAAATTTTATTCAAGCCAATTCATTGGTG
ACTCCAGTCCACATTCAGCCTGAGTGATATTTTTTATTTGCTTATGCGAT
CTTACGCTCAATCCCCAATAAATTGGGGGGAGTTGTATCTATGTTTTTTA
GTATATTAATCTTATTTCTCCTT---------------------------
--------------------------------------------------
--------------------------------------------------
--------------------------------------------------
--------------------------------------------------
----
'Corynactis_californica_-_AB441342'            
--------------------------------------------------
--------------------------------------------------
----------------------------------------ACCGGGTGCT
TTTTGTCAATGCACTATTGCGCGGACGTCGGTTTGGCTTTTACCTCGGTG
GGACATATTATGCGCGATGTTAACTATGGGTTTTTATTAAGATATTTTCA
TGCCAATGGGGCCTCTCTGTTTTTTCTGTGCCTCTATATTCATGTCGGCA
GAAGTTTGTATTATGGGGGTTATACTAAAACTTCGG-TTTGGCGAGTTGG
TATAATAATATTCCTTTTGACCATGGCCACTGCTTTTATGGGCTATGTGT
TACC-CTGG-GGGCAAATGTCTTTTTGGGGGGCCACGGTTATTACGAACC
TATTGTCTGCTTTTCCTTATGTGGGAACAGATATTGTTCAATGGGTTTGG
GGGGGATTTAGTGTCTCTAGTGCTACGCTTACTCGATTTTTTAGCCTTCA
TTTCCTATTCCCCTTTC-TTTTAACAGTTTTAGTTGGAGTTCATCTAGTA
TATTTACATGTAGAGGGGTCGA-ATAGTCCTATCGG-AGTTAAGGGCCCG
GTGGATGACGTGGTTTTTCATGTTTATTACACATCTAAGGATTGATATGG
AATAGTAGTCACGATCATGTTATTAAGTATTATTGTGTATC---TAGCCC
CCAATTTATTAGGTGACCCAGAAAATTTTATTCAAGCCAATTCATTGGTG
ACTCCAGTCCACATTCAGCCTGAGTGATATTTTTTATTTGCTTATGCGAT
CTTACGCTCAATCCCCAATAAATTGGGGGGAGTTGTATCTATGTTTTTTA
GTATATTAATCTTATTTCTCCTT---------------------------
--------------------------------------------------
--------------------------------------------------
--------------------------------------------------
--------------------------------------------------
----
'Coscinaraea_columna_-_AB441295'               
--------------------------------------------------
--------------------------------------------------
----------------------------------------ACAGGGTGTT
TTTTATCTATGCATTATTGTTCTGATGCATATCTTGCATTTGCTTCAATT
GGGCATATAATGCGAGATGTTAATTATGGTTTTTTATTAAGATATTTACA
TGCAAATGGTGCTTCTTTATTTTTTTTTTGTCTTTATATTCATATTGGAC
GAGGATTATATTATGGGGGATATTTAAAATTTCATG-TTTGAAGTGTTGG
GGTTTTACTTTTTTTGTTAACTATGGCCACTGCTTTTATGGGTTATGTTT
TACC-TTGA-GGACAAATGTCTTTTTGGGGTGCAACTGTTATTACAAATT
TATTGTCTGCAATACCTTATTTTGGGGTAGATATTGTTCAATGAGTTTGA
GGTGGTTTTAGTGTTTCTGGAGCTACGTTAAATCGGTTTTTTAGTTTACA
TTTTTTACTTCCTTTTA-TTTTAGTTTTTTTTGCTATGGTACATCTGGTT
TATTTACATGTTGATGGTTCAAAT-AATCCTATTGG-TTTAAACTCTTTA
ATGGATCGTGTTTCTTTTCATACTTATTATACTTCCAAAGATCTTTTTGG
TTTATTTTTTTTATTTTTTTTATTTTTTTTTTTTGTTTTTT---TTTTAC
CTAATTTTTTAGGAGATGCAGAGAATTTTATTCAAGCAAATTCTTTAGTT
ACTCCTGTGCATATTCAACCAGAGTGGTATTTTTTATTTGCTTACGCAAT
ATTACGTTCAATACCAAATAAATTAGGGGGGGTTGTCGCTATGTTTTGTA
GTATTTTAATTTTATTTTTTTTA---------------------------
--------------------------------------------------
--------------------------------------------------
--------------------------------------------------
--------------------------------------------------
----
'Ctenella_chagius_-_AB441293'                  
--------------------------------------------------
--------------------------------------------------
----------------------------------------ACGGGGTGTT
TTTTGTCCATGCATTATTGCGCAGAGGTCGGTTTGGCTTTTGCATCGGTG
GGACATATTATGCGCGATGTGAACTATGGGTTTTTATTAAGATATTTTCA
TGCTAATGGGGCCTCTCTGTTTTTTTTGTGTCTCTATCTTCATATTGGGA
GAAGTTTGTATTATGGGAGTTATTTGAAAGCCCCGG-TTTGGCGAGTTGG
TATCGTAATACTTCTTTTGACGATGGCAACGGCTTTTTTGGGTTATGTGT
TACC-TTGA-GGTCAAATGTCTTTTTGGGGGGCGACAGTTATTACAAATC
TATTGTCCGCCCTTCCCTATGTGGGGACAGATGTTGTACAATGAGTTTGG
GGGGGGTTTAGTGTTTCTGGGGCTACGCTCACTAGATTTTTTAGTCTGCA
TTTTCTCTTTCCTTTT-CTTTTAGTGCTCTTAGTCGGGGCTCATTTAATA
TATTTACATGTAGAGGGGTCCA-ATAGTCCTGTGGG-GTCTAAGTTCCCT
GTGGACGATGTCGTTTTTCATGTTTACTACACATCCAAGGATTGATATGG
AATAGTAGTTACACTTATGTTATTAAGTATTATTGTGTATT---TGGTGC
CTAATTTATTGGGGGATCCAGAAAATTTTATTCAAGCCAATTCACTGGTG
ACTCCAGTGCATATTCAGCCCGAGTGATACTTTTTATTTGCTTATGCAAT
TTTGCGCTCAATACCGAATAAATTCGGGGGGGTTGTATCTATGTTTTTTA
GTATATTAATTTTATTTTTTTTC---------------------------
--------------------------------------------------
--------------------------------------------------
--------------------------------------------------
--------------------------------------------------
----
'Dendrophyllia_sp._OK31-32_-_AB441324'         
--------------------------------------------------
--------------------------------------------------
----------------------------------------ACAGGGTGTT
TTTTGTCTATGCATTATTGTGCAGAGGTTGGTTTGGCTTTTGCATCGGTG
GGACATATTATGCGCGATGTTAACTATGGGTTTTTATTAAGATCTTTTCA
TGCTAATGGGGCATCTCTGTTTTTTTTGTGTCTTTATCTTCATATTGGGA
GAGGTTTGTATTATGGGAGTTATACGAAAGGCCCGG-TTTGGGGAGTTGG
TGTCGTAATATTTCTTTTGACGATGGCGACGGCTTTTATGGGCTATGTGT
TACC-TTGA-GGTCAAATGTCTTTTTGGGGGGCTACAGTTATTACAAATC
TATTGTCCGCTCTTCCCTATGTGGGGACCGACATTGTGCAATGGGTTTGA
GGAGGTTTTAGTGTCTCTGGGGCTACGCTCACTAGGTTTTATAGTCTTCA
TTTTCTCTTTCCCTTT-ATTTTAGCAGTTTTAGCCGGGGTTCATATAGTG
TATTTACATGTAGAGGGGTCAA-ATAGTCCTGTGGG-GTCTAAGTCCCCT
GTGGACAATGTGGTGTTTCATGTTTATTATACATCCAAGGATGCATATGG
AATAGCAGTTACGCTTATGCTCTTTAGTGTTATTGTGTATC---TGGCGC
CAAATCTATTAGGTGACCCAGAAAATTTTATTCAAGCCAACTCATTGGTG
ACTCCAGTGCACATTCAGCCTGAGTGATATTTTTTATTTGCTTATGCAAT
CTTGCGCTCAATACCGAATAAACTTGGGGGAGTTGTGGCCATGTTTTTTA
GCATATTAATATTATTTATTTTT---------------------------
--------------------------------------------------
--------------------------------------------------
--------------------------------------------------
--------------------------------------------------
----
'Discosoma_carlgreni_-_AB441353'               
--------------------------------------------------
--------------------------------------------------
----------------------------------------ACCGGGTGTT
TTTTGTCAATGCACTATTGTGCGGAGGTCGGTTTGGCTTTTGCCTCGGTG
GGACATATTGTGCGCGATGTAAACTATGGTTTTTTACTAAGATACTTTCA
TGCCAATGGGGCTTCTCTGTTTTTTCTGTGCCTCTATATTCATATAGGTA
GAAGTTTGTATTATGGGGGCTATACTAAAACTTCGG-TTTGGCGAGTTGG
TCTAATAATATTTGTTTTGACCATGGGTACTGCTTTTATGGGCTATGTGT
TACC-TTGA-GGTCAAATGTCTTTTTGGGGGGCCACGGTTATTACGAACC
TATTGTCTGCTTTTCCTTATGTGGGAGCAGATATTGTTCAATGGGTTTGG
GGGGGGTTTAGTGTTTCTAGCGCTACGCTCACTCGATTTTTTAGTCTTCA
TTTTCTATTCCCCTTTC-TTTTAGCAATTTTAGTTGGAGTTCATTTAATC
TATTTACATGTAGAGGGGTCGA-ATAGTCCTATCGG-AGTTAAGGGCCCG
GTGGATGACGTGATCTTTCATGTTTATTACACATCTAAGGATTGATATGG
AATGGTAGTTACGATCGTGTTATTAAGTGTTATTGTGTACC---TAGCCC
CTAATTTATTAGGTGACCCAGAAAATTTTATTCAAGCCAATTCATTGGTG
ACTCCAGTTCATATTCAGCCTGAGTGGTATTTTTTATTTGCTTATGCGAT
CTTACGTTCGATCCCCAATAAATTGGGGGGAGTGGTCTCTATGTTTTTTA
GTATATTAATCTTATTTTTTCTT---------------------------
--------------------------------------------------
--------------------------------------------------
--------------------------------------------------
--------------------------------------------------
----
'Discosoma_nummiforme_-_AB441351'              
--------------------------------------------------
--------------------------------------------------
----------------------------------------ACTGGGTGTT
TTTTGTCAATGCACTATTGTGCGGAGGTCGGTTTGGCTTTTGCCTCGGTG
GGACATATTATGCGCGATGTAAACTATGGTTTTTTACTAAGATACTTTCA
TGCCAATGGGGCTTCTCTGTTTTTTCTGTGCCTCTATATTCATATAGGTA
GAAGTTTGTATTATGGGGGTTATACTAAAACTTCGG-TTTGGCGAGTTGG
TCTAATAATATTTGTTTTGACCATGGGTACTGCTTTTATGGGCTATGTGT
TACC-TTGA-GGTCAAATGTCTTCTTGGGGGGCTACGGTTATTACGAACC
TATTGTCTGCTTTTCCTTATGTGGGAGTAGATATTGTTCAATGGGTTTGG
GGGGGGTTTAGTGTTTCTAGCGCTACGCTTACTCGATTTTTTAGTCTTCA
TTTTCTATTCCCTTTTC-TTTTAGCAATTTTAGTTGGAGTTCATTTAATC
TATTTACATGTAGAGGGGTCGA-ATAGTCCTATCGG-AGTTAAGGGTCCG
GTGGATGACGTGGTCTTTCATGTTTATTACACATCTAAGGATTGATATGG
AATGGTAGTTACGATCATGTTATTAAGTGTTATTGTGTACC---TAGCCC
CTAATTTATTAGGTGACCCAGAAAATTTTATTCAAGCCAATTCATTGGTG
ACTCCAGTTCATATTCAGCCTGAGTGGTATTTTTTATTTGCTTATGCGAT
CTTACGTTCGATCCCCAATAAATTGGGGGGAGTGGTCTCTATGTTTTTTA
GTATATTAATCTTATTTTTTCTT---------------------------
--------------------------------------------------
--------------------------------------------------
--------------------------------------------------
--------------------------------------------------
----
'Discosoma_sp._OK94_-_AB441354'                
--------------------------------------------------
--------------------------------------------------
----------------------------------------ACCGGGTGTT
TTTTGTCAATGCACTATTGTGCGGAGGTCGGTTTGGCTTTTGCCTCGGTG
GGACATATTATGCGCGATGTAAACTATGGTTTTTTACTAAGATACTTTCA
TGCCAATGGGGCTTCTCTATTTTTTCTGTGCCTCTATATTCATATAGGCA
GAAGTTTGTATTATGGGGGCTATACTAAAACTTCGG-TTTGGCGAGTTGG
TCTAATAATATTTGTTTTGACCATGGGTACTGCTTTTATGGGCTATGTGT
TACC-TTGA-GGTCAAATGTCTTTTTGGGGGGCCACGGTTATTACGAACC
TATTGTCTGCTTTTCCTTATGTGGGAGCAGATATTGTTCAATGGGTTTGG
GGGGGATTTAGTGTTTCTAGCGCTACGCTCACTCGATTCTTTAGTCTTCA
CTTTCTATTTCCTTTTC-TTTTAGCAATTTTAGTTGGAGTTCATTTAATC
TATTTACATGTAGAGGGGTCGA-ATAGTCCTATCGG-AGTTAAGGGCCCG
GTGGATGACGTGATCTTTCATGTTTATTACACATCTAAGGATTGATATGG
AATGGTAGTTACGATCATGTTATTAAGTGTTATTGTGTACC---TAGCCC
CTAATTTATTAGGTGACCCAGAAAATTTTATTCAAGCTAATTCATTGGTG
ACTCCAGTTCATATTCAGCCTGAGTGGTATTTTTTATTTGCTTATGCGAT
CTTACGTTCGATCCCCAATAAATTGGGGGGAGTGGTCTCTATGTTTTTTA
GTATATTAATCTTATTTTTTCTT---------------------------
--------------------------------------------------
--------------------------------------------------
--------------------------------------------------
--------------------------------------------------
----
'Discosoma_sp._OKDisc_-_AB441355'              
--------------------------------------------------
--------------------------------------------------
----------------------------------------ACCGGGTGTT
TTTTGTCAATGCACTATTGTGCGGAGGTCGGTTTGGCTTTTGCCTCGGTG
GGACATATTATGCGCGATGTAAACTATGGTTTTTTACTAAGACACTTTCA
TGCCAATGGGGCTTCTCTGTTTTTTCTGTGCCTCTATATTCATATAGGTA
GAAGTTTGTATTATGGGGGCTATACTAAAACTTCGG-TTTGGCGAGTTGG
TATAATAATATTTGTTTTGACCATGGGTACTGCTTTTATGGGCTATGTGT
TACC-TTGA-GGTCAGATGTCTTTTTGGGCGGCTACGGTTATTACGAACC
TATTGTCTGCTTTTCCTTATGTGGGAGCAGATATTGTTCAATGGGTTTGG
GGGGGGTTTAGTGTTTCTAGCGCTACGCTCACTCGATTTTTTGGTCTGCA
TTTTCTATTCCCTTTTC-TTTTAGCAATTTTAGTTGGAGTTCATTTAATC
TATTTACATGTAGAGGGGTCGA-ATAGTCCTATCGG-AGTTAAGGGCCCG
GTGGATGACGTGGTCTTTCATGTTTATTACACATCTAAGGATTGATATGG
AATGGTAGTTACGATCGTGTTATTAAGTGTTATTGTGTACC---TAGCCC
CTAATTTATTAGGTGACCCAGAAAATTTTATTCAAGCCAATTCATTGGTG
ACTCCAGTTCATATTCAGCCTGAGTGGTATTTTTTATTTGCTTATGCGAT
CTTACGTTCGATCCCCGATAAATTGGGGGGAGTGGTCTCTATGTTTTTTA
GTATATTAATCTTATTTTTTCTT---------------------------
--------------------------------------------------
--------------------------------------------------
--------------------------------------------------
--------------------------------------------------
----
'Euphyllia_ancora_-_AB441289'                  
--------------------------------------------------
--------------------------------------------------
----------------------------------------ACGGGGTGTT
TTTTGTCCATGCATTATTGCGCAGAGGTCGGTTTGGCTTTTGCATCGGTG
GGACATATTATGCGCGATGTGAACTATGGGTTTTTATTAAGATATTTTCA
TGCTAAAGGAGCTTCTCTGTTTTTTTTGTGTCTTTATCTTCATATTGGGA
GAAGTTTGTATTATGGGGGTTATTTGAAAGCCTCGG-TTTGGCGAGTTGG
TATCGTAATACTTCTTTTGACGATGGCAACGGCTTTTTTGGGCTATGTGT
TACC-TTGA-GGTCAAATGTCTTTTTGGGGGGCGACAGTTATTACAAATC
TATTGTCCGCTCTTCCCTATGTGGGGACAGATGTTGTGCAATGAGTTTGG
GGGGGGTTTAGTGTTTCTGGGGCTACGCTCACTAGATTTTTTAGTCTGCA
TTTTCTCTTTCCTTTT-CTTTTAGTGATCTTAGTCGGGGTTCATTTAATA
TATTTACATGTAGAGGGGTCAA-ATAGTCCTGTGGG-GTCTAAGTTCCCT
GTGGATGATGTCGTTTTTCATGTTTACTACACATCCAAGGATGGATATGG
AATAGTGGTTACGCTTATGTTATTAAGTATTATTGTGTATT---TGGTGC
CTAATTTATTGGGGGATCCAGAAAATTTTATTCAAGCCAACTCACTGGTG
ACTCCAGTGCATATTCAGCCTGAGTGATATTTTTTATTTGCTTATGCAAT
TTTGCGCTCAATACCGAATAAATTCGGGGGGGTTGTGTCTATGTTTTTTA
GTATATTAATTTTATTTTTTTTT---------------------------
--------------------------------------------------
--------------------------------------------------
--------------------------------------------------
--------------------------------------------------
----
'Euphyllia_ancora_-_AB441290'                  
--------------------------------------------------
--------------------------------------------------
----------------------------------------ACGGGGTGTT
TTTTGTCCATGCATTATTGCGCAGAGGTCGGTTTGGCTTTTGCATCGGTG
GGACATATTATGCGCGATGTGAACTATGGGTTTTTATTAAGATATTTTCA
TGCTAATGGAGCTTCTCTGTTTTTTTTGTGTCTTTATCTTCATATTGGGA
GAAGTTTGTATTATGGGGGTTATTTGAAAGCCTCGG-TTTGGCGAGTTGG
TATCGTAATACTTCTTTTGACGATGGCAACGGCTTTTTTGGGCTATGTGT
TACC-TTGA-GGTCAAATGTCTTTTTGGGGGGCGACAGTTATTACAAATC
TATTGTCCGCTCTTCCCTATGTGGGGACAGATGTTGTGCAATGAGTTTGG
GGGGGGTTTAGTGTTTCTGGGGCTACGCTCACTAGATTTTTTAGTCTGCA
TTTTCTCTTTCCTTTT-CTTTTAGTGATCTTAGTCGGGGTTCATTTAATA
TATTTACATGTAGAGGGGTCAA-ATAGTCCTGTGGG-GTCTAAGTTCCCT
GTGGATGATGTCGTTTTTCATGTTTACTACACATCCAAGGATGGATATGG
AATAGTGGTTACGCTTATGTTATTAAGTATTATTGTGTATT---TGGTGC
CTAATTTATTGGGGGATCCAGAAAATTTTATTCAAGCCAACTCACTGGTG
ACTCCAGTGCATATTCAGCCTGAGTGATATTTTTTATTTGCTTATGCAAT
TTTGCGCTCAATACCGAATAAATTCGGGGGGGTTGTGTCTATGTTTTTTA
GTATATTAATTTTATTTTTTTTT---------------------------
--------------------------------------------------
--------------------------------------------------
--------------------------------------------------
--------------------------------------------------
----
'Euphyllia_divisa_-_AB441288'                  
--------------------------------------------------
--------------------------------------------------
----------------------------------------ACGGGGTGTT
TTTTGTCCATGCATTATTGCGCAGAGGTCGGTTTGGCTTTTGCATCGGTG
GGACATATTATGCGCGATGTGAACTATGGGTTTTTATTAAGATATTTTCA
TGCTAATGGAGCTTCTCTGTTTTTTTTGTGTCTTTATCTTCATATTGGGA
GAAGTTTGTATTATGGGGGTTATTTGAAAGCCTCGG-TTTGGCGAGTTGG
TATCGTAATACTTCTTTTGACGATGGCAACGGCTTTTTTGGGCTATGTGT
TACC-TTGA-GGTCAAATGTCTTTTTGGGGGGCGACAGTTATTACAAATC
TATTGTCCGCTCTTCCCTATGTGGGGACAGATGTTGTGCAATGAGTTTGG
GGGGGGTTTAGTGTTTCTGGGGCTACGCTCACTAGATTTTTTAGTTTGCA
TTTTCTCTTTCCTTTT-CTTTTAGTGATTTTAGTCGGGGTTCATTTAATA
TATTTACATGTAGAGGGGTCAA-ATAGTCCTGTGGG-GTTTAAGTTCCCT
GTGGATGATGTCGTTTTTCATGTTTACTACACATCCAAGGATGGATATGG
AATAGTGGTTACGCTTATGTTATTAAGTATTATTGTGTATT---TGGTGC
CTAATTTATTGGGGGATCCAGAAAATTTTATTCAAGCCAACTCACTGGTG
ACTCCAGTGCATATTCAGCCTGAGTGATATTTTTTATTTGCTTATGCAAT
TTTGCGCTCAATACCGAATAAATTCGGGGGGGTTGTGTCTATGTTTTTTA
GTATATTAATTTTATTTTTTTTT---------------------------
--------------------------------------------------
--------------------------------------------------
--------------------------------------------------
--------------------------------------------------
----
'Euphyllia_glabrescens_-_AB441291'             
--------------------------------------------------
--------------------------------------------------
----------------------------------------ACGGGGTGTT
TTTTGTCCATGCATTATTGCGCAGAGGTCGGTTTGGCTTTTGCATCGGTG
GGACATATTATGCGCGATGTTAACTATGGGTTTTTATTAAGATATTTTCA
TGCTAATGGGGCCTCTCTGTTTTTTTTGTGTCTCTATCTTCATATTGGGA
GAGGTTTGTATTATGGGAGTTATTTGAAAGCCCCGG-TTTGGCGAGTTGG
TATTGTAATACTTCTTTTGACGATGGCAACGGCTTTTTTGGGTTATGTGT
TACC-TTGA-GGTCAAATGTCTTTTTGGGGGGCGACAGTTATTACAAATC
TATTGTCCGCTCTTCCCTATGTGGGGACAGATGTTGTGCAATGAGTTTGG
GGGGGGTTTAGTGTTTCTGGGGCTACGCTCACTAGATTTTTTAGTCTGCA
TTTTCTCTTTCCTTTT-CTTTTAGTGCTCTTAGTCGGGGCTCATTTAATA
TATTTACATGTAGAGGGGTCCA-ATAGTCCTGTGGG-GTCTAAGTTCCCT
GTGGATGATGTCGTTTTTCATGTTTATTACACATCCAAGGATTGATATGG
AATAGTAGTTACGTTTATGTTTTTAAGTATTATTGTGTATT---TGGTGC
CTAATTTATTGGGGGATCCAGAAAATTTTATTCAAGCCAATTCACTGGTG
ACTCCAGTGCATATTCAGCCTGAGTGATACTTTTTATTTGCTTATGCAAT
TTTGCGCTCAATACCGAATAAATTCGGGGGGGTTGTGTCTATGTTTTTTA
GTATATTAATTTTATTTTTTTTC---------------------------
--------------------------------------------------
--------------------------------------------------
--------------------------------------------------
--------------------------------------------------
----
'Euphyllia_glabrescens_-_AB441292'             
--------------------------------------------------
--------------------------------------------------
----------------------------------------ACGGGGTGTT
TTTTGTCCATGCATTATTGCGCAGAGGTCGGTTTGGCTTTTGCATCGGTG
GGACATATTATGCGCGATGTTAACTATGGGTTTTTATTAAGATATTTTCA
TGCTAATGGGGCCTCTCTGTTTTTTTTGTGTCTCTATCTTCATATTGGGA
GAGGTTTGTATTATGGGAGTTATTTGAAAGCCCCGG-TTTGGCGAGTTGG
TATTGTAATACTTCTTTTGACGATGGCAACGGCTTTTTTGGGTTATGTGT
TACC-TTGA-GGTCAAATGTCTTTTTGGGGGGCGACAGTTATTACAAATC
TATTGTCCGCTCTTCCCTATGTGGGGACAGATGTTGTGCAATGAGTTTGG
GGGGGGTTTAGTGTTTCTGGGGCTACGCTCACTAGATTTTTTAGTCTGCA
TTTTCTCTTTCCTTTT-CTTTTAGTGCTCTTAGTCGGGGCTCATTTAATA
TATTTACATGTAGAGGGGTCCA-ATAGTCCTGTGGG-GTCTAAGTTCCCT
GTGGATGATGTCGTTTTTCATGTTTATTACACATCCAAGGATTGATATGG
AATAGTAGTTACGTTTATGTTTTTAAGTATTATTGTGTATT---TGGTGC
CTAATTTATTGGGGGATCCAGAAAATTTTATTCAAGCCAATTCACTGGTG
ACTCCAGTGCATATTCAGCCTGAGTGATACTTTTTATTTGCTTATGCAAT
TTTGCGCTCAATACCGAATAAATTCGGGGGGGTTGTGTCTATGTTTTTTA
GTATATTAATTTTATTTTTTTTC---------------------------
--------------------------------------------------
--------------------------------------------------
--------------------------------------------------
--------------------------------------------------
----
'Favia_speciosa_-_AB441279'                    
--------------------------------------------------
--------------------------------------------------
----------------------------------------ACAGGGTGTT
TTTTATCGATGCATTATTGTTCAGATGCGGGTCTTGCGTTTGCTTCTATT
GGGCACATAATGCGCGATGTTAACTATGGGTTTTTATTAAGATATTTACA
TGCAAATGGTGCTTCTTTGTTTTTTTTTTGTCTTTATATTCATATTGGAC
GAGGGTTATATTACGGGGGGTATTTAAGATTTCATG-TTTGGAGTGTTGG
GGTTTTGCTTTTTTTATTGACTATGGCGACCGCTTTTATGGGTTATGTTT
TGCC-TTGG-GGCCAAATGTCTTTTTGGGGTGCGACTGTTATTACGAATT
TATTATCTGCAATACCCTATTTTGGGGTGGATATTGTTCAATGGGTTTGG
GGTGGTTTTAGTGTTTCTGGGGCTACATTAAATCGGTTTTTTAGTTTGCA
CTTCTTGCTTCCTTTTA-TTTTGGCCTTTCTTGCTATTATTCATTTAGTT
TATTTACATGTTGATGGGTCAAAT-AATCCTGTCGG-CTTAAACTCTTCG
ATGGACAGTGTTTCTTTTCATACTTTTTATACTTCGAAAGATCTTTTTGG
TTTCTTTTTTTTATTTTTTTTATTTTTTTTTTTTGTTTTTT---TTTGGC
CTAATTTCTTAGGAGACGCAGAGAATTTTATTCAGGCGAATTCTTTAGTT
ACTCCTGTTCACATTCAACCCGAGTGGTACTTTTTATTTGCTTATGCCAT
TTTACGTTCAATACCAAATAAATTGGGGGGGGTTGTTGCTATGTTTTGCA
GTATTTTAATTTTATTTTTTTTA---------------------------
--------------------------------------------------
--------------------------------------------------
--------------------------------------------------
--------------------------------------------------
----
'Fungiacyathus_sp._2431_-_AB441340'            
--------------------------------------------------
--------------------------------------------------
----------------------------------------ACAGGGTGCT
TTTTGTCCATGCATTATTGTGCCGAGGTTGGTTTGGCTTTTACATCGGTG
GGACATATTATGCGCGATGTAAATTATGGGTTTTTATTAAAATATTTTCA
TGCTAATGGGGCTTCTCTGTTTTTTTTGTGTCTCTATTTTCATATTGGGA
GAAGTTTGTATTATGGGGGTTATTTGAAAGCCCCGG-TATGGCGAGTTGG
TGTCGTAATATTTCTTTTGACGATGGCGACGGCTTTTATGGGCTATGTGT
TACC-TTGG-GGACAAATGTCTTTTTGGGGGGCGACAGTTATTACAAATC
TATTGTCCGCTCTTCCCTATGTGGGGGCCGATATTGTGCAATGAGTCTGA
GGGGGGTTTAGTGTTTCTGGGGCTACGCTCACTAGATTTTTTAGTCTTCA
TTTTCTCTTCCCCTTTT-TGTTAGTAGCTTTAGTTGGGGTTCATTTTATA
TATTTACATGTAGAGGGATCCA-ATAGTCCTGTTGG-GTCTAAGTTACCT
GCGGATGATGTGGTGTTTCATGTTTATTATACATCCAAGGATTGATACGG
AATAGTGGTTACACTTATGTTATTGAGTATTATTGTGTATC---TGGCGC
CAAATCTATTAGGCGACCCAGACAATTTTATTCAAGCCAATTCATTGGTG
ACTCCAGTGCACATTCAGCCTGAGTGGTATTTTTTGTTTGCTTATGCAAT
CTTGCGTTCAATACCGAATAAACTCGGGGGAGTTGTGTCGATGTTTTTTA
GTATATTAATTTTATTTTGTCTC---------------------------
--------------------------------------------------
--------------------------------------------------
--------------------------------------------------
--------------------------------------------------
----
'Galaxea_fascicularis_-_AB441286'              
--------------------------------------------------
--------------------------------------------------
----------------------------------------ACGGGGTGTT
TTTTGTCCATGCATTATTGCGCAGAGGTCGGTTTGGCTTTTGCATCGGTG
GGACATATTATGCGCGATGTGAACTATGGGTTTTTATTAAGATATTTTCA
TGCTAATGGAGCCTCTCTGTTTTTTTTGTGTCTCTATCTTCATATTGGGA
GAAGTTTGTATTATGGGGGTTATTTGAAAGCCCCGG-TTTGGCGAGTTGG
TATCGTAATACTTCTTTTGACGATGGCAACGGCTTTTTTGGGTTATGTGT
TACC-TTGA-GGTCAAATGTCTTTTTGGGGGGCGACAGTTATTACAAATC
TATTGTCCGCTCTTCCCTATGTGGGGACAGATGTTGTGCAATGAGTTTGG
GGGGGGTTTAGTGTTTCTGGGGCTACGCTCACTAGATTTTTTAGTCTGCA
TTTTCTCTTTCCTTTT-CTTTTAGTGATCTTAGTCGGGGCTCATTTAATA
TTTTTACATGTAGAGGGGTCAA-ATAGTCCTGTGGG-GTCTAAGTTCCCT
GTGGATGATGTCGTTTTTCATGTTTACTACACATCCAAGGATTGATATGG
AATAGTAGTTACGCTTATGTTATTAAGTATTATTGTGTATT---TGGTGC
CTAATTTATTGGGGGATCCAGAAAATTTTATTCAAGCCAATTCACTGGTG
ACTCCAGTGCATATTCAGCCTGAGTGATATTTTTTATTTGCTTATGCAAT
TTTGCGCTCAATACCGAATAAATTTGGGGGGGTTGTGTCTATGTTTTTTA
GTATATTAATTTTATTTTTTTTT---------------------------
--------------------------------------------------
--------------------------------------------------
--------------------------------------------------
--------------------------------------------------
----
'Galaxea_fascicularis_-_AB441287'              
--------------------------------------------------
--------------------------------------------------
----------------------------------------ACGGGGTGTT
TTTTGTCCATGCATTATTGCGCAGAGGTCGGTTTGGCTTTTGCATCGGTG
GGACATATTATGCGCGATGTGAACTATGGGTTTTTATTAAGATATTTTCA
TGCTAATGGAGCCTCTCTGTTTTTTTTGTGTCTCTATCTTCATATTGGGA
GAAGTTTGTATTATGGGGGTTATTTGAAAGCCCCGG-TTTGGCGAGTTGG
TATCGTAATACTTCTTTTGACGATGGCAACGGCTTTTTTGGGTTATGTGT
TACC-TTGA-GGTCAAATGTCTTTTTGGGGGGCGACAGTTATTACAAATC
TATTGTCCGCTCTTCCCTATGTGGGGACAGATGTTGTGCAATGAGTTTGG
GGGGGGTTTAGTGTTTCTGGGGCTACGCTCACTAGATTTTTTAGTCTGCA
TTTTCTCTTTCCTTTT-CTTTTAGTGATCTTAGTCGGGGCTCATTTAATA
TTTTTACATGTAGAGGGGTCAA-ATAGTCCTGTGGG-GTCTAAGTTCCCT
GTGGATGATGTCGTTTTTCATGTTTACTACACATCCAAGGATTGATATGG
AATAGTAGTTACGCTTATGTGATTAAGTATTATTGTGTATT---TGGTGC
CTAATTTATTGGGGGATCCAGAAAATTTTATTCAAGCCAATTCACTGGTG
ACTCCAGTGCATATTCAGCCTGAGTGATATTTTTTATTTGCTTATGCAAT
TTTGCGCTCAATACCGAATAAATTTGGGGGGGTTGTGTCTATGTTTTTTA
GTATATTAATTTTATTTTTTTTT---------------------------
--------------------------------------------------
--------------------------------------------------
--------------------------------------------------
--------------------------------------------------
----
'Gardineroseris_planulata_-_AB441303'          
--------------------------------------------------
--------------------------------------------------
----------------------------------------ACGGGGTGCT
TTTTGTCCATGCATTATTGCGTCGGGGTCGATTTGGCTTTTGCATCAGTG
GGGCATATTATGCGTGATGTAAACTATGGGTTTTTATTAAGGTATTTTCA
TGCCAATGGGGCCTCTCTGTTTTTTTTGTGTCTCTACCTTCATATTGGGA
GGAGTTTGTATTATGGGGGGTATTTGAAAGCTCCGG-TTTGGCGGGTGGG
TGTCGTAATACTACTTTTGACGATGGCTACGGCTTTTTTGGGCTATGTGC
TACC-TTGA-GGCCAAATGTCTTTTTGAGGGGCGACAGTTATTACAAATT
TATTGTCTGCTCTTCCTTATGTGGGGGCAGATGTTGTGCAATGAGTTTGG
GGGGGGTTTAGTGTTTCTGGGGCGACGCTCTCTAGATTTTTTAGTCTGCA
CTTTCTCTTCCCCTTT-CTTTTAGTGATTTTAGTCGGGGTTCATTTAATG
TATTTACATGTAGAAGGGTCAA-GTAGTCCCGTGGG-GTCTAAGTCCCCT
GTGGACGATGTTGTCTTTCATGTTTACTATACATCCAAGGATTGATATGG
AATAGTAGTCACGCTGACACTATTGAGTGTTATTGTGTATT---TGGTGC
CCAATCTATTGGGCGACCCAGAGAATTTTATTCAAGCCAATTCTTTGGTG
ACCCCAGTGCATATTCAGCCCGAGTGATATTTTTTATTTGCTTATGCCAT
CTTGCGCTCAATACCGAACAAATTCGGGGGGGTTGTGTCTATGTTTTTTA
GTATATTAATTTTATTTGTTTTT---------------------------
--------------------------------------------------
--------------------------------------------------
--------------------------------------------------
--------------------------------------------------
----
'Goniastrea_deformis_-_AB441280'               
--------------------------------------------------
--------------------------------------------------
----------------------------------------ACGGGGTGTT
TTTTGTCGATGCATTATTGTTCAGATGCGGGCCTTGCGTTTGCTTCTATT
GGGCACATAATGCGCGATGTTAATTATGGCTTTTTATTACGATATTTACA
TGCAAATGGTGCCTCCTTGTTTTTTTTTTGTCTTTATATTCATATAGGAC
GAGGGTTATATTATGGGGGGTACTTAAAGTTTCATG-TTTGGAGTGTTGG
AGTTTTGCTTTTTTTATTGACCATGGCGACCGCTTTTATGGGTTATGTTT
TGCC-TTGG-GGCCAAATGTCTTTTTGGGGAGCGACTGTTATTACGAATC
TATTATCTGCAATACCCTATTTTGGGGTGGATATTGTTCAATGGGTTTGA
GGTGGTTTTAGTGTTTCTGGGGCTACATTAAATCGGTTTTTTAGTTTGCA
TTTCTTGCTTCCCTTTA-TTTTAGCCTTTCTTGCTATTATTCATTTAGTT
TATTTACATGTTGATGGGTCAAAT-AATCCTGTCGG-CTTAAACTCTTCG
ATGGACAGTGTTTCTTTTCATACTTTTTATACTTCGAAAGATCTTTTTGG
TTTCTTTTTTTTATTTTTTTTATTTTTTTTTTTTGTTTTTT---TTTGGC
CTAATTTTTTAGGAGACGCAGAGAACTTTATTCAGGCGAATTCTTTAGTT
ACTCCTGTTCACATTCAACCCGAGTGGTACTTTTTATTTGCCTATGCCAT
TTTGCGTTCAATACCAAATAAATTAGGAGGGGTTGTTGCTATGTTTTGTA
GTATTTTAGTTTTATTTTTTTTG---------------------------
--------------------------------------------------
--------------------------------------------------
--------------------------------------------------
--------------------------------------------------
----
'Goniopora_sp._OK54_-_AB441326'                
--------------------------------------------------
--------------------------------------------------
----------------------------------------ACAGGGTGCT
TTTTGTCCATGCATTATTGTGCAGATGTTGGCTTGGCTTTTGCATCAGTA
GGACATATTATGCGCGATGTTAATTATGGGTTTTTATTGAGATATTTTCA
TGCTAATGGGGCTTCTCTGTTTTTTTTATGTCTTTATCTTCATATTGGGA
GAGGTTTGTATTATGGGAGTTATACGAAAGCCCCGG-TTTGGCGAGTTGG
TGTCGTAATATTTCTTTTGACGATGGCGACGGCTTTTATGGGTTATGTGT
TACC-TTGG-GGTCAAATGTCTTTTTGGGGAGCGACAGTTATTACAAATC
TATTGTCGGCTCTGCCCTATGTAGGGACCGATATTGTGCAATGAGTTTGA
GGGGGGTTTAGTGTCTCTGGGGCTACGCTTACTAGATTCTTTAGTCTCCA
TTTTCTCTTCCCCTTTC-TTTTAGTCGTTTTGGGGGTAGTTCATATTGTG
TATTTACATGTCGAGGGGTCAAAT-AGTCCTGTGGG-GTCTAAGTCCCCT
GTGGATAATGTGGTTTTTCATGTTTACTATACATCAAAGGATTGATATGG
AATGGTGGTTGCGCTTATGTCATTGAGTGTTGTTGTGTATT---TGGCGC
CAAATTTATTAGGTGACCCAGAAAACTTTATTCAAGCTAACTCGTTGGTG
ACTCCAGTACACATTCAGCCCGAGTGATATTTTTTATTTGCTTATGCAAT
CTTGCGTTCAATACCGAATAAACTCGGGGGAGTTGTGGCTATGTTTTTTA
GCATATTAATTTTATTGTTTTTC---------------------------
--------------------------------------------------
--------------------------------------------------
--------------------------------------------------
--------------------------------------------------
----
'Helioseris_cucullata_-_AB441305'              
--------------------------------------------------
--------------------------------------------------
----------------------------------------ACGGGGTGCT
TTTTGTCCATGCATTATTGCGCAGAGGTCGGTTTGGCTTTTGCATCAGTG
GGACATATTATGCGCGATGTAAACTATGGGTTTTTATTAAGATATTTTCA
TGCTAATGGGGCTTCTCTGTTTTTTTTGTGTCTCTACCTTCATATTGGGA
GGAGTTTGTATTATGGGGGGTATTTGAAAGCCCCGG-TTTGGCGGGTTGG
TGTCGTAATACTAATTTTGACGATGGCGACGGCTTTTTTGGGTTATGTGT
TACC-TTGA-GGTCAGATGTCTTTTTGGGGGGCGACAGTTATTACAAATC
TATTGTCCGCTCTTCCTTATGTGGGGGCAGATGTTGTGCAATGAGTTTGG
GGGGGGTTTAGTGTTTCTGGGGCGACGCTCTCTAGATTTTTTAGTCTGCA
CTTTCTCTTCCCCTTT-CTTTTAGTAATTTTAGTCGGGGTTCATTTAATA
TATTTACATGTAGACGGGTCAA-ATAGTCCTGTGGG-GTCTAAGTCCCCT
GTGGACGATGTGGTGTTTCATGTTTACTATACATCCAAGGATTGATATGG
AATAGTAGTTACGCTTACACTATTGAGTGTTATTGTGTATT---TGGTGC
CTAATTTATTGGGCGACCCAGAAAATTTTATTCAAGCCAATTCTTTGGTG
ACCCCAGTGCATATTCAGCCCGAGTGATATTTTTTATTTGCTTATGCCAT
CTTGCGCTCAATACCGAACAAATTCGGGGGGGTTGTGTCTATGTTTTTTA
GTATCTTAATTCTATTTTTTTTT---------------------------
--------------------------------------------------
--------------------------------------------------
--------------------------------------------------
--------------------------------------------------
----
'Helioseris_cucullata_-_AB441306'              
--------------------------------------------------
--------------------------------------------------
----------------------------------------ACGGGGTGCT
TTTTGTCCATGCATTATTGCGCAGAGGTCGGTTTGGCCTTTGCAACAGTG
GGACATATTATGCGCGATGTAAACTATGGGTTTTTATTAAGATATTTTCA
TGCTAATGGGGCTTCTCTGTTTTTTTTGTGTCTCTACCTTCATATTGGGA
GGAGTTTGTATTATGGGGGGTATTTGAAAGCCCCGG-TTTGGCGGGTTGG
TGTCGTAATACTAATTTTGACGATGGCGACGGCTTTTTTGGGTTATGTGT
TACC-TTGA-GGTCAGATGTCTTTTTGGGGGGCGACAGTTATTACAAATC
TATTGTCCGCTCTTCCTTATGTGGGGGCAGATGTTGTGCAATGAGTTTGG
GGGGGGTTTAGTGTTTCTGGGGCGACGCTCTCTAGATTTTTTAGTCTGCA
CTTTCTCTTCCCCTTT-CTTTTAGTAATTTTAGTCGGGGTTCATTTAATA
TATTTACATGTAGACGGGTCAA-ATAGTCCTGTGGG-GTCTAAGTCCCCT
GTGGACGATGTGGTGTTTCATGTTTACTATACATCCAAGGATTGATATGG
AATAGTAGTTACGCTTACACTATTGAGTGTTATTGTGTATT---TGGTGC
CTAATTTATTGGGCGACCCAGAAAATTTTATTCAAGCCAATTCTTTGGTG
ACCCCAGTGCATATTCAGCCCGAGTGATATTTTTTATTTGCTTATGCCAT
CTTGCGCTCAATACCGAACAAATTCGGGGGGGTTGTGTCTATGTTTTTTA
GTATCTTAATTCTATTTTTTTTT---------------------------
--------------------------------------------------
--------------------------------------------------
--------------------------------------------------
--------------------------------------------------
----
'Herpolitha_limax_-_AB441308'                  
--------------------------------------------------
--------------------------------------------------
----------------------------------------ACAGGGTGTT
TTTTGTCTATGCATTATTGTTCTGATGCATATCTTGCATTTGCTTCAATT
GGGCATATAATGCGAGATGTTAATTATGGTTTTTTATTAAGATATTTACA
TGCAAACGGTGCTTCTTTATTTTTTTTTTGTCTTTATATTCATATTGGAC
GAGGATTATATTATGGGGGATATTTAAAATTTCATG-TTTGAAGTGTTGG
GGTTTTACTTTTTTTGTTAACTATGGCCACTGCTTTTATGGGCTATGTTT
TACC-TTGA-GGACAAATGTCTTTTTGGGGTGCAACTGTTATTACAAATT
TATTGTCTGCGATACCTTATTTTGGGGTAGATATTGTTCAATGAGTTTGA
GGTGGTTTTAGTGTTTCTGGAGCTACGTTAAATCGGTTTTTTAGTTTACA
TTTTTTACTTCCTTTTA-TTTTAGTTTTTTTTGCTATTGTACATCTTGTT
TATTTACATGTTGATGGTTCAAAT-AATCCTATTGG-TTTAAACTCTTTA
ATGGATCGTGTTTCTTTTCATACTTATTATACTTCCAAAGATCTTTTTGG
TTTATTTTTTTTAATTTTTTTATTTTTTTTTTTTGTTTTTT---TTTTAC
CTAATTTTTTAGGAGATGCAGAGAATTTTATTCAAGCAAATTCTTTAGTT
ACTCCTGTGCATATTCAACCAGAGTGGTATTTTTTATTTGCTTATGCAAT
ATTACGTTCAATACCAAATAAATTAGGGGGGGTTGTTGCTATGTTTTGTA
GTATTTTAATTTTATTTTTTTTA---------------------------
--------------------------------------------------
--------------------------------------------------
--------------------------------------------------
--------------------------------------------------
----
'Isopora_brueggemanni_-_AB441332'              
--------------------------------------------------
--------------------------------------------------
----------------------------------------ACGGGGTGCT
TTTTGTCCATGCATTATTGTGCAGAGGTCGGCTTGGCTTTTGCATCGGTG
GGACATATTATGCGCGATGTAAACTATGGGTTTTTATTAAGATATTTTCA
TGCTAATGGGGCTTCTCTGTTTTTTTTATGTCTTTATTTTCATATTGGGA
GAAGTTTGTATTATGGGGGTTATTTGAAAGCTCCGG-TTTGGCGAGTTGG
CATTGTAATATTTCTTTTGACGATGGCGACGGCTTTTCTGGGCTATGTGC
TACC-TTGA-GGCCAAATGTCTTTCTGGGGGGCGACGGTTATTACAAATC
TATTGTCCGCAATACCCTATGTGGGGACAGATGTTGTGCAATGAGTTTGA
GGGGGTTTTAGTGTTTCTGGGGCCACGCTCACTAGATTTTTTAGTCTGCA
CTTTCTTTTTCCCTTT-ATTTTAGCAATTTTAGTTGTGGTTCATTTAATA
TATTTACATATAGAGGGGTCTA-ATAGTCCTGTGGG-GTCGAAGACTCCT
GTGGACGATGTGGTATTTCATGTTTATTATACATCTAAAGACTGATATGG
AATAGTAGTTACGCTTATGTTATTGAGTGTCGTTGTGTATT---TAATGC
CTAATTTATTGGGCGATCCAGAAAATTTTATTCAAGCTAACTCATTAGTA
ACCCCAGTGCACATTCAGCCTGAGTGATACTTTTTATTTGCTTATGCAAT
TTTGCGCTCAATACCGAATAAATTCGGGGGGGTTGTGTCTATGTTTTTAA
GTATATTAATTTTATTTTTTTTC---------------------------
--------------------------------------------------
--------------------------------------------------
--------------------------------------------------
--------------------------------------------------
----
'Isopora_palifera_-_AB441333'                  
--------------------------------------------------
--------------------------------------------------
----------------------------------------ACGGGGTGCT
TTTTGTCCATGCATTATTGTGCAGAGGTCGGCTTGGCTTTTGCATCGGTG
GGACATATTATGCGCGATGTAAACTATGGGTTTTTATTAAGATATTTTCA
TGCTAATGGGGCTTCTCTGTTTTTTTTATGTCTTTATTTTCATATTGGGA
GAAGTTTGTATTATGGGGGTTATTTGAAAGCTCCGG-TTTGGCGAGTTGG
CATTGTAATATTTCTTTTGACGATGGCGACGGCTTTTCTGGGCTATGTGC
TACC-TTGA-GGCCAAATGTCTTTCTGGGGGGCGACGGTTATTACAAATC
TATTGTCCGCAATACCCTATGTGGGGACAGATGTTGTGCAATGAGTTTGA
GGGGGTTTTAGTGTTTCTGGGGCCACGCTCACTAGATTTTTTAGTCTGCA
CTTTCTTTTTCCCATT-ATTTTAGCAATTTTGGTTGTGGTTCATTTAATA
TATTTACATATAGAGGGATCTA-ATAGTCCTGTGGG-GTCGAAGACTCCT
GTGGACGATGTGGTATTTCATGTTTATTATACATCTAAAGACTGATATGG
AATAGTAGTTACGCTTATGTTATTGAGTGTCGTTGTGTATTATTTAATGC
CTAATTTATTGGGCGATCCAGAAAATTTTATTCAAGC---CTCATTAGTA
ACCCCAGTGCACATTCAGCCTGAGTGATACTTTTTATTTGCTTATGCAAT
TTTGCGCTCAATACCGAATAAATTCGGGGGGGTTGTGTCTATGTTTTTAA
GTATATTAATTTTATTTTTTTTC---------------------------
--------------------------------------------------
--------------------------------------------------
--------------------------------------------------
--------------------------------------------------
----
'Isopora_togianensis_-_AB441334'               
--------------------------------------------------
--------------------------------------------------
----------------------------------------ACGGGGTGCT
TTTTGTCCATGCATTATTGTGCAGAGGTCGGCTTGGCTTTTGCATCGGTG
GGACATATTATGCGCGATGTAAACTATGGGTTTTTATTAAGATATTTTCA
TGCTAATGGGGCTTCTCTGTTTTTTTTATGTCTTTATTTTCATATTGGGA
GAAGTTTGTATTATGGGGGTTATTTGAAAGCTCCGG-TTTGGCGAGTTGG
CATTGTAATATTTCTTTTGACGATGGCGACGGCTTTTCTGGGCTATGTGC
TACC-TTGA-GGCCAAATGTCTTTCTGGGGGGCGACGGTTATTACAAATC
TATTGTCCGCAATACCCTATGTGGGGACAGATGTTGTGCAATGAGTTTGA
GGGGGTTTTAGTGTTTCTGGGGCCACGCTCACTAGATTTTTTAGTCTGCA
CTTTCTTTTTCCCTTT-ATTTTAGCAATTTTAGTTGTGGTTCATTTAATA
TATTTACATATAGAGGGATCTA-ATAGTCCTGTGGG-GTCGAAGACTCCT
GTGGACGATGTGGTATTTCATGTTTATTATACATCTAAAGACTGATATGG
AATAGTAGTTACGCTTATGTTATTGAGTGTCGTTGTGTATT---TAATGC
CTAATTTATTGGGCGATCCAGAAAATTTTATTCAAGCTAACTCATTAGTA
ACCCCAGTGCACATTCAGCCTGAGTGATACTTTTTATTTGCTTATGCAAT
TTTGCGCTCAATACCGAATAAATTCGGGGGGGTTGTGTCTATGTTTTTAA
GTATATTAATTTTATTTTTTTTC---------------------------
--------------------------------------------------
--------------------------------------------------
--------------------------------------------------
--------------------------------------------------
----
'Leptastrea_pruinosa_-_AB441281'               
--------------------------------------------------
--------------------------------------------------
----------------------------------------ACAGGGTGTT
TTTTGTCTATGCATTATAGTTCTGATGCATATCTTGCATTTGCTTCAATT
GGGCATATAATGCGAGATGTTAATTATGGTTTTTTATTAAGATATTTACA
TGCAAATGGTGCTTCTTTATTTTTTTTTTGTCTTTATATTCATATTGGAC
GAGGATTATATAATGGGGGATATTTAAAATTTCATG-TTTGAAGTGTTGG
GGTTTTACTTTTTTTGTTAACTATGGCCACGGCTTTTATGGGCTATGTTT
TACC-TTGA-GGACAAATGTCTTTTGGGGGTGCAACGGTTATAACAAATT
ATTGGTCTGCGATACCTTATTTGGGGGTAGATATGGTTCAATGAGTTTGA
GGTGGTTTTAGTGTTTCTGGAGCTACGTTAAATCGGTTTTTTAGTTTACA
TTTTTTACTTCCTTTTA-TTTTAGTTTTTTTTGCTATTGTACATCTTGTT
TATTTACATGTTGATGGTTCAAAT-AATCCTATTGG-TTTAAACTCTTTA
ATGGATCGTGTTTCTTTTCATACTTATTATACTTCAAAAGATCTTTTTGG
TTTATTTTTTTTATTTTTTTTATTTTTTTTTTTTGTTTTTT---TTTTAC
CTAATTTTTTAGGAGATGCAGAGAATTTTATTCAAGCAAATTCTTTAGTT
ACTCCTGTGCATATTCAACCAGAGTGGTATTTTTTATTTGCTTATGCCAT
ATTACGTTCAATACCAAATAAATTAGGGGGGGTTGTTGCTATGTTTTGTA
GTATTTTAATTTTATTTTTTTTA---------------------------
--------------------------------------------------
--------------------------------------------------
--------------------------------------------------
--------------------------------------------------
----
'Lobactis_scutaria_-_AB441309'                 
--------------------------------------------------
--------------------------------------------------
----------------------------------------ACAGGGTGTT
TTTTGTCTATGCATTATTGTTCTGATGCATATCTGGCATTTGCTTCAATT
GGGCATATAATGCGAGATGTTAATTATGGTTTTTTATTAAGATATTTACA
TGCAAATGGTGCTTCTTTATTTTTTTTTTGTCTTTATATTCATATTGGAC
GAGGATTATATTATGGGGGATATTTAAAATTTCATG-TTTGAAGTGTTGG
GGTTTTACTTTTTTTGTTAACTATGGCCACGGCTTTTATGGGCTATGTTT
TACC-TTGA-GGACAAATGTCTTTTGGGGGTGCAACTGTTATTACAAATT
TATGGTCTGCGATACCTTATTTGGGGGTAGATATGGTTCAATGAGTTTGA
GGGGGTTTTAGTGTTTCTGGAGCTACGTTAAATCGGTTTTTTAGTTTACA
TTTTTTACTTCCTTTTA-TTTTAGTTTTTTTTGCTATTGTACATCTTGTT
TATTTACATGTTGATGGTTCAAAT-AATCCTATGGG-TTTAAACTCTTTA
AGGGATCGGGTTTCTTTTCATACTTATTATACTTCAAAAGATCTTTTTGG
TTTATTTTTTTTATTTTTTTTATTTTTTTTTTTTGTTTTTT---TTTTAC
CTAATTTTTTAGGAGATGCAGAGAATTTTATTCAAGCAAATTCTTTAGTT
ACTCCTGTGCATATTCAACCAGAGTGGTATTTTTTATTTGCTTATGCAAT
ATTACGTTCAATACCAAATAAATTAGGGGGGGTTGTTGCTATGTTTTGTA
GTATTTTAATTTTATTTTTTTTA---------------------------
--------------------------------------------------
--------------------------------------------------
--------------------------------------------------
--------------------------------------------------
----
'Madracis_myriaster_-_AB441311'                
--------------------------------------------------
--------------------------------------------------
----------------------------------------ACGGGGTGTT
TTTTGTCTATGCATTATTGTTCTGATGTTAATTTTGCTTTTACTTCAATT
GGTCATATCATGCGAGATGTTAATTATGGGTTTTTATTAAGATATCTTCA
TGCTAACGGTGCTTCTTTGTTTTTTTTTTGTCTTTATGTTCATATTGGTC
GAGGTTTATATTATGGGGGGTATTTAAAATTTCATG-TTTGAAGCATTGG
GGTTGTTATTTTTTTATTTACAATGGCTACCGCCTTTATGGGTTATGTTT
TGCC-TTGA-GGACAAATGTCTTTTTGAGGGGCAACTGTAATAACTAATT
TATTATCTGCTATTCCTTATTTTGGGGTTGATATTGTTCAGTGAGTGTGA
GGCGGGTTTAGTGTCTCTGGCGCAACATTAAATCGGTTTTTTAGTTTACA
TTTTTTACTTCCTTTTA-TTTTAGTTTTTCTTGTTGTTCTTCATTTAGTT
TATTTACATGTTGATGGGTCTAAT-AATTCAACAGG-ATTAAACTCTTCC
ATTGACGGAGTTTCATTCCATACTTTTTATACATCAAAAGATTTTTTTGG
GTTTTTTTTTCTTTTTTTTTTATTTTGTTTTTTTGTTTTTT---TTTTGC
CAAATTTGCTAGGGGATGTTGAAAATTTTATTCAAGCTAATTCTTTGGTT
ACTCCGGTTCATATTCAACCAGAATGATATTTTTTATTTGCTTATGCAAT
ATTACGTTCTATACCAAATAAATTAGGTGGGGTTATTGCTATGTTTTGTA
GTATTTTTATTTTATTTTTTTTA---------------------------
--------------------------------------------------
--------------------------------------------------
--------------------------------------------------
--------------------------------------------------
----
'Madracis_myriaster_-_AB441312'                
--------------------------------------------------
--------------------------------------------------
----------------------------------------ACGGGGTGTT
TTTTGTCTATGCATTATTGTTCTGATGTTAATTTTGCTTTTACTTCAATT
GGTCATATCATGCGAGATGTTAATTATGGGTTTTTATTAAGATATCTTCA
TGCTAACGGTGCTTCTTTGTTTTTTTTTTGTCTTTATGTCCATATGGGTC
GAGGTTTATATTATGGGGGGTATTTAAAATTTCATG-TTTGAAGCATTGG
GGTTGTTATTTTTTTATTTACAATGGCTACCGCCTTTATGGGTTATGTTT
TGCC-TTGA-GGTCAAATGTCTTTTTGAGGGGCAACTGTAATAACTAATT
TATTATCTGCTATTCCCTATTTTGGGGTTGATATTGTTCAGTGAGTGTGA
GGCGGGTTTAGTGTCTCTGGCGCAACATTAAATCGGTTTTTTAGTTTACC
TTTTTTACTTCCTTTTA-TTTTAGTTTTTCTTGTTGTTCTTCATTTAGTT
TATTTACATGTTGATGGGTCTAAT-AATTCAACAGG-ATTAAACTCTTCC
ATTGACGGAGTTTCATTCCATACTTTTTATACATCAAAAGATTTTTTTGG
GTTTTTTTTTCTTTTTTTTTTATTTTGTTTTTTTGTTTTTT---TTTTGC
CAAATTTGCTAGGGGATGTTGAAAATTTTATTCAAGCTAATTCTTTGGTT
ACTCCGGTTCATATTCAACCAGAATGATATTTTTTATTTGCTTATGCAAT
ATTACGTTCTATACCAAATAAATTAGGTGGGGTTATTGCTATGTTTTGTA
GTATTTTTATTTTATTTTTTTTA---------------------------
--------------------------------------------------
--------------------------------------------------
--------------------------------------------------
--------------------------------------------------
----
'Micromussa_amakusensis_-_AB441285'            
--------------------------------------------------
--------------------------------------------------
----------------------------------------TCAGGGTGTT
TTTTATCGATGCATTATTGTTCAGATGCGTGTTTTGCGTTTGCTTCTATT
GGGCACATAATGCGCGATGTTAATTATGGGTTTATATTAAGATATTTCCA
TGCAAATGGTGCTTCTTTGTTTTTTTTTTGTCTTTATATTCATATTGGAC
GAGGGTTATATTACGGGGGGTATTTAAAATTACATG-TTTGGAGTGTTGG
AGTTTTGCTTTTTTTATTGACTATGGCGACCGCTTTTATGGGTTATGTTT
TGCC-TTGG-GGCCAAATGTCTTTTTGGGGTGCGACTGTTATTACGAATT
TATTATCTGCAACACCCTATTTTGGGGTGGATCTTGTTCAATGGGTTTGA
GGTGGTTTTAGTGTATCTGGGGCCACATTAAATCGGTTTTTTAGTTTGCA
TTTCTTGCTTCCTTTTA-TCTTAGCCTTTCTTGCGATTATTCACTTGGTT
TATTTACATGTTGATGGGTCAAAT-AATCCTATCGG-CGTAAGTTCTTCG
ATGGATAGTGTTTCTTTTCATACTTTTTATACTTCGAAAGATCTTTTTGG
TTTCTTTTTTTTGTTTTTTTTATTTTTTTTTTTTTGTTTTT---TTTTGC
CTAATTTCTTAGGAGACGCAGAGAATTTTATTCAGGCGAATTCTTTAGTT
ACTCCTGTTCACATTCAACCCGAGTGGTACTTTTTATTTGCTTATGCCAT
TTTGCGTTCAATACCAAATAAATTGGGGGGGGTTGTTGCTATGTTTTGCA
GTATTTTAATTTTATTTTTCTTA---------------------------
--------------------------------------------------
--------------------------------------------------
--------------------------------------------------
--------------------------------------------------
----
'Montipora_cactus_-_AB441337'                  
--------------------------------------------------
--------------------------------------------------
----------------------------------------ACGGGGTGCT
TTTTGTCCATGCATTATTGCGCAGAGGTCGGTTTGGCTTTTGCCTCGGTG
GGACATATTATGCGCGATGTAAATTATGGGTTTTTATTAAGATATTTTCA
TGCTAATGGGGCTTCTCTGTTTTTTTTATGTCTTTATTTTCATATTGGGA
GAAGTTTGTATTATGGGGGTTATTTGAAAGCTCCGG-TTTGGCGAGTTGG
CATCGTAATATTTCTTTTGACGATGGCGACGGCTTTTCTGGGCTATGTGC
TACC-TTGG-GGCCAAATGTCTTTCTGGGGGGCGACGGTTATTACAAATT
TATTGTCCGCTATCCCCTATGTGGGGACAGATGTTGTGCAATGAGTCTGG
GGGGGTTTTAGTGTCTCTGGGGCCACGCTCACTAGATTTTTTAGTCTGCA
CTTTCTCTTTCCCTTT-ATTTTAGCAATTTTAGTCGTGGTTCATTTAATA
TATTTACATATAGAGGGATCAA-ATAGTCCTGTGGG-GTCCAAGACTCCT
GTGGACGATGTGGTTTTTCATGTCTATTATACATCTAAGGACTGATATGG
AATAGTAGTTACGCTTATGTTATTGAGTGTAATTGTGTATT---TAATGC
CTAATTTATTGGGCGATCCAGAAAATTTTATTCAAGCCAACTCATTAGTA
ACTCCAGTGCACATTCAGCCTGAGTGATATTTTTTATTTGCTTATGCCAT
TTTGCGCTCAATACCGAATAAATTCGGGGGAGTTGTGTCTATGTTTTTTA
GTATATTAATTTTATTTTTTTTT---------------------------
--------------------------------------------------
--------------------------------------------------
--------------------------------------------------
--------------------------------------------------
----
'Oulastrea_crispata_-_AB441282'                
--------------------------------------------------
--------------------------------------------------
----------------------------------------ACTGGGTGTT
TTTTGTCAATGCATTATAGTTCTGATGCATGTTTAGCATTTGCTTCAATT
GGGCATATTATGCGGGATGTTAATTATGGATTTTTATTAAGATATTTACA
TGCAAATGGTGCTTCTTTATTTTTTTTTTGTCTTTATATTCATATTGGAC
GAGGGCTATATTTTGGGGGATATTTAAAATTTCATG-TTTGAAGTGTAGG
AGTTGTACTTTTTTTATTAACTATGGCAACTGCGTTTATGGGTTATGTGT
TACC-TTGG-GGACAAATGTCTTTTTGAGGGGCGACGGTTATTACAAATT
TATTATCTGCGATACCTTATTTGGGTGTAGATATGGTTCAAGGGGTTTGG
GGTGGTTTTAGTGTTTCTGGGGCCACCTTAAATAGGTTTTTTAGTTTACA
TTTTTTACTTCCTTTTG-TTTTGGTTTTTTTTGCTATTATTCATTTAGTT
TATTTACATGTTGATGGTTCAAAT-AACCCTATGGG-TTTAAATTCTTTA
AGGGATAATGTTTCTTTTCATACTTATTATACTTCAAAAGATCTTTTTGG
TTTATTTTTTTTATTTTTTTTCTTTTTTTTTTTTGTTTTTT---TTTTGC
CTAATTATTTGGGGGATGCAGAAAATTTTATTCAAGCAAATTCTTTAGTT
ACTCCTGTGCACATACAACCTGAGTGATATTTTTTATTCGCTTATGCTAT
TTTACGTTCAATACCGAATAAATTAGGAGGAGTTGTAGCTATGTTTTGTA
GTATTTTAATTTTATTTTTTTTA---------------------------
--------------------------------------------------
--------------------------------------------------
--------------------------------------------------
--------------------------------------------------
----
'Pachyseris_speciosa_-_AB441307'               
--------------------------------------------------
--------------------------------------------------
----------------------------------------ACGGGGTGTT
TTTTGTCCATGCATTATTGCGCAGAGGTCGGTTTGGCTTTTGCATCGGTG
GGGCATATTATGCGCGATGTGAATTATGGGTTTTTATTAAGATATTTTCA
TGCTAATGGGGCTTCTCTGTTTTTTTTGTGTCTTTATCTTCATATTGGGA
GAAGTTTGTATTATGGGGGTTATTTGAAAGCCCCGG-TTTGGCGAGTTGG
TGTCATAATACTCCTTTTGACGATGGCGACGGCTTTTCTGGGTTATGTAT
TACC-TTGA-GGTCAAATGTCTTTTTGGGGGGCGACAGTTATTACAAATC
TATTGTCCGCTCTTCCCTATGTGGGGACAGATGTTGTGCAATGAGTTTGG
GGGGGGTTTAGTGTTTCTGGGGCTACGCTCACTAGGTTTTTTAGTCTGCA
TTTTCTCTTTCCTTTT-CTTTTAGTGATCTTAGTCGGGGCTCATTTAATA
TATTTACATGTAGAGGGGTCAA-ATAGTCCTGTGGG-GTCTAAGTTCCCT
GTGGATGATGTCGTTTTTCATGTTTACTATACATCCAAGGACTGATATGG
AATTGTGGTTACGCTTGTGTTATTAAGTATAATTGTTTATT---TGGTGC
CCAGTCTATTGGGCGACCCAGAAAATTTTATTCAAGCTAATTCCTTGGTG
ACTCCAGTGCACATTCAGCCTGAGTGATATTTTTTATTTGCTTATGCAAT
CTTGCGCTCAATACCGAATAAACTCGGGGGGGTTGTGTCTATGTTTTTTA
GTATATTAATTTTATTTTTTTTT---------------------------
--------------------------------------------------
--------------------------------------------------
--------------------------------------------------
--------------------------------------------------
----
'Pavona_cactus_-_AB441301'                     
--------------------------------------------------
--------------------------------------------------
----------------------------------------ACGGGGTGCT
TTTTGTCCATGCATTATTGCGTCGGGGTCGATTTGGCTTTTGCATCAGTG
GGGCATATTATGCGTGATGTAAACTATGGGTTTTTATTAAGGTATTTTCA
TGCCAATGGGGCCTCTCTGTTTTTTTTGTGTCTCTACCTTCATATTGGGA
GGAGTTTGTATTATGGGGGGTATTTGAAAGCTCCGG-TTTGGCGGGTGGG
TGTCGTAATACTACTTTTGACGATGGCTACGGCTTTTTTGGGCTATGTGC
TACC-TTGA-GGCCAAATGTCTTTTTGAGGGGCGACAGTTATTACAAATT
TATTGTCTGCTCTTCCTTATGTGGGGGCAGATGTTGTGCAATGAGTTTGG
GGGGGGTTTAGTGTTTCTGGGGCGACGCTCTCTAGATTTTTTAGTCTGCA
CTTTCTCTTCCCCTTT-CTTTTAGTGATTTTAGTCGGGGTTCATTTAATG
TATTTACATGTAGAAGGGTCAA-GTAGTCCCGTGGG-GTCTAAGTCCCCT
GTGGACGATGTTGTCTTTCATGTTTACTATACATCCAAGGATTGATATGG
AATAGTAGTCACGCTGACACTATTGAGTGTTATTGTGTATT---TGGTGC
CCAATATCTTGGGCGACCCAGAGAATTTTATTCAAGCCAATTCTTTGGTG
ACCCCAGTGCATATTCAGCCCGAGTGATATTTTTTATTTGCTTATGCCAT
CTTGCGCTCAATACCGAACAAATTCGGGGGGGTTGTGTCTATGTTTTTTA
GTATATTAATTTTATTTGTTTTT---------------------------
--------------------------------------------------
--------------------------------------------------
--------------------------------------------------
--------------------------------------------------
----
'Pavona_cactus_-_AB441302'                     
--------------------------------------------------
--------------------------------------------------
----------------------------------------ACGGGGTGCT
TTTTGTCCATGCATTATTGCGTCGGGGTCGATTTGGCTTTTGCATCAGTG
GGGCATATTATGCGTGATGTAAACTATGGGTTTTTATTAAGGTATTTTCA
TGCCAATGGGGCCTCTCTGTTTTTTTTGTGTCTCTACCTTCATATTGGGA
GGAGTTTGTATTATGGGGGGTATTTGAAAGCTCCGG-TTTGGCGGGTGGG
TGTCGTAATACTACTTTTGACGATGGCTACGGCTTTTTTGGGCTATGTGC
TACC-TTGA-GGCCAAATGTCTTTTTGAGGGGCGACAGTTATTACAAATT
TATTGTCTGCTCTTCCTTATGTGGGGGCAGATGTTGTGCAATGAGTTTGG
GGGGGGTTTAGTGTTTCTGGGGCGACGCTCTCTAGATTTTTTAGTCTGCA
CTTTCTCTTCCCCTTT-CTTTTAGTGATTTTAGTCGGGGTTCATTTAATG
TATTTACATGTAGAAGGGTCAG-GTAGTCCCGTGGG-GTCTAAGTCCCCT
GTGGACGATGTTGTCTTTCATGTTTACTATACATCCAAGGATTGATATGG
AATAGTAGTCACGCTGACACTATTGAGTGTTATTGTGTATT---TGGTGC
CCAATCTATTGGGCGACCCAGAGAATTTTATTCAAGCCAATTCTTTGGTG
ACCCCAGTGCATATTCAGCCCGAGTGATATTTTTTATTTGCTTATGCCAT
CTTGCGCTCAATACCGAACAAATTCGGGGGGGTTGTGTCTATGTTTTTTA
GTATATTAATTTTATTTGTTTTT---------------------------
--------------------------------------------------
--------------------------------------------------
--------------------------------------------------
--------------------------------------------------
----
'Pocillopora_verrucosa_-_AB441315'             
--------------------------------------------------
--------------------------------------------------
----------------------------------------ACTGGGTGTT
TTTTGTCTATGCACTATTGTTCTGATGTTAATTTTGCTTTTGCTTCAATT
GGTCATATTATGCGAGATGTTAATTATGGGTTTTTATTAAGATATCTTCA
TGCTAACGGTGCTTCTTTGTTTTTTTTTTGTCTTTATGTTCATATGGGTC
GAAGTTTATATTATGGGGGGTATTTAAAATTTCATG-TTTGAAGCATTGG
AGTTGTTATTTTTTTATTAACAATGGCTATGCCTTTTATGGGCTATGTTT
TGCC-TTGA-GGACAAATGTCTTTTTGAGGGGCAACTGTAATAACGAATT
TATTATCTGCTATTCCTTATTTTGGGATTGATATTGTTCAGTGAGTGTGA
GGCGGGTTTAGTGTTTCTAATGCAACATTAAATCGGTTTTTTAGTTTACA
TTTTTTACTTCCTTTTA-TTTTAGTTTTTCTTGTTATTCTTCATTTAGTT
TATTTACATGTTGATGGGTCTAAT-AATTCAACAGG-ATTAAATTCTTCC
ATTGACGGAGTTTCATTCCATACTTTTTATACATCAAAAGATTTTTTTGG
GTTTTTTTTTCTTTTTTTTTTATTTTGTTTTTTTGTTTTTT---TTTTGC
CTAATTTATTAGGAGATGCTGAAAATTTTATTCAAGCGAATTCTTTGGTT
ACTCCGGTTCATATTCAACCAGAATGATATTTTTTATTTGCTTATGCAAT
ATTACGTTCTATACCAAATAAATTAGGTGGGGTTATTGCTATGTTTTGTA
GTATTTTTATTTTATTTTTTTTA---------------------------
--------------------------------------------------
--------------------------------------------------
--------------------------------------------------
--------------------------------------------------
----
'Porites_astreoides_-_AB441327'                
--------------------------------------------------
--------------------------------------------------
----------------------------------------ACAGGGTGCT
TTTTGTCCATGCATTATTGTGCAGATGTTGGTTTGGCTTTTGCATCGGTA
GGACATATTATGCGCGATGTTAACTATGGGTTTTTATTAAGATATTTTCA
TGCTAATGGAGCTTCTCTGTTTTTTTTATGTCTTTATCTTCATATTGGGA
GAGGTTTGTATTATGGGAGTTATACGAAAGCCTCGG-TTTGGCGAGTTGG
TGTCGTAATATTTTTTTTGACGATGGCGACGGCTTTTATGGGCTATGTAT
TACC-TTGA-GGTCAAATGTCTTTTTGGGGGGCGACAGTTATTACAAATT
TATTGTCCGCTTTGCCCTATGTGGGGACCGATATTGTGCAATGAGTCTGA
GGGGGGTTTAGTGTCTCTGGGGCTACGCTTACTAGATTTTTTAGTCTTCA
TTTTCTTTTCCCCTTTC-TTTTAGCCATTTTAGCTGGAGTTCATATTGTG
TATTTACATGTAGAGGGGTCAAAT-AGTCCTGTAGG-TTCTAAGTCCCCT
GTGGATAATGTGGTTTTTCATGTTTACTATACATCAAAGGATTGATATGG
AATAGTAGTTACGCTTATGTTATTGAGTGTTGTTGTGTATT---TGGCGC
CAAATTTATTAGGCGACCCAGAAAATTTTATTCAAGCTAACTCGTTGGTG
ACTCCAGTGCACATTCAGCCTGAGTGGTATTTTTTATTTGCTTATGCAAT
CTTGCGTTCAATACCGAATAAACTCGGGGGAGTTGTGGCTATGTTTTCAA
GTATATTAATTTTATTGTTTTTC---------------------------
--------------------------------------------------
--------------------------------------------------
--------------------------------------------------
--------------------------------------------------
----
'Porites_lutea_-_AB441328'                     
--------------------------------------------------
--------------------------------------------------
----------------------------------------ACAGGGTGCT
TTTTGTCCATGCATTATTGTGCAGATGTTGGTTTGGCTTTTGCATCGGTA
GGACATATTATGCGCGATGTTAACTATGGGTTTTTATTAAGATATTTTCA
TGCTAATGGAGCTTCTCTGTTTTTTTTATGTCTTTATCTTCATATTGGGA
GAGGTTTGTATTATGGGAGTTATACGAAAGCCTCGG-TTTGGCGGGTTGG
TGTCGTAATATTTCTTTTGACGATGGCGACGGCTTTTATGGGCTATGTAT
TGCC-TTGA-GGCCAAATGTCTTTTTGGGGGGCGACAGTTATTACAAATT
TATTGTCAGCTTTGCCCTATGTGGGGACCGATATTGTGCAATGAGTCTGA
GGGGGGTTTAGTGTCTCTGGGGCTACGCTTACTAGATTTTTTAGTCTTCA
TTTTCTTTTCCCCTTTC-TTTTAGCCATTTTAGCTGGAGTTCATATTGTG
TATTTACATGTAGAGGGGTCAAAT-AGTCCTGTAGG-TTCTAAGTCTCCT
GTGGATAATGTGGTTTTTCATGTTTACTATACATCAAAGGATTGATATGG
AATAGTAGTTACGCTTATGTTATTGAGTGTTGTTGTGTATT---TGGCGC
CAAATTTATTAGGCGACCCAGAAAATTTTATTCAAGCTAACTCGTTGGTG
ACTCCAGTGCACATTCAGCCTGAGTGGTATTTTTTATTTGCTTATGCAAT
CTTGCGTTCAATACCGAATAAACTCGGGGGAGTTGTGGCTATGTTTTCAA
GTATATTAATTTTATTGTTTTTC---------------------------
--------------------------------------------------
--------------------------------------------------
--------------------------------------------------
--------------------------------------------------
----
'Porites_lutea_-_AB441329'                     
--------------------------------------------------
--------------------------------------------------
----------------------------------------ACAGGGTGCT
TTTTGTCCATGCATTATTGTGCAGATGTTGGTTTGGCTTTTGCATCGGTA
GGACATATTATGCGCGATGTTAACTATGGGTTTTTATTAAGATATTTTCA
TGCTAATGGAGCTTCTCTGTTTTTTTTATGTCTTTATCTTCATATTGGGA
GAGGTTTGTATTATGGGAGTTATACGAAAGCCTCGG-TTTGGCGGGTTGG
TGTCGTAATATTTCTTTTGACGATGGCGACGGCTTTTATGGGCTATGTAT
TGCC-TTGA-GGCCAAATGTCTTTTTGGGGGGCGACAGTTATTACAAATT
TATTGTCAGCTTTGCCCTATGTGGGGACCGATATTGTGCAATGAGTCTGA
GGGGGGTTTAGTGTCTCTGGGGCTACGCTTACTAGATTTTTTAGTCTTCA
TTTTCTTTTCCCCTTTC-TTTTAGCCATTTTAGCTGGAGTTCATATTGTG
TATTTACATGTAGAGGGGTCAAAT-AGTCCTGTAGG-TTCTAAGTCTCCT
GTGGATAATGTGGTTTTTCATGTTTACTATACATCAAAGGATTGATATGG
AATAGTAGTTACGCTTATGTTATTGAGTGTTGTTGTGTATT---TGGCGC
CAAATTTATTAGGCGACCCAGAAAATTTTATTCAAGCTAACTCGTTGGTG
ACTCCAGTGCACATTCAGCCTGAGTGGTATTTTTTATTTGCTTATGCAAT
CTTGCGTTCAATACCGAATAAACTCGGGGGAGTTGTGGCTATGGTTTCAA
GTATATTAATTTTATTGTTTTTC---------------------------
--------------------------------------------------
--------------------------------------------------
--------------------------------------------------
--------------------------------------------------
----
'Psammocora_contigua_-_AB441294'               
--------------------------------------------------
--------------------------------------------------
----------------------------------------ACAGGGTGTT
TTTTATCTATGCATTATTGTTCTGATGCATATCTTGCATTTGCTTCAATT
GGGCATATAATGCGAGATGTTAATTATGGTTTTTTATTAAGATATTTACA
TGCAAATGGTGCTTCTTTATTTTTTTTTTGTCTTTATATTCATATGGGAC
GAGGATTATATTATGGGGGATATTTAAAATTTCATG-TTTGAAATGTTGG
GGTTTTACTTTTTTGGTTAACTATGGCCACTGCTTTTATGGGTTATGTTT
TACC-TTGA-GGACAAATGTCTTTTGGGGGTGCAACTGTTATTACAAATT
TATGGTCTGCAATACCTTATTTGGGGGTAGATATGGTTCAATGAGTTTGA
GGTGGTTTTAGTGTTTCTGGAGCTACGTTAAATCGGTTTTTTAGTTTACA
TTTTTTACTTCCTTTTA-TTTTAGTTTTTTTTGCTATGGTACATCTGGTT
TATTTACATGTTGATGGTTCAAAT-AATCCTATTGG-TTTAAACTCTTTA
ATGGATCGTGTTTCTTTTCATACTTATTATACTTCCAAAGATCTTTTTGG
TTTATTTTTTTTATTTTTTTTATTTTTTTTTTTTGTTTTTT---TTTTAC
CTAATTTCTTAGGAGATGCAGAGAATTTTATTCAAGCAAATTCTTTAGTT
ACTCCTGTGCATATTCAACCAGAGTGGTATTTTTTATTTGCTTATGCAAT
ATTACGTTCAATACCAAATAAATTAGGGGGGGTTGTTGCTATGTTTTGTA
GTATTTTAATTTTATTTTTTTTA---------------------------
--------------------------------------------------
--------------------------------------------------
--------------------------------------------------
--------------------------------------------------
----
'Pseudocorynactis_sp._Pseud1_-_AB441343'       
--------------------------------------------------
--------------------------------------------------
----------------------------------------ACCGGGTGTT
TTTTGTCAATGCACTATTGTGCGGAGGTCGGTTTGGCTTTTGCCTCGGTG
GGGCATATTATGCGGGATGTTAACTATGGGTTTTTACTAAGATACTTTCA
TGCTAATGGGGCTTCTGTGTTTGTTCTGTGCCTTTATATTCATATAGGTA
GAAGTTTGTATTATGGGGGGTATACTAAAACTGAAG-TTTGGCGAGTTGG
TATCGTAATATTTCTTTTGACTATGGGCACTGCTTTTATGGGCTATGTGT
TACC-TTGA-GGTCAAATGTCTTTTTGGGGGGCCACGGTTATTACCAATT
TGTTGTCTGCTTTTCCTTATGTGGGAACAGACATTGTTCAATGGGTCTGG
GGGGGATTTAGTGTTTCTAGCGCCACGCTTACTCGATTCTTTAGCCTTCA
TTTTTTATTTCCCTTTC-TTTTAGCAATTTTAGTTGGAGTTCATCTAATC
TATTTACATGTAGAGGGGTCGA-ATAGTCCTATTGG-AGTTAGGGGCCCG
GTGGATGACGTGATTTTTCATGTTTATTACACATCTAAGGATTGATATGG
GATGGTTGTTACGATCATGTTATTAAGTATCGTTGTGTACC---TGGCCC
CTAATTTATTAGGTGATCCAGAAAATTTTATTCAAGCCAATCCATTGGTG
ACTCCAGTTCATATTCAGCCGGAGTGGTATTTTTTATTTGCCTATGCGAT
TTTACGCTCAATCCCGAATAAATTGGGGGGAGTGGTGTCTATGTTTTTTA
GCATATTAATTTTATTTTTTCTC---------------------------
--------------------------------------------------
--------------------------------------------------
--------------------------------------------------
--------------------------------------------------
----
'Pseudocorynactis_sp._Pseud2_-_AB441344'       
--------------------------------------------------
--------------------------------------------------
----------------------------------------ACCGGGTGTT
TTTTGTCAATGCACTATTGTGCGGAGGTCGGTTTGGCTTTTGCCTCGGTG
GGGCATATTATGCGGGATGTTAACTATGGGTTTTTACTAAGATACTTTCA
TGCTAATGGGGCTTCTTTGTTTTTTCTGTGCCTTTATATTCATATAGGTA
GAAGTTTGTATTATGGGGGGTATACTAAAACTGAAG-TTTGGCGAGTTGG
TATCGTAATATTTCTTTTGACTATGGGCACTGCTTTTATGGGCTATGTGT
TACC-TTGA-GGTCAAATGTCTTTTTGGGGGGCCACGGTTATTACAAATT
TGTTGTCTGCTTTTCCTTATGTGGGAACAGACATTGTTCAATGGGTCTGG
GGAGGATTTAGTGTTTCTAGCGCCACGCTTACTCGATTCTTTAGCCTTCA
TTTTTTATTTCCCTTTC-TTTTAGCAATTTTAGTTGGAGTTCATCTAATC
TATTTACATGTAGAGGGGTCGA-ATAGTCCTATTGG-AGTTAGGGGCCCG
GTGGATGACGTGATTTTTCATGTTTATTACACATCTAAGGATTGATATGG
GATGGTTGTTACGATCATGTTATTAAGTATCGTTGTGTACC---TGGCCC
CTAATTTATTAGGTGATCCAGAAAATTTTATTCAAGCCAATCCATTGGTG
ACTCCAGTTCATATTCAGCCGGAGTGGTATTTTTTATTTGCCTATGCGAT
TTTACGCTCAATCCCGAATAAATTGGGGGGAGTGGTGTCTATGTTTTTTA
GCATATTAATTTTATTTTTTCTC---------------------------
--------------------------------------------------
--------------------------------------------------
--------------------------------------------------
--------------------------------------------------
----
'Pseudosiderastrea_formosa_-_JN600483'         
--------------------------------------------------
--------------------------------------------------
-------------------------------------------GGGTGCT
TTTTGTCCATGCACTATTGTGCAGAAGTCGGTTTGGCTTTTGCATCGGTG
GGACATATTATGCGCGATGTGAACTATGGGTTTTTATTAAGATATTTTCA
TGCTAATGGGGCTTCTCTGTTTTTTTTGTGTCTCTATCTTCATATTGGGA
GAAGTTTGTATTATGGGGGTTATTCGAAAGGCCCGG-TTTGGCGAGTTGG
AATCGTAATATTTCTTTTGACGATGGCGACGGCTTTTATGGGTTATGTGT
TACC-TTGA-GGTCAAATGTCCTTTTGGGGGGCAACAGTTATTACAAATT
TATTGTCCGCTATTCCCTATGTGGGGACAGATATTGTGCAATGAGTTTGG
GGGGGGTTTAGTGTTTCTGGGGCCACGCTCACTAGATTCTTTAGTCTTCA
TTTTCTCTTTCCTTTT-CTTTTAGCAATTTTAGTTGGGGTTCATTTAGTA
TATTTACATGTAGAGGGGTCAA-ATAGTCCTGTGGG-GTCTAAGTCCCCT
GTGGATGATGTAGTTTTTCATGTTTATTATACATCCAAGGATTGATATGG
AATAGTAATTACGCTTATGTTATTGAGTATTATTGTGTATT---TGGCGC
CTAATTTATTGGGTGACCCAGAAAATTTTATTCAAGCCAATTCCTTGGTG
ACTCCAGTGCACATTCAGCCTGAGTGATATTTTTTATTTGCTTATGCAAT
CTTGCGTTCAATACCGAATAAACTTGGGGGGGTTGTGTCTATGTTTTTAA
GTATATTAATTTTATTTTTTTTT---------------------------
--------------------------------------------------
--------------------------------------------------
--------------------------------------------------
--------------------------------------------------
----
'Pseudosiderastrea_formosa_-_JN600484'         
--------------------------------------------------
--------------------------------------------------
-------------------------------------------GGGTGCT
TTTTGTCCATGCACTATTGTGCAGAAGTCGGTTTGGCTTTTGCATCGGTG
GGACATATTATGCGCGATGTGAACTATGGGTTTTTATTAAGATATTTTCA
TGCTAATGGGGCTTCTTTGTTTTTTTTGTGTCTCTATCTTCATATTGGGA
GAAGTTTGTATTATGGGGGTTATTCGAAAGGCCCGG-TTTGGCGAGTTGG
AATCGTAATATTTCTTTTGACGATGGCGACGGCTTTTATGGGTTATGTGT
TACC-TTGA-GGTCAAATGTCCTTTTGGGGGGCAACAGTTATTACAAATT
TATTGTCCGCTATTCCCTATGTGGGGACAGATATTGTGCAATGAGTTTGG
GGGGGGTTTAGTGTTTCTGGGGCCACGCTCACTAGATTCTTTAGTCTTCA
TTTTCTCTTTCCTTTT-CTTTTAGCAATTTTAGTTGGGGTTCATTTAGTA
TATTTACATGTAGAGGGGTCAA-ATAGTCCTGTGGG-GTCTAAGTCCCCT
GTGGATGATGTAGTTTTTCATGTTTATTATACATCCAAGGATTGATATGG
AATAGTAATTACGCTTATGTTATTGAGTATTATTGTGTATT---TGGCGC
CTAATTTATTGGGTGACCCAGAAAATTTTATTCAAGCCAATTCCTTGGTG
ACTCCAGTGCACATTCAGCCTGAGTGATATTTTTTATTTGCTTATGCAAT
CTTGCGTTCAATACCGAATAAACTTGGGGGGGTTGTGTCTATGTTTTTAA
GTATATTAATTTTATTTTTTTTT---------------------------
--------------------------------------------------
--------------------------------------------------
--------------------------------------------------
--------------------------------------------------
----
'Pseudosiderastrea_formosa_-_JN600485'         
--------------------------------------------------
--------------------------------------------------
-------------------------------------------GGGTGCT
TTTTGTCCATGCACTATTGTGCAGAAGTCGGTTTGGCTTTTGCATCGGTG
GGACATATTATGCGCGATGTGAACTATGGGTTTTTATTAAGATATTTTCA
TGCTAATGGGGCTTCTTTGTTTTTTTTGTGTCTCTATCTTCATATTGGGA
GAAGTTTGTATTATGGGGGTTATTCGAAAGGCCCGG-TTTGGCGAGTTGG
AATCGTAATATTTCTTTTGACGATGGCGACGGCTTTTATGGGTTATGTGT
TACC-TTGA-GGTCAAATGTCCTTTTGGGGGGCAACAGTTATTACAAATT
TATTGTCCGCTATTCCCTATGTGGGGACAGATATTGTGCAATGAGTTTGG
GGGGGGTTTAGTGTTTCTGGGGCCACGCTCACTAGATTCTTTAGTCTTCA
TTTTCTCTTTCCTTTT-CTTTTAGCAATTTTAGTTGGGGTTCATTTAGTA
TATTTACATGTAGAGGGGTCAA-ATAGTCCTGTGGG-GTCTAAGTCCCCT
GTGGATGATGTAGTTTTTCATGTTTATTATACATCCAAGGATTGATATGG
AATAGTAATTACGCTTATGTTATTGAGTATTATTGTGTATT---TGGCGC
CTAATTTATTGGGTGACCCAGAAAATTTTATTCAAGCCAATTCCTTGGTG
ACTCCAGTGCACATTCAGCCTGAGTGATATTTTTTATTTGCTTATGCAAT
CTTGCGTTCAATACCGAATAAACTTGGGGGGGTTGTGTCTATGTTTTTAA
GTATATTAATTTTATTTTTTTTT---------------------------
--------------------------------------------------
--------------------------------------------------
--------------------------------------------------
--------------------------------------------------
----
'Pseudosiderastrea_tayami_-_JN600486'          
--------------------------------------------------
--------------------------------------------------
-------------------------------------------GGGTGCT
TTTTGTCCATGCACTATTGTGCAGAGGTCGGTTTGGCTTTTGCATCGGTG
GGACATATTATGCGCGATGTGAACTATGGGTTTTTATTAAGATATTTTCA
TGCTAATGGGGCTTCTTTGTTTTTTTTGTGTCTCTATCTTCATATTGGGA
GAAGTTTGTATTATGGGGGTTATTCGAAAGGCCCGG-TTTGGCGAGTTGG
AATTGTAATATTTCTTTTGACGATGGCGACGGCTTTTATGGGTTATGTGT
TACC-TTGA-GGTCAAATGTCCTTTTGGGGGGCAACAGTTATTACAAATT
TATTGTCCGCTATTCCCTATGTGGGGACAGATATTGTGCAATGAGTTTGG
GGGGGGTTTAGTGTTTCTGGGGCCACGCTCACTAGATTCTTTAGTCTTCA
TTTTCTCTTCCCTTTT-CTTTTAGCAATTTTAGTTGGGGTTCATTTAGTA
TATTTACATGTAGAGGGGTCAA-ATAGTCCTGTGGG-GTCTAAGTCCCCT
GTGGATGATGTAGTTTTTCATGTTTATTATACATCCAAGGATTGATATGG
AATAGTAATTACGCTTATGTTATTGAGTATTATTGTGTATT---TGGCGC
CTAATTTATTGGGTGACCCAGAAAATTTTATTCAAGCCAATTCCTTGGTG
ACTCCAGTGCACATTCAGCCTGAGTGATATTTTTTATTTGCTTATGCAAT
CTTGCGTTCAATACCGAATAAACTTGGGGGGGTTGTGTCTATGTTTTTAA
GTATATTAATTTTATTTTTTTTT---------------------------
--------------------------------------------------
--------------------------------------------------
--------------------------------------------------
--------------------------------------------------
----
'Pseudosiderastrea_tayami_-_JN600487'          
--------------------------------------------------
--------------------------------------------------
-------------------------------------------GGGTGCT
TTTTGTCCATGCACTATTGTGCAGAGGTCGGTTTGGCTTTTGCATCGGTG
GGACATATTATGCGCGATGTGAACTATGGGTTTTTATTAAGATATTTTCA
TGCTAATGGGGCTTCTTTGTTTTTTTTGTGTCTCTATCTTCATATTGGGA
GAAGTTTGTATTATGGGGGTTATTCGAAAGGCCCGG-TTTGGCGAGTTGG
AATTGTAATATTTCTTTTGACGATGGCGACGGCTTTTATGGGTTATGTGT
TACC-TTGA-GGTCAAATGTCCTTTTGGGGGGCAACAGTTATTACAAATT
TATTGTCCGCTATTCCCTATGTGGGGACAGATATTGTGCAATGAGTTTGG
GGGGGGTTTAGTGTTTCTGGGGCCACGCTCACTAGATTCTTTAGTCTTCA
TTTTCTCTTCCCTTTT-CTTTTAGCAATTTTAGTTGGGGTTCATTTAGTA
TATTTACATGTAGAGGGGTCAA-ATAGTCCTGTGGG-GTCTAAGTCCCCT
GTGGATGATGTAGTTTTTCATGTTTATTATACATCCAAGGATTGATATGG
AATAGTAATTACGCTTATGTTATTGAGTATTATTGTGTATT---TGGCGC
CTAATTTATTGGGTGACCCAGAAAATTTTATTCAAGCCAATTCCTTGGTG
ACTCCAGTGCACATTCAGCCTGAGTGATATTTTTTATTTGCTTATGCAAT
CTTGCGTTCAATACCGAATAAACTTGGGGGGGTTGTGTCTATGTTTTTAA
GTATATTAATTTTATTTTTTTTT---------------------------
--------------------------------------------------
--------------------------------------------------
--------------------------------------------------
--------------------------------------------------
----
'Pseudosiderastrea_tayami_-_JN600488'          
--------------------------------------------------
--------------------------------------------------
-------------------------------------------GGGTGCT
TTTTGTCCATGCACTATTGTGCAGAGGTCGGTTTGGCTTTTGCATCGGTG
GGACATATTATGCGCGATGTGAACTATGGGTTTTTATTAAGATATTTTCA
TGCTAATGGGGCTTCTTTGTTTTTTTTGTGTCTCTATCTTCATATTGGGA
GAAGTTTGTATTATGGGGGTTATTCGAAAGGCCCGG-TTTGGCGAGTTGG
AATTGTAATATTTCTTTTGACGATGGCGACGGCTTTTATGGGTTATGTGT
TACC-TTGA-GGTCAAATGTCCTTTTGGGGGGCAACAGTTATTACAAATT
TATTGTCCGCTATTCCCTATGTGGGGACAGATATTGTGCAATGAGTTTGG
GGGGGGTTTAGTGTTTCTGGGGCCACGCTCACTAGATTCTTTAGTCTTCA
TTTTCTCTTCCCTTTT-CTTTTAGCAATTTTAGTTGGGGTTCATTTAGTA
TATTTACATGTAGAGGGGTCAA-ATAGTCCTGTGGG-GTCTAAGTCCCCT
GTGGATGATGTAGTTTTTCATGTTTATTATACATCCAAGGATTGATATGG
AATAGTAATTACGCTTATGTTATTGAGTATTATTGTGTATT---TGGCGC
CTAATTTATTGGGTGACCCAGAAAATTTTATTCAAGCCAATTCCTTGGTG
ACTCCAGTGCACATTCAGCCTGAGTGATATTTTTTATTTGCTTATGCAAT
CTTGCGTTCAATACCGAATAAACTTGGGGGGGTTGTGTCTATGTTTTTAA
GTATATTAATTTTATTTTTTTTT---------------------------
--------------------------------------------------
--------------------------------------------------
--------------------------------------------------
--------------------------------------------------
----
'Rhodactis_mussoides_-_AB441348'               
--------------------------------------------------
--------------------------------------------------
----------------------------------------ACCGGGTGTT
TTTTGTCAATGCACTATTGTGCGGAGGTCGGTTTGGCTTTTGCCTCGGTG
GGACATATTATGCGCGATGTAAACTATGGTTTTTTACTAAGACACTTTCA
TGCCAATGGGGCTTCTCTGTTTTTTCTGTGCCCCTATATTCATATAGGTA
GAAGTTTGTATTATGGGGGCTATACTAAAACTTCAG-TTTGGCGAGTTGG
TATAATAATATTTGTTTTGACCATGGGTACTGCTTTTATGGGCTATGTGT
TACC-TTGA-GGTCAGATGTCTTTTTGGGCGGCTACGGTTATTACGAACC
TATTGTCTGCTTTTCCTTATGTGGGAGCAGATATTGTTCAATGGGTTTGG
GGGGGGTTTAGTGTTTCTAGCGCTACGCTCACTCGATTTTTTGGTCTGCA
TTTTCTATTCCCTTTTC-TTTTAGCAATTTTAGTTGGAGTTCATTTAATC
TATTTACATGTAGAGGGGTCGA-ATAGTCCTATCGG-AGTTAAGGGCCCG
GTGGATGACGTGGTCTTTCATGTTTATTACACATCTAAGGATTGATATGG
AATGGTAGTTACGATCGTGTTATTAAGTGTTATTGTGTACC---TAGCCC
CTAATTTATTAGGTGACCCAGAAAATTTTATTCAAGCCAATTCATTGGTG
ACTCCAGTTCATATTCAGCCTGAGTGGTATTTTTTATTTGCTTATGCGAT
CTTACGTTCGATCCCCAATAAATTGGGGGGAGTGGTCTCTATGTTTTTTA
GTATATTAATCTTATTTTTTCTT---------------------------
--------------------------------------------------
--------------------------------------------------
--------------------------------------------------
--------------------------------------------------
----
'Rhodactis_sp._OKRhod_-_AB441350'              
--------------------------------------------------
--------------------------------------------------
----------------------------------------ACCGGGTGTT
TTTTGTCAATGCACTATTGTGCGGAGGTCGGTTTGGCTTTTGCCTCGGTG
GGACATATTATGCGCGATGTAAACTATGGTTTTTTACTAAGATACTTTCA
TGCCAATGGGGCTTCTCTATTTTTTCTGTGCCTCTATATTCATATAGGTA
GAAGTTTGTATTATGGGGGCTATACTAAAACTTCGG-TTTGGCGAGTTGG
TCTAATAATATTTGTTTTGACCATGGGGACTGCTTTTATGGGCTATGTGT
TACC-TTGA-GGTCAAATGTCTTTTTGGGGGGCCACGGTTATTACGAACC
TATTGTCTGCTTTTCCTTATGTGGGAGCAGATATTGTTCAATGGGTTTGG
GGGGGATTTAGTGTTTCTAGCGCTACGCTCACTCGATTCTTTAGTCTTCA
CTTTCTATTTCCTTTTC-TTTTAGCAATTTTAGTTGGAGTTCATTTAATC
TATTTACATGTAGAGGGGTCGA-ATAGTCCTATCGG-AGTTAAGGGCCCG
GTGGATGACGTGATCTTTCATGTTTATTACACATCTAAGGATTGATATGG
AATGGTAGTTACGATCATGTTATTAAGTGTTATTGTGTACC---TAGCCC
CTAATTTATTAGGTGACCCAGAAAATTTTATTCAAGCTAATTCATTGGTG
ACTCCAGTTCATATTCAGCCTGAGTGGTATTTTTTATTTGCTTATGCGAT
CTTGCGTTCGATCCCCAATAAATTGGGGGGAGTGGTCTCTATGTTTTTTA
GTATATTAATCTTATTTTTTCTT---------------------------
--------------------------------------------------
--------------------------------------------------
--------------------------------------------------
--------------------------------------------------
----
'Ricordea_florida_-_AB441345'                  
--------------------------------------------------
--------------------------------------------------
----------------------------------------ACTGGGTGTT
TTTTGTCAATGCACTATTGTGCGGAGGTTGGTTTGGCTTTTGCCTCGGTG
GGACATATTATGCGTGATGTAAACTATGGATTTTTATTAAGATACTTTCA
TGCCAATGGGGCCTCTCTGTTTTTTCTGTGCCTTTATATTCATATAGGTA
GAAGTTTGTATTATGGAGGTTATACTAAAACTTCGG-TTTGGGGAGTTGG
TATAGTAATATTTCTTTTGACCATGGCTACTGCTTTTATGGGGTATGTGT
TACC-TTGA-GGTCAAATGTCTTTTTGGGGGGCCACGGTTATTACGAACC
TGTTGTCGGCTTTTCCTTATGTGGGAACAGATATTGTTCAATGGGTTTGA
GGAGGATTTAGTGTTTCTAGCGCTACGCTTACTCGATTTTTTAGTCTTCA
TTTTCTATTTCCTTTTA-TTTTAGCCATTTTAGTTGGAGTTCATCTAATT
TATTTACATGTAGAGGGGTCGA-ATAGTCCTATCGG-AGTTAAGGGTTCG
GTGGATGATGTGATCTTTCATGTTTATTACACATCTAAGGACTGATATGG
GATGGTAGTTATGATTATGTTATTAAGTGTTATTGTGTACT---TAGCCC
CTAATTTATTAGGTGATCCAGAAAATTTTATTCAAGCTAATTCATTGGTG
ACTCCAGTTCATATTCAGCCTGAGTGGTATTTTTTATTTGCTTATGCGAT
TTTACGTTCAATCCCCAATAAACTGGGGGGAGTAGTATCTATGTTTTTTA
GTATATTAATTTTATTTTTTCTC---------------------------
--------------------------------------------------
--------------------------------------------------
--------------------------------------------------
--------------------------------------------------
----
'Ricordea_yuma_-_AB441346'                     
--------------------------------------------------
--------------------------------------------------
----------------------------------------ACCGGGTGTT
TTTTGTCAATGCACTATTGTGCGGAGGTCGGTTTGGCTTTTGCCTCGGTG
GGACATATTATGCGTGATGTAAATTATGGATTTTTATTAAGATACTTTCA
TGCCAATGGGGCCTCTCTGTTTTTTTTATGCCTCTATATTCATATAGGTA
GAAGTTTGTATTATGGAGGTTATACTAAAACTTCGG-TTTGGGGAGTTGG
TATAGTAATATTTCTTTTGACCATGGCTACTGCTTTTATGGGGTATGTGT
TACC-TTGA-GGTCAAATGTCTTTTTGGGGGGCCACGGTTATTACGAACC
TGTTGTCGGCTTTTCCTTATGTGGGAACAGGTATTGTTCAATGGGTTTGA
GGAGGATTTAGTGTTTCTAGCGCTACGCTTACTCGATTTTTTAGTCTTCA
TTTTCTATTTCCTTTTA-TTTTAGCCATTTTAGTTGGAGTTCATCTAATT
TATTTACATGTAGAGGGGTCGA-ATAGTCCTATCGG-AGTTAAGGGTCCG
GTGGATGATGTGATCTTTCATGTTTATTACACATCTAAGGACTGATATGG
GATGGTAGTTATGATCGTGTTATTAAGTATTATTGTGTACT---TAGCCC
CTAATTTATTAGGTGATCCAGAAAATTTTATTCAAGCTAATTCATTGGTG
ACTCCAGTTCATATTCAGCCTGAGTGGTATTTTTTATTTGCTTATGCGAT
TTTACGTTCAATCCCCAATAAACTGGGGGGAGTAGTATCTATGTTTTTTA
GTATATTAATTTTATTTTTTCTC---------------------------
--------------------------------------------------
--------------------------------------------------
--------------------------------------------------
--------------------------------------------------
----
'Ricordea_yuma_-_AB441347'                     
--------------------------------------------------
--------------------------------------------------
----------------------------------------ACCGGGTGTT
TTTTGTCAATGCACTATTGTGCGGAGGTCGGTTTGGCTTTTGCCTCGGTG
GGACATATTATGCGTGATGTAAATTATGGATTTTTATTAAGATACTTTCA
TGCCAATGGGGCCTCTCTGTTTTTTTTATGCCTCTATATTCATATAGGTA
GAAGTTTGTATTATGGAGGTTATACTAAAACTTCGG-TTTGGGGAGTTGG
TATAGTAATATTTCTTTTGACCATGGCTACTGCTTTTATGGGGTATGTGT
TACC-TTGA-GGTCAAATGTCTTTTTGGGGGGCCACGGTTATTACGAACC
TGTTGTCGGCTTTTCCTTATGTGGGAACAGATATTGTTCAATGGGTTTGA
GGAGGATTTAGTGTTTCTAGCGCTACGCTTACTCGATTTTTTAGTCTTCA
TTTTCTATTTCCTTTTA-TTTTAGCCATTTTAGTTGGAGTTCATCTAATT
TATTTACATGTAGAGGGGTCGA-ATAGTCCTATCGG-AGTTAAGGGTCCG
GTGGATGATGTGATCTTTCATGTTTATTACACATCTAAGGACTGATATGG
GATGGTAGTTATGATCGTGTTATTAAGTATTATTGTGTACT---TAGCCC
CTAATTTATTAGGTGATCCAGAAAATTTTATTCAAGCTAATTCATTGGTG
ACTCCAGTTCATATTCAGCCTGAGTGGTATTTTTTATTTGCTTATGCGAT
TTTACGTTCAATCCCCAATAAACTGGGGGGAGTAGTATCTATGTTTTTTA
GTATATTAATTTTATTTTTTCTC---------------------------
--------------------------------------------------
--------------------------------------------------
--------------------------------------------------
--------------------------------------------------
----
'Scapophyllia_cylindrica_-_AB441283'           
--------------------------------------------------
--------------------------------------------------
----------------------------------------ACAGGGTGTT
TTTTATCGATGCATTATTGTTCAGATGCGGGTCTTGCGTTTGCTTCTATT
GGGCACATAATGCGCGATGTTAACTATGGGTTTTTATTAAGATATTTACA
TGCAAATGGTGCTTCTTTGTTTTTTTTTTGTCTTTATGTTCATATTGGAC
GAGGGTTATATTATGGGGGGTATTTAAGATTTCATG-TTTGGAGTGTTGG
TGTTTTGCTTTTTTTATTGACTATGGCGACCGCTTTTATGGGTTATGTTT
TGCC-TTGG-GGCCAAATGTCTTTTTGGGGTGCGACTGTTATTACCAATT
TACTATCTGCAATACCCTATTTTGGGGTGGATATAGTTCAATGGGTTTGA
GGTGGTTTTAGTGTTTCTGGGGCTACATTAAATCGGTTTTTTAGTTTGCA
TTTCTTGCTTCCTTTTA-TTTTAGCCTTTCTTGCTATTATTCACTTAGTT
TATTTACATGTTGATGGGTCAAAT-AATCCTGTCGG-CTTAAGCTCTTCG
ATGGACAGTGTTTCTTTTCATACTTTTTATACTTCGAAAGATCTTTTTGG
CTTCTTTTTTTTATTTTTTTTATTTTTTTTTTTTGTTTTTT---TTTGGC
CTAATTTCTTAGGAGACGCAGAGAATTTTATTCAGGCGAATTCTTTAGTT
ACTCCTGTTCACATTCAACCCGAGTGGTACTTTTTATTTGCTTATGCCAT
TTTGCGTTCAATACCAAATAAATTGGGGGGGGTTGTTGCTATGTTTTGTA
GTATTTTAATTTTATTTTTTTTA---------------------------
--------------------------------------------------
--------------------------------------------------
--------------------------------------------------
--------------------------------------------------
----
'Seriatopora_hystrix_-_AB441319'               
--------------------------------------------------
--------------------------------------------------
----------------------------------------ACTGGGTGTT
TTTTGTCTATGCATTATTGTTCTGATGTTAATTTTGCTTTTGCTTCAATT
GGTCATATCATGCGAGATGTTAATTATGGGTTTTTATTAAGATATCTTCA
TGCTAACGGTGCTTCTTTGTTTTTTTTTTGTCTTTATGTTCATATTGGTC
GAAGTTTATATTATGGGGGGTATTTAAAATTTCATG-TTTGAAGCATTGG
AGTTGTTATTTTTTTATTAACAATGGCTATTGCTTTTATGGGCTATGTTT
TGCC-TTGG-GGACAAATGTCTTTTTGAGGGGCAACTGTAATAACTAATT
TATTGTCTGCTATTCCTTATTTTGGGATTGATATTGTTCAGTGAGTGTGA
GGCGGGTTTAGTGTTTCTAATGCAACATTAAATCGGTTTTTTAGTTTACA
TTTTTTACTTCCTTTTA-TTTTAGTTTTTCTTGTTATTCTCCATTTAGTT
TATTTACATGTTGATGGGTCTAAT-AATTCAACAGG-ATTAAATTCTTCA
ATTGACGGAGTTTCATTTCATACTTTTTATACATCAAAAGATTTTTTTGG
TTTTTTTTTTCTTTTTTTTTTATTTTGTTTTTTTGTTTTTT---TTTTGC
CAAATTTATTAGGAGATGCTGAAAACTTTATTCAAGCGAATTCTTTGGTT
ACTCCGGTTCATATTCAACCAGAATGATATTTTTTATTTGCTTATGCAAT
ATTACGTTCTATACCAAATAAATTAGGTGGGGTTATTGCAATGTTTTGTA
GTATTTTTATTTTATTTTTTTTA---------------------------
--------------------------------------------------
--------------------------------------------------
--------------------------------------------------
--------------------------------------------------
----
'Seriatopora_sp._OK16_-_AB441317'              
--------------------------------------------------
--------------------------------------------------
----------------------------------------ACTGGGTGTT
TTTTGTCTATGCATTATTGTTCTGATGTTAATTTTGCTTTTGCTTCAATT
GGTCATATCATGCGAGATGTTAATTATGGGTTTTTATTAAGATATCTTCA
TGCTAACGGTGCTTCTTTGTTTTTTTTTTGTCTTTATGTTCATATTGGTC
GAAGTTTATATTATGGGGGGTATTTAAAATTTCATG-TTTGAAGCATTGG
AGTTGTTATTTTTTTATTAACAATGGCTATTGCTTTTATGGGCTATGTTT
TGCC-TTGG-GGACAAATGTCTTTTTGAGGGGCAACTGTAATAACTAATT
TATTGTCTGCTATTCCTTATTTTGGGATTGATATTGTTCAGTGAGTGTGA
GGCGGGTTTAGTGTTTCTAATGCAACATTAAATCGGTTTTTTAGTTTACA
TTTTTTACTTCCTTTTA-TTTTAGTTTTTCTTGTTATTCTCCATTTAGTT
TATTTACATGTTGATGGGTCTAAT-AATTCCACAGG-ATTAAATTCTTCC
ATTGACGGAGTTTCATTTCATACTTTTTATACATCCAAAGATTTTTTTGG
TTTTTTTTTTCTTTTTTTTTTATTTTGTTTTTTTGTTTTTT---TTTTGC
CAAATTTATTAGGAGATGCTGAAAACTTTATTCAAGCGAATTCTTTGGTT
ACTCCGGTTCATATTCAACCAGAATGATATTTTTTATTTGCTTATGCAAT
ATTACGTTCTATACCAAATAAATTAGGTGGGGTTATTGCTATGTTTTGTA
GTATTTTTATTTTATTTTTTTTA---------------------------
--------------------------------------------------
--------------------------------------------------
--------------------------------------------------
--------------------------------------------------
----
'Seriatopora_sp._OK17_-_AB441318'              
--------------------------------------------------
--------------------------------------------------
----------------------------------------ACTGGGTGTT
TTTTGTCTATGCATTATTGTTCTGATGTTAATTTTGCTTTTGCTTCAATT
GGTCATATCATGCGAGATGTTAATTATGGGTTTTTATTAAGATATCTTCA
TGCTAACGGTGCTTCTTTGTTTTTTTTTTGTCTTTATGTTCATATGGGTC
GAAGTTTATATTATGGGGGGTATTTAAAATTTCATG-TTTGAAGCATTGG
AGTTGTTATTTTTTTATTAACAATGGCTATGGCTTTTATGGGCTATGTTT
TGCC-TTGG-GGACAAATGTCTTTTTGAGGGGCAACTGTAATAACTAATT
TATTGTCTGCTATTCCTTATTTTGGGATTGATATTGTTCAGTGAGTGTGA
GGCGGGTTTAGTGTTTCTAATGCAACATTAAATCGGTTTTTTAGTTTACA
TTTTTTACTTCCTTTTA-TTTTAGTTTTTCTGGTTATTCTCCATTTAGTT
TATTTACATGTTGATGGGTCTAAT-AATTCAACAGG-ATTAAATTCTTCC
ATTGACGGAGTTTCATTTCATACTTTTTATACATCCAAAGATTTTTTTGG
TTTTTTTTTTCTTTTTTTTTTATTTTGTTTTTTTGTTTTTT---TTTTGC
CAAATTTATTAGGAGATGCTGAAAACTTTATTCAAGCGAATTCTTTGGTT
ACTCCGGTTCATATTCAACCAGAATGATATTTTTTATTTGCTTATGCAAT
ATTACGTTCTATACCAAATAAATTAGGTGGGGTTATTGCTATGTTTTGTA
GTATTTTTATTTTATTTTTTTTA---------------------------
--------------------------------------------------
--------------------------------------------------
--------------------------------------------------
--------------------------------------------------
----
'Siderastrea_glynni_-_JN600490'                
--------------------------------------------------
--------------------------------------------------
-------------------------------------------GGGTGTT
TTTTGTCCATGCATTATTGTGCAGAGGTCGGTTTGGCTTTTGCATCCGTG
GGACATATTATGCGTGATGTGAACTATGGGTTTTTATTAAGATATTTTCA
TGCCAATGGGGCTTCTTTGTTTTTTTTGTGTCTCTATCTTCATATTGGGA
GAAGTTTGTATTATGGGGGTTATTCGAACGCCCCGG-TTTGGCGAGTTGG
GATCGTAATATTTCTTTTGACGATGGCGACGGCTTTTATGGGCTATGTGT
TACC-TTGA-GGTCAAATGTCTTTTTGGGGGGCAACAGTTATTACAAATC
TATTGTCCGCTCTTCCTTATGTGGGGACAGATGTTGTGCAATGAGTTTGA
GGGGGGTTTAGTGTTTCTGGGGCTACGCTCACTAGATTCTTTAGTCTTCA
TTTTCTCTTCCCCTTT-ATTTTAGCAGTTTTAGTTGGGGTTCATTTAGTA
TATTTACATGTAGAGGGGTCAA-ATAGTCCTGTGGG-GTCTAAGTCTCCT
GTGGATGATGTCGTTTTTCATGTTTATTATACATCCAAGGATTGATATGG
AATAGTAATTACGCTTATGTTATTGAGTATTATTGTGTATT---TAGCGC
CTAATCTATTGGGCGACCCAGAAAATTTTATTCAAGCCAATTCATTGGTG
ACCCCAGTGCACATTCAACCTGAGTGATATTTTTTATTTGCCTATGCAAT
CTTGCGTTCAATACCAAATAAACTTGGGGGGGTTGTGGCTATGTTTTTTA
GTATATTAGTTTTATTTATTTTC---------------------------
--------------------------------------------------
--------------------------------------------------
--------------------------------------------------
--------------------------------------------------
----
'Siderastrea_radians_-_AB441297'               
--------------------------------------------------
--------------------------------------------------
----------------------------------------ACGGGGTGTT
TTTTGTCCATGCATTATTGTGCAGAGGTCGGTTTGGCTTTTGCATCCGTG
GGACATATTATGCGTGATGTGAACTATGGGTTTTTATTAAGATATTTTCA
TGCCAATGGGGCTTCTTTGTTTTTTTTGTGTCTCTATCTTCATATTGGGA
GAAGTTTGTATTATGGGGGTTATTCGAACGCCCCGG-TTTGGCGAGTTGG
GATCGTAATATTTCTTTTGACGATGGCGACGGCTTTTATGGGCTATGTGT
TACC-TTGA-GGTCAAATGTCTTTTTGGGGGGCAACAGTTATTACAAATC
TATTGTCCGCTCTTCCTTATGTGGGGACAGATGTTGTGCAATGAGTTTGA
GGGGGGTTTAGTGTTTCTGGGGCTACGCTCACTAGATTCTTTAGTCTTCA
TTTTCTCTTCCCCTTT-ATTTTAGCAGTTTTAGTTGGGGTTCATTTAGTA
TATTTACATGTAGAGGGGTCAA-ATAGTCCTGTGGG-GTCTAAGTCTCCT
GTGGATGATGTCGTTTTTCATGTTTATTATACATCCAAGGATTGATATGG
AATAGTAATTACGCTTATGTTATTGAGTATTATTGTGTATT---TAGCGC
CTAATCTATTGGGCGACCCAGAAAATTTTATTCAAGCCAATTCATTGGTG
ACCCCAGTGCACATTCAACCTGAGTGATATTTTTTATTTGCCTATGCAAT
CTTGCGTTCAATACCAAATAAACTTGGGGGGGTTGTGGCTATGTTTTTTA
GTATATTAGTTTTATTTATTTTC---------------------------
--------------------------------------------------
--------------------------------------------------
--------------------------------------------------
--------------------------------------------------
----
'Siderastrea_radians_-_JN600493'               
--------------------------------------------------
--------------------------------------------------
-------------------------------------------GGGTGTT
TTTTGTCCATGCATTATTGTGCAGAGGTCGGTTTGGCTTTTGCATCCGTG
GGACATATTATGCGTGATGTGAACTATGGGTTTTTATTAAGATATTTTCA
TGCCAATGGGGCTTCTTTGTTTTTTTTGTGTCTCTATCTTCATATTGGGA
GAAGTTTGTATTATGGGGGTTATTCGAACGCCCCGG-TTTGGCGAGTTGG
GATCGTAATATTTCTTTTGACGATGGCGACGGCTTTTATGGGCTATGTGT
TACC-TTGA-GGTCAAATGTCTTTTTGGGGGGCAACAGTTATTACAAATC
TATTGTCCGCTCTTCCTTATGTGGGGACAGATGTTGTGCAATGAGTTTGA
GGGGGGTTTAGTGTTTCTGGGGCTACGCTCACTAGATTCTTTAGTCTTCA
TTTTCTCTTCCCCTTT-ATTTTAGCAGTTTTAGTTGGGGTTCATTTAGTA
TATTTACATGTAGAGGGGTCAA-ATAGTCCTGTGGG-GTCTAAGTCTCCT
GTGGATGATGTCGTTTTTCATGTTTATTATACATCCAAGGATTGATATGG
AATAGTAATTACGCTTATGTTATTGAGTATTATTGTGTATT---TAGCGC
CTAATCTATTGGGCGACCCAGAAAATTTTATTCAAGCCAATTCATTGGTG
ACCCCAGTGCACATTCAACCTGAGTGATATTTTTTATTTGCCTATGCAAT
CTTGCGTTCAATACCAAATAAACTTGGGGGGGTTGTGGCTATGTTTTTTA
GTATATTAGTTTTATTTATTTTC---------------------------
--------------------------------------------------
--------------------------------------------------
--------------------------------------------------
--------------------------------------------------
----
'Siderastrea_radians_-_JN600494'               
--------------------------------------------------
--------------------------------------------------
-------------------------------------------GGGTGTT
TTTTGTCCATGCATTATTGTGCAGAGGTCGGTTTGGCTTTTGCATCCGTG
GGACATATTATGCGTGATGTGAACTATGGGTTTTTATTAAGATATTTTCA
TGCCAATGGGGCTTCTTTGTTTTTTTTGTGTCTCTATCTTCATATTGGGA
GAAGTTTGTATTATGGGGGTTATTCGAACGCCCCGG-TTTGGCGAGTTGG
GATCGTAATATTTCTTTTGACGATGGCGACGGCTTTTATGGGCTATGTGT
TACC-TTGA-GGTCAAATGTCTTTTTGGGGGGCAACAGTTATTACAAATC
TATTGTCCGCTCTTCCTTATGTGGGGACAGATGTTGTGCAATGAGTTTGA
GGGGGGTTTAGTGTTTCTGGGGCTACGCTCACTAGATTCTTTAGTCTTCA
TTTTCTCTTCCCCTTT-ATTTTAGCAGTTTTAGTTGGGGTTCATTTAGTA
TATTTACATGTAGAGGGGTCAA-ATAGTCCTGTGGG-GTCTAAGTCTCCT
GTGGACGATGTCGTTTTTCATGTTTATTATACATCCAAGGATTGATATGG
AATAGTAATTACGCTTATGTTATTGAGTATTATTGTGTATT---TAGCGC
CTAATCTATTGGGCGACCCAGAAAATTTTATTCAAGCCAATTCATTGGTG
ACCCCAGTGCACATTCAACCTGAGTGATATTTTTTATTTGCCTATGCAAT
CTTGCGTTCAATACCAAATAAACTTGGGGGGGTTGTGGCTATGTTTTTTA
GTATATTAGTTTTATTTATTTTC---------------------------
--------------------------------------------------
--------------------------------------------------
--------------------------------------------------
--------------------------------------------------
----
'Siderastrea_savignyana_-_AB441299'            
--------------------------------------------------
--------------------------------------------------
----------------------------------------ACGGGGTGCT
TTTTGTCCATGCACTATTGTGCAGAAGTCGGTTTGGCTTTTGCATCGGTG
GGACATATTATGCGCGATGTGAACTATGGGTTTTTATTAAGATATTTTCA
TGCTAATGGGGCTTCTCTGTTTTTTTTGTGTCTCTATCTTCATATTGGGA
GAAGTTTGTATTATGGGGGTTATTCGAAAGGCCCGG-TTTGGCGAGTTGG
AATCGTAATATTTCTTTTGACGATGGCGACGGCTTTTATGGGTTATGTGT
TACC-TTGA-GGTCAAATGTCCTTTTGGGGGGCAACAGTTATTACAAATT
TATTGTCCGCTATTCCCTATGTGGGGACAGATATTGTGCAATGAGTTTGG
GGGGGGTTTAGTGTTTCTGGGGCCACGCTCACTAGATTCTTTAGTCTTCA
TTTTCTCTTTCCTTTT-CTTTTAGCAATTTTAGTTGGGGTTCATTTAGTA
TATTTACATGTAGAGGGGTCAA-ATAGTCCTGTGGG-GTCTAAGTCCCCT
GTGGATGATGTAGTTTTTCATGTTTATTATACATCCAAGGATTGATATGG
AATAGTAATTACGCTTATGTTATTGAGTATTATTGTGTATT---TGGCGC
CTAATTTATTGGGTGACCCAGAAAATTTTATTCAAGCCAATTCCTTGGTG
ACTCCAGTGCACATTCAGCCTGAGTGATATTTTTTATTTGCTTATGCAAT
CTTGCGTTCAATACCGAATAAACTTGGGGGGGTTGTGTCTATGTTTTTAA
GTATATTAATTTTATTTTTTTTT---------------------------
--------------------------------------------------
--------------------------------------------------
--------------------------------------------------
--------------------------------------------------
----
'Siderastrea_savignyana_-_AB441300'            
--------------------------------------------------
--------------------------------------------------
----------------------------------------ACGGGGTGCT
TTTTGTCCATGCATTATTGTGCAGAGGTCGGTTTGGCTTTTGCATCCGTG
GGACATATTATGCGTGATGTGAACTATGGGTTTTTATTAAGATATTTTCA
TGCTAATGGGGCTTCTTTGTTTTTTTTGTGTCTCTATCTTCATATTGGGA
GAGGTTTGTATTATGGGAGTTATTCGAAAACTGAGG-TTTGGCGAGTTGG
GATCGTAATATTTCTTTTGACGATGGCGACGGCTTTTATGGGCTATGTGT
TACC-TTGA-GGTCAAATGTCTTTTTGGGGGGCAACTGTTATTACAAATC
TATTGTCCGCTCTTCCTTATGTGGGGACAGATGTGGTGCAATGAGTCTGA
GGGGGGTTTAGTGTTTCTGGGGCTACGCTCACTAGATTCTTTAGTCTTCA
TTTTCTCTTCCCCTTT-ATTTTAGCCATTTTAGTTGGGGTTCATTTAGTC
TATTTACATGTAGAGGGGTCAA-ATAGTCCTGTGGG-GTCTAAGTCTCCA
GTGGATGATGTCGTTTTTCATGTTTATTATACATCCAAGGATTGATATGG
AATAGTAATTACGCTTATGTTATTGAGTATTATTGTGTATT---TGGCGC
CTAATCTATTGGGCGATCCAGAAAATTTTATTCAAGCCAATTCATTGGTG
ACCCCAGTGCACATTCAGCCTGAGTGATATTTTTTATTTGCCTATGCAAT
CTTGCGTTCAATACCAAATAAACTCGGGGGGGTTGTGGCTATGTTTTTTA
GTATATTAGTTTTATTTATTTTC---------------------------
--------------------------------------------------
--------------------------------------------------
--------------------------------------------------
--------------------------------------------------
----
'Siderastrea_savignyana_-_JN600489'            
--------------------------------------------------
--------------------------------------------------
-------------------------------------------GGGTGCT
TTTTGTCCATGCATTATTGTGCAGAGGTCGGTTTGGCTTTTGCATCCGTG
GGACATATTATGCGTGATGTGAACTATGGGTTTTTATTAAGATATTTTCA
TGCTAATGGGGCTTCTTTGTTTTTTTTGTGTCTCTATCTTCATATTGGGA
GAGGTTTGTATTATGGGAGTTATTCGAAAACTGAGG-TTTGGCGAGTTGG
GATCGTAATATTTCTTTTGACGATGGCGACGGCTTTTATGGGCTATGTGT
TACC-TTGA-GGTCAAATGTCTTTTTGGGGGGCAACTGTTATTACAAATC
TATTGTCCGCTCTTCCTTATGTGGGGACAGATGTGGTGCAATGAGTCTGA
GGGGGGTTTAGTGTTTCTGGGGCTACGCTCACTAGATTCTTTAGTCTTCA
TTTTCTCTTCCCCTTT-ATTTTAGCAATTTTAGTTGGGGTTCATTTAGTC
TATTTACATGTAGAGGGGTCAA-ATAGTCCTGTGGG-GTCTAAGTCTCCT
GTGGATGATGTCGTTTTTCATGTTTATTATACATCCAAGGATTGATATGG
AATAGTAATTACGCTTATGTTATTGAGTATTATTGTGTATT---TGGCGC
CTAATCTATTGGGCGATCCAGAAAATTTTATTCAAGCCAATTCATTGGTG
ACCCCAGTGCACATTCAGCCTGAGTGATATTTTTTATTTGCCTATGCAAT
CTTGCGTTCAATACCAAATAAACTCGGGGGGGTTGTGGCTATGTTTTTTA
GTATATTAGTTTTATTTATTTTC---------------------------
--------------------------------------------------
--------------------------------------------------
--------------------------------------------------
--------------------------------------------------
----
'Siderastrea_savignyana_-_JN600491'            
--------------------------------------------------
--------------------------------------------------
-------------------------------------------GGGTGCT
TTTTGTCCATGCATTATTGTGCAGAGGTCGGTTTGGCTTTTGCATCCGTG
GGACATATTATGCGTGATGTGAACTATGGGTTTTTATTAAGATATTTTCA
TGCTAATGGGGCTTCTTTGTTTTTTTTGTGTCTCTATCTTCATATTGGGA
GAGGTTTGTATTATGGGAGTTATTCGAAAACTGAGG-TTTGGCGAGTTGG
GATCGTAATATTTCTTTTGACGATGGCGACGGCTTTTATGGGCTATGTGT
TACC-TTGA-GGTCAAATGTCTTTTTGGGGGGCAACTGTTATTACAAATC
TATTGTCCGCTCTTCCTTATGTGGGGACAGATGTGGTGCAATGAGTCTGA
GGGGGGTTTAGTGTTTCTGGGGCTACGCTCACTAGATTCTTTAGTCTTCA
TTTTCTCTTCCCCTTT-ATTTTAGCCATTTTAGTTGGGGTTCATTTAGTC
TATTTACATGTAGAGGGGTCAA-ATAGTCCTGTGGG-GTCTAAGTCTCCT
GTGGATGATGTCGTTTTTCATGTTTATTATACATCCAAGGATTGATATGG
AATAGTAATTACGCTTATGTTATTGAGTATTATTGTGTATT---TGGCGC
CTAATCTATTGGGCGATCCAGAAAATTTTATTCAAGCCAATTCATTGGTG
ACCCCAGTGCACATTCAGCCTGAGTGATATTTTTTATTTGCCTATGCAAT
CTTGCGTTCAATACCAAATAAACTCGGGGGGGTTGTGGCTATGTTTTTTA
GTATATTAGTTTTATTTATTTTC---------------------------
--------------------------------------------------
--------------------------------------------------
--------------------------------------------------
--------------------------------------------------
----
'Siderastrea_savignyana_-_JN600492'            
--------------------------------------------------
--------------------------------------------------
-------------------------------------------GGGTGCT
TTTTGTCCATGCATTATTGTGCAGAGGTCGGTTTGGCTTTTGCATCCGTG
GGACATATTATGCGTGATGTGAACTATGGGTTTTTATTAAGATATTTTCA
TGCTAATGGGGCTTCTTTGTTTTTTTTGTGTCTCTATCTTCATATTGGGA
GAGGTTTGTATTATGGGAGTTATTCGAAAACTGAGG-TTTGGCGAGTTGG
GATCGTAATATTTCTTTTGACGATGGCGACGGCTTTTATGGGCTATGTGT
TACC-TTGA-GGTCAAATGTCTTTTTGGGGGGCAACTGTTATTACAAATC
TATTGTCCGCTCTTCCTTATGTGGGGACAGATGTGGTGCAATGAGTCTGA
GGGGGGTTTAGTGTTTCTGGGGCTACGCTCACTAGATTCTTTAGTCTTCA
TTTTCTCTTCCCCTTT-ATTTTAGCCATTTTAGTTGGGGTTCATTTAGTC
TATTTACATGTAGAGGGGTCAA-ATAGTCCTGTGGG-GTCTAAGTCTCCT
GTGGATGATGTCGTTTTTCATGTTTATTATACATCCAAGGATTGATATGG
AATAGTAATTACGCTTATGTTATTGAGTATTATTGTGTATT---TGGCGC
CTAATCTATTGGGCGATCCAGAAAATTTTATTCAAGCCAATTCATTGGTG
ACCCCAGTGCACATTCAGCCTGAGTGATATTTTTTATTTGCCTATGCAAT
CTTGCGTTCAATACCAAATAAACTCGGGGGGGTTGTGGCTATGTTTTTTA
GTATATTAGTTTTATTTATTTTC---------------------------
--------------------------------------------------
--------------------------------------------------
--------------------------------------------------
--------------------------------------------------
----
'Siderastrea_siderea_-_AB441296'               
--------------------------------------------------
--------------------------------------------------
----------------------------------------ACGGGGTGTT
TTTTGTCCATGCATTATTGTGCAGAGGTCGGTTTGGCTTTTGCATCCGTG
GGACATATTATGCGTGATGTGAACTATGGGTTTTTATTAAGATATTTTCA
TGCCAATGGGGCTTCTTTGTTTTTTTTGTGTCTCTATCTTCATATTGGGA
GAAGTTTGTATTATGGGGGTTATTCGAACGCCCCGG-TTTGGCGAGTTGG
GATCGTAATATTTCTTTTGACGATGGCGACGGCTTTTATGGGCTATGTGT
TACC-TTGA-GGTCAAATGTCTTTTTGGGGGGCAACAGTTATTACAAATC
TATTGTCCGCTCTTCCTTATGTGGGGACAGATGTTGTGCAATGAGTTTGA
GGGGGGTTTAGTGTTTCTTGGGCTACGCTCACTAGATTCTTTAGTCTTCA
TTTTCTCTTCCCCTTT-ATTTTAGCAGTTTTAGTTGGGGTTCATTTAGTA
TATTTACATGTAGAGGGGTCAA-ATAGTCCTGTGGG-GTCTAAGTCTCCT
GTGGATGATGTCGTTTTTCATGTTTATTATACATCCAAGGATTGATATGG
AATAGTAATTACGCTTATGTTATTGAGTATTATTGTGTATT---TAGCGC
CTAATCTATTGGGCGACCCAGAAAATTTTATTCAAGCCAATTCATTGGTG
ACCCCAGTGCACATTCAACCTGAGTGATATTTTTTATTTGCCTATGCAAT
CTTGCGTTCAATACCAAATAAACTTGGGGGGGTTGTGGCTATGTTTTTTA
GTATATTAGTTTTATTTATTTTC---------------------------
--------------------------------------------------
--------------------------------------------------
--------------------------------------------------
--------------------------------------------------
----
'Siderastrea_siderea_-_JN600495'               
--------------------------------------------------
--------------------------------------------------
-------------------------------------------GGGTGTT
TTTTGTCCATGCATTATTGTGCAGAGGTCGGTTTGGCTTTTGCATCCGTG
GGACATATTATGCGTGATGTGAACTATGGGTTTTTATTAAGATATTTTCA
TGCCAATGGGGCTTCTTTGTTTTTTTTGTGTCTCTATCTTCATATTGGGA
GAAGTTTGTATTATGGGGGTTATTCGAACGCCCCGG-TTTGGCGAGTTGG
GATCGTAATATTTCTTTTGACGATGGCGACGGCTTTTATGGGCTATGTGT
TACC-TTGA-GGTCAAATGTCTTTTTGGGGGGCAACAGTTATTACAAATC
TATTGTCCGCTCTTCCTTATGTGGGGACAGATGTTGTGCAATGAGTTTGA
GGGGGGTTTAGTGTTTCTGGGGCTACGCTCACTAGATTCTTTAGTCTTCA
TTTTCTCTTCCCCTTT-ATTTTAGCAGTTTTAGTTGGGGTTCATTTAGTA
TATTTACATGTAGAGGGGTCAA-ATAGTCCTGTGGG-GTCTAAGTCTCCT
GTGGATGATGTCGTTTTTCATGTTTATTATACATCCAAGGATTGATATGG
AATAGTAATTACGCTTATGTTATTGAGTATTATTGTGTATT---TAGCGC
CTAATCTATTGGGCGACCCAGAAAATTTTATTCAAGCCAATTCATTGGTG
ACCCCAGTGCACATTCAACCTGAGTGATATTTTTTATTTGCCTATGCAAT
CTTGCGTTCAATACCAAATAAACTTGGGGGGGTTGTGGCTATGTTTTTTA
GTATATTAGTTTTATTTATTTTC---------------------------
--------------------------------------------------
--------------------------------------------------
--------------------------------------------------
--------------------------------------------------
----
'Siderastrea_siderea_-_JN600496'               
--------------------------------------------------
--------------------------------------------------
-------------------------------------------GGGTGTT
TTTTGTCCATGCATTATTGTGCAGAGGTCGGTTTGGCTTTTGCATCCGTG
GGACATATTATGCGTGATGTGAACTATGGGTTTTTATTAAGATATTTTCA
TGCCAATGGGGCTTCTTTGTTTTTTTTGTGTCTCTATCTTCATATTGGGA
GAAGTTTGTATTATGGGGGTTATTCGAACGCCCCGG-TTTGGCGAGTTGG
GATCGTAATATTTCTTTTGACGATGGCGACGGCTTTTATGGGCTATGTGT
TACC-TTGA-GGTCAAATGTCTTTTTGGGGGGCAACAGTTATTACAAATC
TATTGTCCGCTCTTCCTTATGTGGGGACAGATGTTGTGCAATGAGTTTGA
GGGGGGTTTAGTGTTTCTGGGGCTACGCTCACTAGATTCTTTAGTCTTCA
TTTTCTCTTCCCCTTT-ATTTTAGCAGTTTTAGTTGGGGTTCATTTAGTA
TATTTACATGTAGAGGGGTCAA-ATAGTCCTGTGGG-GTCTAAGTCTCCT
GTGGATGATGTCGTTTTTCATGTTTATTATACATCCAAGGATTGATATGG
AATAGTAATTACGCTTATGTTATTGAGTATTATTGTGTATT---TAGCGC
CTAATCTATTGGGCGACCCAGAAAATTTTATTCAAGCCAATTCATTGGTG
ACCCCAGTGCACATTCAACCTGAGTGATATTTTTTATTTGCCTATGCAAT
CTTGCGTTCAATACCAAATAAACTTGGGGGGGTTGTGGCTATGTTTTTTA
GTATATTAGTTTTATTTATTTTC---------------------------
--------------------------------------------------
--------------------------------------------------
--------------------------------------------------
--------------------------------------------------
----
'Siderastrea_stellata_-_AB441298'              
--------------------------------------------------
--------------------------------------------------
----------------------------------------ACGGGGTGTT
TTTTGTCCATGCATTATTGTGCAGAGGTCGGTTTGGCTTTTGCATCCGTG
GGACATATTATGCGTGATGTGAACTATGGGTTTTTATTAAGATATTTTCA
TGCCAATGGGGCTTCTTTGTTTTTTTTGTGTCTCTATCTTCATATTGGGA
GAAGTTTGTATTATGGGGGTTATTCGAACGCCCCGG-TTTGGCGAGTTGG
GATCGTAATATTTCTTTTGACGATGGCGACGGCTTTTATGGGCTATGTGT
TACC-TTGA-GGTCAAATGTCTTTTTGGGGGGCAACAGTTATTACAAATC
TATTGTCCGCTCTTCCTTATGTGGGGACAGATGTTGTGCAATGAGTTTGA
GGGGGGTTTAGTGTTTCTGGGGCTACGCTCACTAGATTCTTTAGTCTTCA
TTTTCTCTTCCCCTTT-ATTTTAGCAGTTTTAGTTGGGGTTCATTTAGTA
TATTTACATGTAGAGGGGTCAA-ATAGTCCTGTGGG-GTCTAAGTCTCCT
GTGGATGATGTCGTTTTTCATGTTTATTATACATCCAAGGATTGATATGG
AATAGTAATTACGCTTATGTTATTGAGTATTATTGTGTATT---TAGCGC
CTAATCTATTGGGCGACCCAGAAAATTTTATTCAAGCCAATTCATTGGTG
ACCCCAGTGCACATTCAACCTGAGTGATATTTTTTATTTGCCTATGCAAT
CTTGCGTTCAATACCAAATAAACTTGGGGGGGTTGTGGCTATGTTTTTTA
GTATATTAGTTTTATTTATTTTC---------------------------
--------------------------------------------------
--------------------------------------------------
--------------------------------------------------
--------------------------------------------------
----
'Siderastrea_stellata_-_JN600497'              
--------------------------------------------------
--------------------------------------------------
-------------------------------------------GGGTGTT
TTTTGTCCATGCATTATTGTGCAGAGGTCGGTTTGGCTTTTGCATCCGTG
GGACATATTATGCGTGATGTGAACTATGGGTTTTTATTAAGATATTTTCA
TGCCAATGGGGCTTCTTTGTTTTTTTTGTGTCTCTATCTTCATATTGGGA
GAAGTTTGTATTATGGGGGTTATTCGAACGCCCCGG-TTTGGCGAGTTGG
GATCGTAATATTTCTTTTGACGATGGCGACGGCTTTTATGGGCTATGTGT
TACC-TTGA-GGTCAAATGTCTTTTTGGGGGGCAACAGTTATTACAAATC
TATTGTCCGCTCTTCCTTATGTGGGGACAGATGTTGTGCAATGAGTTTGA
GGGGGGTTTAGTGTTTCTGGGGCTACGCTCACTAGATTCTTTAGTCTTCA
TTTTCTCTTCCCCTTT-ATTTTAGCAGTTTTAGTTGGGGTTCATTTAGTA
TATTTACATGTAGAGGGGTCAA-ATAGTCCTGTGGG-GTCTAAGTCTCCT
GTGGATGATGTCGTTTTTCATGTTTATTATACATCCAAGGATTGATATGG
AATAGTAATTACGCTTATGTTATTGAGTATTATTGTGTATT---TAGCGC
CTAATCTATTGGGCGACCCAGAAAATTTTATTCAAGCCAATTCATTGGTG
ACCCCAGTGCACATTCAACCTGAGTGATATTTTTTATTTGCCTATGCAAT
CTTGCGTTCAATACCAAATAAACTTGGGGGGGTTGTGGCTATGTTTTTTA
GTATATTAGTTTTATTTATTTTC---------------------------
--------------------------------------------------
--------------------------------------------------
--------------------------------------------------
--------------------------------------------------
----
'Siderastrea_stellata_-_JN600498'              
--------------------------------------------------
--------------------------------------------------
-------------------------------------------GGGTGTT
TTTTGTCCATGCATTATTGTGCAGAGGTCGGTTTGGCTTTTGCATCCGTG
GGACATATTATGCGTGATGTGAACTATGGGTTTTTATTAAGATATTTTCA
TGCCAATGGGGCTTCTTTGTTTTTTTTGTGTCTCTATCTTCATATTGGGA
GAAGTTTGTATTATGGGGGTTATTCGAACGCCCCGG-TTTGGCGAGTTGG
GATCGTAATATTTCTTTTGACGATGGCGACGGCTTTTATGGGCTATGTGT
TACC-TTGA-GGTCAAATGTCTTTTTGGGGGGCAACAGTTATTACAAATC
TATTGTCCGCTCTTCCTTATGTGGGGACAGATGTTGTGCAATGAGTTTGA
GGGGGGTTTAGTGTTTCTGGGGCTACGCTCACTAGATTCTTTAGTCTTCA
TTTTCTCTTCCCCTTT-ATTTTAGCAGTTTTAGTTGGGGTTCATTTAGTA
TATTTACATGTAGAGGGGTCAA-ATAGTCCTGTGGG-GTCTAAGTCTCCT
GTGGATGATGTCGTTTTTCATGTTTATTATACATCCAAGGATTGATATGG
AATAGTAATTACGCTTATGTTATTGAGTATTATTGTGTATT---TAGCGC
CTAATCTATTGGGCGACCCAGAAAATTTTATTCAAGCCAATTCATTGGTG
ACCCCAGTGCACATTCAACCTGAGTGATATTTTTTATTTGCCTATGCAAT
CTTGCGTTCAATACCAAATAAACTTGGGGGGGTTGTGGCTATGTTTTTTA
GTATATTAGTTTTATTTATTTTC---------------------------
--------------------------------------------------
--------------------------------------------------
--------------------------------------------------
--------------------------------------------------
----
'Sphenopus_marsupialis_-_AB441362'             
--------------------------------------------------
--------------------------------------------------
----------------------------------------ACAGGGATTT
TTCTGTCAATGCACTATTGCGCAGATGTAAGTTTGGCCTTCGCCTCCGTG
GGCCACATTATGCGCGATGTTAATTATGGCTTTTTACTAAGATACTTACA
TGCCAATGGGGCCTCCATGTTTTTCCTATGCGTCTATCTCCATATAGGTA
GGGGATTATATTATGGGAGCTATTCACGAATTGAGG-TTTGGAATGTTGG
TGTTATAATATATGTATTGATGATGGCCACAGCTTTTATCGGATACGTTT
TACC-TTGG-GGCCAAATGTCTTTCTGGGGCGCCACGGTAATTACTAACT
TACTGTCAGCCATTCCTTATATTGGGACAGATATTGTCCAATGGGTTTGG
GGAGGATTTAGTGTTTCTAACGCCACACTTAATCGGTTCTTCAGCCTCCA
TTACCTATTCCCCTTTG-TTCTAGCGGCTTTGGCCATGGTCCACTTGATA
TGTTTACATGTTGAGGGGTCTA-ATAATCCTATCGGGGTTAAA-TCTGAC
ATCGATAAAGTCTCCTTCCATGTTTATTATACATCTAAGGATTGATATGG
TATAGTTGTATTTGCGGTGGTATTGAGTGCCATTGTGTACA---TCGCCC
CCAATTTGTTAGGGGACCCGGAAAATTTCATCCAGGCCAACCCCTTGGTA
ACTCCCGTCCATATTCAACCAGAGTGGTACTTTTTATTCGCCTATGCCAT
ATTGCGTTCAATTCCCAATAAGTTAGGGGGGGTTGTGGCCATGTTCTCTA
GTTTTTTGATATTATTTTTAATG---------------------------
--------------------------------------------------
--------------------------------------------------
--------------------------------------------------
--------------------------------------------------
----
'Stephanocoenia_michelinii_-_AB441313'         
--------------------------------------------------
--------------------------------------------------
----------------------------------------ACGGGGTGCT
TTTTGTCCATGCATTATTGTGCAGAGGTTGGTTTGGCTTTTGCATCGGTG
GGACATATTATGCGTGATGTAAACTATGGGTTTTTATTGAGATATTTTCA
TGCTAATGGGGCTTCTCTGTTTTTTTTGTGTCTCTATCTTCATATTGGGA
GAAGTTTGTATTATGGGGGTTATTCGAAAGCCCCGG-TTTGGCGAGTTGG
TATCGTAATACTTCTTTTGACGATGGCGACGGCTTTTATGGGTTATGTGT
TGCC-TTGA-GGTCAAATGTCTTTTTGGGGGGCGACAGTTATTACAAATC
TATTGTCCGCTCTTCCTTATGTGGGGACAGATGTTGTGCAATGAGTTTGA
GGGGGGTTTAGTGTTTCTGGGGCAACGCTCACTAGGTTTTTTAGTCTTCA
CTTTCTCTTCCCCTTT-CTTTTAGTAGTTTTAGTCGGGGTTCATATAATA
TACTTACATGTAGAGGGGTCAA-ATAGTCCTGTAGG-GTCTAAGTCCCCT
GTGGATAATGTGGTTTTTCATGTTTATTATACATCCAAGGATTGATATGG
AATAGTGGTTACGTTTATGTTATTGAGTATTATTGTGTATT---TGGCGC
CTAATCTATTGGGCGACCCAGAAAATTTTATTCAAGCCAATTCATTGGTG
ACTCCAGTACACATTCAGCCTGAGTGATATTTTTTATTTGCTTATGCAAT
TTTGCGTTCAATACCGAATAAACTCGGGGGGGTTGTGTGTATGTTTTTTA
GTATCTTAATTTTATTCTTTTTT---------------------------
--------------------------------------------------
--------------------------------------------------
--------------------------------------------------
--------------------------------------------------
----
'Stephanocoenia_michelinii_-_AB441314'         
--------------------------------------------------
--------------------------------------------------
----------------------------------------ACGGGGTGCT
TTTTGTCCATGCATTATTGTGCAGAGGTTGGTTTGGCTTTTGCATCGGTG
GGACATATTATGCGTGATGTAAACTATGGGTTTTTATTGAGATATTTTCA
TGCTAATGGGGCTTCTCTGTTTTTTTTGTGTCTCTATCTTCATATTGGGA
GAAGTTTGTATTATGGGGGTTATTCGAAAGCCCCGG-TTTGGCGAGTTGG
TATCGTAATACTTCTTTTGACGATGGCGACGGCTTTTATGGGTTATGTGT
TGCC-TTGA-GGTCAAATGTCTTTTTGGGGGGCGACAGTTATTACAAATC
TATTGTCCGCTCTTCCTTATGTGGGGACAGATGTTGTGCAATGAGTTTGA
GGGGGGTTTAGTGTTTCTGGGGCAACGCTCACTAGGTTTTTTAGTCTTCA
CTTTCTCTTCCCCTTT-CTTTTAGTAGTTTTAGTCGGGGTTCATATAATA
TACTTACATGTAGAGGGGTCAA-ATAGTCCTGTAGG-GTCTAAGTCCCCT
GTGGATAATGTGGTTTTTCATGTTCATTATACATCCAAGGATTGATATGG
AATAGTGGTTACGTTTATGTTATTGAGTATTATTGTGTATT---TGGCGC
CTAATCTATTGGGCGACCCAGAAAATTTTATTCAAGCCAATTCATTGGTG
ACTCCAGTACACATTCAGCCGGAGTGATATTTTTTATTTGCTTATGCAAT
TTTGCGTTCAATACCGAATAAACTCGGGGGGGTTGTGTGTATGTTTTTTA
GTATCTTAATTTTATTCTTTTTT---------------------------
--------------------------------------------------
--------------------------------------------------
--------------------------------------------------
--------------------------------------------------
----
'Stichodactyla_sp._BZStic_-_AB441360'          
--------------------------------------------------
--------------------------------------------------
----------------------------------------ACAGGAATAT
TTTTGGCAATGCATTATTGCGCGGACGTAAGCTTAGCCTTTGCTTCAGTG
GACCATATTATGCGTGATGTTAATTATGGATTTTTATTAAGGTACTTTCA
CGCTAATGGGGGCTCTATGTTTTTTTTATGTCTTTATATGCATATTGGTC
GAGGGCTATATTATGGAAGTTATTCTAAAGTTGAAG-TTTGGAATGTTGG
TGTTGTACTATTAATATTGACAATGGCAACGGCTTTCATTGGATACGTTT
TACC-TTGG-GGACAAATGTCCTTTTGGGGCGCGACAGTTATTACTAATT
TATTATCTGCAATCCCTTATGTAGGCACAGATATTGTTCAATGGGTGTGG
GGAGGATTTAGTGTATCTAATGCTACACTTAATCGCTTTTTCAGCCTTCA
TTATTTATTTCCTTTTC-TTTTAGCGGCTTTGGCGGCCGTGCATTTAATT
TGTTTACATGTTGATGGCTCTA-ATAATCCTATTGGAGTAAGA-TCGGAC
CTTGATAAAGTGTCCTTTCATGTCTATTATACATCAAAAGATTGGTATGG
TATAGTGGCGTTCGCAGTGTTTTTTTGCTCTCTTGTGTACT---TGGCCC
CTAATTTATTAGGAGACCCTGAGAATTTTATTCAGGCTAATCCTTTGGTA
ACTCCAGTGCACATTCAACCAGAGTGGTATTTTTTATTTGCCTACGCTAT
ATTACGTTCTATTCCTAATAAATTGGGAGGGGTGGTAGCTATGTTTGCTA
GTCTTTTAGTATTATTTTTACTC---------------------------
--------------------------------------------------
--------------------------------------------------
--------------------------------------------------
--------------------------------------------------
----
'Stylocoeniella_guentheri_-_AB441310'          
--------------------------------------------------
--------------------------------------------------
----------------------------------------ACGGGGTGTT
TTTTGTCTATGCATTATTGTTCTGATGTTAATTTTGCTTTTGTTTCAATT
GGTCATATTATGCGAGATGTTAATTATGGGTTTTTATTAAGATATCTTCA
TGCCAACGGTGCTTCTTTGTTTTTTTTTTGTCTTTATGTTCATATTGGTC
GAGGTTTATATTATGGGGGGTATTTAAAATTTCATG-TTTGAAGCATTGG
AGTTGTTATTTTTTTATTTACAATGGCTATCGCTTTTATGGGCTATGTTT
TGCC-TTGA-GGACAAATGTCTTTTTGAGGGGCAACTGTAATAACTAATT
TATTATCTGCCATTCCTTATTTTGGGGTTGATATTGTTCAGTGAGTGTGA
GGCGGGTTTAGTGTTTCTGGTGCAACATTAAATCGGTTTTTTAGTGTACA
TTTTTTACTTCCTTTTA-TTTTAGTTTTTCTTGTTATTCTTCATTTAGTT
TATTTACATGTTGATGGGTCTAAT-AATTCAACAGG-ATTAAGCTCTTCA
ACGGACGGAGTTTCATTCCATACTTTTTATACATCCAAAGATTTTTTTGG
GTTTTTTTTTCTTTTTTTTTTATTTTGTTTTTTTGTTTTTT---TTTTGC
CAAATTTGCTAGGAGATGCTGAAAATTTTATTCAAGCTAATTCTTTGGTT
ACTCCGGTTCATATTCAACCAGAATGATATTTTTTATTTGCTTATGCAAT
ATTGCGCTCTATACCAAATAAATTAGGTGGGGTTATTGCTATGTTTTGTA
GTATTTTTATTTTATTTTTTTTA---------------------------
--------------------------------------------------
--------------------------------------------------
--------------------------------------------------
--------------------------------------------------
----
'Stylophora_pistillata_-_AB441316'             
--------------------------------------------------
--------------------------------------------------
----------------------------------------ACTGGGTGTT
TTTTGTCTATGCATTATTGTTCTGATGTTAATTTTGCTTTTGCTTCAATT
GGTCATATCATGCGAGATGTTAATTATGGGTTTTTATTAAGATATCTTCA
TGCTAACGGTGCTTCTTTGTTTTTTTTTTGTCTTTATGTTTATATTGGTC
GAAGTTTATATTATGGGGGGTATTTAAAATTTCATG-TTTGAAGCATTGG
AGTTGTTATTTTTTTATTAACAATGGCGATTGCCTTTATGGGCTATGTTT
TGCC-TTGG-GGACAAATGTCTTTTTGAGGGGCAACTGTAATAACTAATT
TATTGTCTGCTATTCCTTATTTTGGGATTGATATTGTTCAGTGAGTGTGA
GGCGGGTTTAGTGTTTCAAATGCAACATTAAATCGGTTTTTTAGTTTACA
TTTTTTACTTCCTTTTA-TTTTAGTTTTTCTTGTTATTCTTCATTTAGTT
TATTTACATGTTGATGGGTCTAAT-AATTCAACAGG-ATTAAATTCTTCA
ATTGACGGGGTTTCATTCCATACTTTTTATACATCAAAAGATTTTTTTGG
TTTTTTTTTTCTTTTTTTTTTATTTTGTTTTTTTGTTTTTT---TTTTGC
CAAATTTATTAGGAGATGCTGAAAATTTTATTCAAGCGAATTCTTTGGTT
ACTCCGGTTCATATTCAACCAGAATGATATTTTTTATTTGCTTATGCAAT
CTTACGTTCTATACCAAATAAATTAGGTGGGGTTATTGCAATGTTTTGTA
GTATTTTTATTTTATTTTTTTTA---------------------------
--------------------------------------------------
--------------------------------------------------
--------------------------------------------------
--------------------------------------------------
----
'Tubastraea_aurea_-_AB441320'                  
--------------------------------------------------
--------------------------------------------------
----------------------------------------ACAGGGTGTT
TTTTGTCCATGCATTATTGTGCAGAGGTTGGTTTGGCTTTTGCATCGGTG
GGACATATTATGCGCGATGTTAACTATGGGTTTTTATTAAGATCTTTTCA
TGCTAATGGGGCATCTCTGTTTTTTTTGTGTCTTTATCTTCATATTGGGA
GAGGTTTGTATTATGGGAGTTATACGAAAGGCCCGG-TTTGGGGAGTTGG
TGTCGTAATATTTCTTTTGACGATGGCGACGGCTTTTATGGGTTATGTGT
TACC-TTGA-GGTCAAATGTCTTTTTGGGGGGCTACAGTTATTACAAATC
TATTGTCCGCTCTTCCCTATGTGGGGACCGACATTGTGCAATGGGTTTGA
GGAGGTTTTAGTGTCTCTGGGGCTACGCTTACTAGGTTTTATAGTCTTCA
TTTTCTCTTTCCCTTT-ATTTTAGCAGTTTTAGCCGGGGTTCATATAGTG
TATTTACATGTAGAGGGGTCAA-ATAGTCCTGTGGG-GTCTAAGTCCCCT
GTGGACAATGTGGTTTTTCATGTTTATTATACATCCAAGGATGCATATGG
AATGGCAGTTACGCTTATGCTCTTTAGTGTTATTGTGTATC---TGGCGC
CAAATCTATTAGGTGACCCAGAAAATTTTATTCAAGCCAACTCATTGGTG
ACTCCAGTGCACATTCAGCCTGAGTGATATTTTTTATTTGCTTATGCAAT
CTTGCGCTCAATACCGAATAAACTCGGGGGAGTTGTGGCTATGTTTTTTA
GCATATTAATATTATTTGTTTTT---------------------------
--------------------------------------------------
--------------------------------------------------
--------------------------------------------------
--------------------------------------------------
----
'Tubastraea_aurea_-_AB441321'                  
--------------------------------------------------
--------------------------------------------------
----------------------------------------ACAGGGTGTT
TTTTGTCCATGCATTATTGTGCAGAGGTTGGTTTGGCTTTTGCATCGGTG
GGACATATTATGCGCGATGTTAACTATGGGTTTTTATTAAGATCTTTTCA
TGCTAATGGGGCATCTCTGTTTTTTTTGTGTCTTTATCTTCATATTGGGA
GAGGTTTGTATTATGGGAGTTATACGAAAGGCCCGG-TTTGGGGAGTTGG
TGTCGTAATATTTCTTTTGACGATGGCGACGGCTTTTATGGGTTATGTGT
TACC-TTGA-GGTCAAATGTCTTTTTGGGGGGCTACAGTTATTACAAATC
TATTGTCCGCTCTTCCCTATGTGGGGACCGACATTGTGCAATGGGTTTGA
GGAGGTTTTAGTGTCTCTGGGGCTACGCTTACTAGGTTTTATAGTCTTCA
TTTTCTCTTTCCCTTT-ATTTTAGCAGTTTTAGCCGGGGTTCATATAGTG
TATTTACATGTAGAGGGGTCAA-ATAGTCCTGTGGG-GTCTAAGTCCCCT
GTGGACAATGTGGTTTTTCATGTTTATTATACATCCAAGGATGCATATGG
AATGGCAGTTACGCTTATGCTCTTTAGTGTTATTGTGTATC---TGGCGC
CAAATCTATTAGGTGACCCAGAAAATTTTATTCAAGCCAACTCATTGGTG
ACTCCAGTGCACATTCAGCCTGAGTGATATTTTTTATTTGCTTATGCAAT
CTTGCGCTCAATACCGAATAAACTCGGGGGAGTTGTGGCTATGTTTTTTA
GCATATTAATATTATTTGTTTTT---------------------------
--------------------------------------------------
--------------------------------------------------
--------------------------------------------------
--------------------------------------------------
----
'Tubastraea_aurea_-_AB441322'                  
--------------------------------------------------
--------------------------------------------------
----------------------------------------ACAGGGTGTT
TTTTGTCCATGCATTATTGTGCAGAGGTTGGTTTGGCTTTTGCATCGGTG
GGACATATTATGCGCGATGTTAACTATGGGTTTTTATTAAGATCTTTTCA
TGCTAATGGGGCATCTCTGTTTTTTTTGTGTCTTTATCTTCATATTGGGA
GAGGTTTGTATTATGGGAGTTATACGAAAGGCCCGG-TTTGGGGAGTTGG
TGTCGTAATATTTCTTTTGACGATGGCGACGGCTTTTATGGGTTATGTGT
TACC-TTGA-GGTCAAATGTCTTTTTGGGGGGCTACAGTTATTACAAATC
TATTGTCCGCTCTTCCCTATGTGGGGACCGACATTGTGCAATGGGTTTGA
GGAGGTTTTAGTGTCTCTGGGGCTACGCTTACTAGGTTTTATAGTCTTCA
TTTTCTCTTTCCCTTT-ATTTTAGCAGTTTTAGCCGGGGTTCATATAGTG
TATTTACATGTAGAGGGGTCAA-ATAGTCCTGTGGG-GTCTAAGTCCCCT
GTGGACAATGTGGTTTTTCATGTTTATTATACATCCAAGGATGCATATGG
AATAGCAGTTACGCTTATGCTCTTTAGTGTTATTGTGTATC---TGGCGC
CAAATCTATTAGGTGACCCAGAAAATTTTATTCAAGCCAACTCATTGGTG
ACTCCAGTGCACATTCAGCCTGAGTGATATTTTTTATTTGCTTATGCAAT
CTTGCGCTCAATACCGAATAAACTCGGGGGAGTTGTGGCTATGTTTTTTA
GCATATTAATATTATTTGTTTTT---------------------------
--------------------------------------------------
--------------------------------------------------
--------------------------------------------------
--------------------------------------------------
----
'Turbinaria_peltata_-_AB441325'                
--------------------------------------------------
--------------------------------------------------
----------------------------------------ACAGGGTGTT
TTTTGTCCATGCATTATTGTGCAGAGGTTGGTTTGGCTTTTGCATCGGTA
GGACATATTATGCGCGATGTTAACTATGGGTTTTTATTAAGATATTTTCA
TGCTAATGGGGCTTCTTTGTTTTTTTTGTGTCTCTATCTTCATATTGGGA
GAGGTTTGTATTATGGGAGTTATACGAAAGGCCCGG-TTTGGGGAGTTGG
TGTCGTAATATTTCTTTTGACGATGGCGACGGCTTTTATGGGTTATGTGT
TACC-TTGA-GGTCAAATGTCTTTTTGGGGGGCAACAGTTATTACAAATC
TATTGTCTGCTCTTCCCTATGTGGGGACCGACATTGTGCAATGGGTTTGA
GGGGGGTTTAGTGTCTCTGGGGCTACGCTCACTAGGTTTTATAGTCTTCA
TTTTCTCTTCCCCTTT-ATTTTAGCAGTTTTAGCCGGGGTTCATATAGTG
TATTTACATGTAGAGGGGTCAA-ATAGTCCTGTGGG-GTCTAAGTCCCCT
GTGGATAATGTGGTTTTTCATGTTTATTATACATCCAAGGACTTATATGG
AATAGTAGTTACGCTTATGTTCTTTAGTGTTATTGTGTATT---TGGCGC
CAAATCTATTAGGCGACCCAGAAAATTTTATTCAAGCCAATTCATTGGTG
ACCCCAGTGCACATTCAGCCCGAGTGATATTTTTTATTTGCTTATGCAAT
CTTGCGTTCAATACCGAATAAACTTGGGGGAGTTGTAGCTATGTTTTTTA
GCATATTAATATTACTTGTTTTT---------------------------
--------------------------------------------------
--------------------------------------------------
--------------------------------------------------
--------------------------------------------------
----
'Zoanthus_sp._BZgre_-_AB441361'                
--------------------------------------------------
--------------------------------------------------
----------------------------------------ACAGGAATAT
TTTTGTCAATGCACTATTGCGCAGATGTAAGTTTGGCCTTCGCTTCCGTA
GGCCACATTATGCGCGATGTTAATTATGGCTTTTTACTAAGGTACTTACA
TGCCAATGGGGCTTCCATGTTTTTCCTATGCGTCTATCTCCATATAGGTA
GGGGATTGTACTATGGGAGCTATTCACGAACTGCGG-TTTGGAATGTTGG
TGTTATAATATATGTATTGATGATGGCCACAGCTTTTATCGGATACGTTT
TACC-TTGG-GGCCAAATGTCTTTCTGGGGTGCCACAGTAATTACTAACT
TACTGTCAGCCATTCCTTATATTGGGACAGATATTGTCCAATGGGTTTGG
GGAGGATTTAGTGTTTCTAACGCCACACTTAATCGGTTCTTTAGCCTCCA
TTACCTATTCCCTTTTG-TTCTAGCAGCTTTGGCCATGGTCCACTTGATA
TGTTTACATGTTGAGGGGTCTA-ATAATCCTATCGGGGTTAAA-TCTGAT
ATCGATAAAGTCTCCTTCCATGTTTATTATACATCTAAGGATTGATATGG
TATAGTTGCATTTGCGGTGGTATTGAGTGCCATTGTGTACA---TCGCCC
CCAATTTGTTAGGGGACCCGGAAAATTTCATCCAGGCCAACCCCTTGGTA
ACTCCCGTCCATATTCAACCAGAGTGGTATTTTTTATTTGCTTATGCCAT
ATTGCGTTCAATTCCCAATAAGTTAGGGGGGGTTGTGGCCATGTTCTCTA
GTTTTTTAATATTATTTTTAATG---------------------------
--------------------------------------------------
--------------------------------------------------
--------------------------------------------------
--------------------------------------------------
----
'Acropora_humilis_-_JQ966188'                  
--------------------------------------------------
--------------------------------------------------
--------------------------------------------------
--------------------------------------------------
--------------------------------------------------
------TGGGGCTTCTCTGTTTTTTTTATGTCTTTATTTTCATATTGGGA
GAAGTTTGTATTATGGGGGTTA------AGGTCCGGGTTTGGCGAGTTGG
CATTGTGCTATTTCTTT---CGATGGCGACGGCTTTTCTGGGCTATGTGC
TACC-TTGA-GGTCAAATGTCTTTCTGGGGGGCGACGGTTATTACAAATC
TATTGTCCGCAATACCCTATGTGGGGACAGATGTTGTGCAATGAGTTTGA
GGGGGTTTTAGTGTCTCTGGGGCCACGCTCACTAGATTTTTTAGTCTGCA
CTTTCTTTTCCCCTTTAATTTTAGCAATTTTAGTTGTGGTTCATTTAATA
TTTTTACATATAGAGGGATCCAAACAATCCTGTGGG-GTCGAAGACTCCT
GTGGA---TGTGGTATTTCATGTTTATTATACATCCAAAGACTGATATGG
AATAGTGGTTACGCTTATGTTATTGAGTATAGTTGTGTATT---TAATGC
CT---TTATTGGGCGATCCAGAAAA-------------------------
--------------------------------------------------
--------------------------------------------------
--------------------------------------------------
--------------------------------------------------
--------------------------------------------------
--------------------------------------------------
--------------------------------------------------
----
'Astreopora_sp._LL-2012_-_JQ966190'            
--------------------------------------------------
--------------------------------------------------
--------------------------------------------------
--------------------------------------------------
--------------------------------------------------
------TGGGGCTTCTCTGTTTTTTTTGTGTCTTTATTTTCATATTGGGA
GAAGTTTGTATTATGGGGGTTA------AGCTCCGGGTTTGGCGAGTTGG
CATCGTGCTCTTTATTT---CGATGGCTACGGCTTTTTTGGGCTATGTGC
TACC-TTGA-GGCCAAATGTCTTTCTGGGGGGCGACGGTTATTACAAATT
TATTGTCCGCTCTCCCTTATGTGGGGACAGATGTTGTGCAATGAGTTTGG
GGGGGTTTTAGTGTTTCTGGGGCTACGCTCACTAGATTTTTTAGTCTGCA
CTTTATCTTTCCCTTTAATTTTAGCAATTTTAGTCGGGGTTCATTTAGTA
TTTTTACATGTAGAGGGGTCAAAACAATCCTGTGGG-GTCGAAGTCCCCT
GTGGA---TGTCGTTTTTCATGTTTATTATACATCCAAGGATTGATATGG
AATGGTGGTTACGCTTATGTTATTGAGTATTATTGTGTATT---TAGCGC
CT---TTATTGGGCGATCCAGAAAA-------------------------
--------------------------------------------------
--------------------------------------------------
--------------------------------------------------
--------------------------------------------------
--------------------------------------------------
--------------------------------------------------
--------------------------------------------------
----
'Cyphastrea_serailia_-_JQ966170'               
--------------------------------------------------
--------------------------------------------------
--------------------------------------------------
--------------------------------------------------
--------------------------------------------------
------CGGTGCTTCTTTGTTTTTTTTTTGTCTTTATGTTCATATTGGAC
GGGGGCTATATTACGGGGGGTA------GTTTCATGGTTTGGAGTGTTGG
GGTTTTGCTTTTTTTAT---CTATGGCGACCGCTTTTATGGGTTATGTTT
TGCC-TTGG-GGCCAAATGTCTTTTTGGGGTGCGACTGTTATTACGAATT
TATTATCTGCAATACCCTATTTTGGGGTGGATATTGTTCAATGGGTTTGA
GGTGGCTTTAGTGTTTCTGGGGCGACATTTAATCGGTTTTTTAGTTTGCA
TTTCTTGCTTCCTTTTAATTTTGGCCTTTCTTGCTATTATTCATTTAGTT
TATTTACATGTTGATGGGTCAAAACAATCCTGTTGG-CTTAAACTCTTCG
ATGGA---TGTTTCTTTTCATACTTTTTATACTTCGAAAGATCTTTTTGG
TTTCTTTTTTTTATTTTTTTTATTTTTTTTTTTTGTTTTTT---TTTGGC
CT---TTCTTAGGAGACGCAGAGAA-------------------------
--------------------------------------------------
--------------------------------------------------
--------------------------------------------------
--------------------------------------------------
--------------------------------------------------
--------------------------------------------------
--------------------------------------------------
----
'Cyphastrea_serailia_-_JQ966171'               
--------------------------------------------------
--------------------------------------------------
--------------------------------------------------
--------------------------------------------------
--------------------------------------------------
------CGGTGCTTCTTTGTTTTTTTTTTGTCTTTATGTTCATATTGGAC
GGGGGCTATATTACGGGGGGTA------GTTTCATGGTTTGGAGTGTTGG
GGTTTTGCTTTTTTTAT---CTATGGCGACCGCTTTTATGGGTTATGTTT
TGCC-TTGG-GGCCAAATGTCTTTTTGGGGTGCGACTGTTATTACGAATT
TATTATCTGCAATACCCTATTTTGGGGTGGATATTGTTCAATGGGTTTGA
GGTGGCTTTAGTGTTTCTGGGGCGACATTCAATCGGTTTTTTAGTTTGCA
TTTCTTGCTTCCTTTTAATTTTGGCCTTTCTTGCTATTATTCATTTAGTT
TATTTACATGTTGATGGGTCAAAACAATCCTGTTGG-CTTAAACTCTTCG
ATGGA---TGTTTCTTTTCATACTTTTTATACTTCGAAAGATCTTTTTGG
TTTCTTTTTTTTATTTTTTTTATTTTTTTTTTTTGTTTTTT---TTTGGC
CT---TTCTTAGGAGACGCAGAGAA-------------------------
--------------------------------------------------
--------------------------------------------------
--------------------------------------------------
--------------------------------------------------
--------------------------------------------------
--------------------------------------------------
--------------------------------------------------
----
'Echinopora_lamellosa_-_JQ966169'              
--------------------------------------------------
--------------------------------------------------
--------------------------------------------------
--------------------------------------------------
--------------------------------------------------
------TGGTGCTTCTTTGTTTTTTTTTTGTCTTTATGTCCATATTGGAC
GAGGGTTATATTACGGGGGGTA------ATTTCATGGTTTGGAGTGTTGG
AGTTTTGCTTTTTTTAT---CTATGGCGACCGCTTTTATGGGTTATGTTT
TGCC-TTGG-GGCCAAATGTCTTTTTGGGGTGCGACTGTTATTACGAATT
TATTATCCGCAATACCCTATTTTGGGGTGGATATTGTTCAGTGGGTTTGA
GGTGGTTTTAGTGTTTCTGGGGCTACATTTAATCGGTTTTTTAGTTTGCA
TTTCTTGCTTCCTTTTAATTTTAGCCTTTCTTGCTATTATTCATTTAGTT
TATTTACATGTTGATGGGTCAAAACAATCCTGTCGG-CTTAAACTCTTCG
ATGGA---TGTTTCTTTTCATACTTTTTATACTTCGAAAGATCTTTTTGG
TTTCTTTTTTTTATTTTTTTTATTTTTTTTTTTTGTTTTTT---TTTGGC
CT---TTCTTAGGAGACGCAGAGAA-------------------------
--------------------------------------------------
--------------------------------------------------
--------------------------------------------------
--------------------------------------------------
--------------------------------------------------
--------------------------------------------------
--------------------------------------------------
----
'Favia_rotumana_-_JQ966168'                    
--------------------------------------------------
--------------------------------------------------
--------------------------------------------------
--------------------------------------------------
--------------------------------------------------
------TGGTGCTTCTTTGTTTTTTTTTTGTCTTTATATTCATATTGGAC
GAGGGTTATATTACGGGGGGTA------ATTTCATGGTTTGGAGTGTTGG
GGTTTTGCTTTTTTTAT---CTATGGCGACCGCTTTTATGGGTTATGTTT
TGCC-TTGG-GGCCAAATGTCTTTTTGGGGTGCGACTGTTATTACGAATT
TATTATCTGCAATACCCTATTTTGGGGTGGATATTGTTCAATGGGTTTGG
GGTGGTTTTAGTGTTTCTGGGGCTACATTTAATCGGTTTTTTAGTTTGCA
CTTCTTGCTTCCTTTTAATTTTGGCCTTTCTTGCTATTATTCATTTAGTT
TATTTACATGTTGATGGGTCAAAACAATCCTGTCGG-CTTAAACTCTTCG
ATGGA---TGTTTCTTTTCATACTTTTTATACTTCGAAAGATCTTTTTGG
TTTCTTTTTTTTATTTTTTTTATTTTTTTTTTTTGTTTTTT---TTTGGC
CT---TTCTTAGGAGACGCAGAGAA-------------------------
--------------------------------------------------
--------------------------------------------------
--------------------------------------------------
--------------------------------------------------
--------------------------------------------------
--------------------------------------------------
--------------------------------------------------
----
'Faviidae_sp._LL-2012_-_JQ966162'              
--------------------------------------------------
--------------------------------------------------
--------------------------------------------------
--------------------------------------------------
--------------------------------------------------
------TGGTGCTTCTTTGTTTTTTTTTTGTCTTTATATTCATATTGGAC
GAGGGTTATATTACGGGGGGTA------ATTTCATGGTTTGGAGTGTTGG
AGTTTTGCTTTTTTTAT---CTATGGCGACCGCTTTTATGGGTTATGTTT
TGCC-TTGG-GGCCAAATGTCTTTTTGGGGTGCGACTGTTATTACGAATT
TATTATCTGCAATACCCTATTTTGGGGTGGATATTGTTCAATGGGTTTGA
GGTGGTTTTAGTGTTTCTGGGGCTACATTTAATCGGTTTTTTAGTTTGCA
TTTCTTGCTCCCTTTTAATTTTAGCCTTTCTTGCTATTATTCATTTAGTT
TATTTACATGTTGATGGGTCAAAACAATCCTGTCGG-CTTAAACTCTTCG
ATGGA---TGTTTCTTTTCATACTTTTTATACTTCGAAAGATCTTTTTGG
TTTCTTTTTTTTATTTTTTTTATTTTTTTTTTTTGTTTTTT---TTTGGC
CT---TTCTTAGGAGACGCAGAGAA-------------------------
--------------------------------------------------
--------------------------------------------------
--------------------------------------------------
--------------------------------------------------
--------------------------------------------------
--------------------------------------------------
--------------------------------------------------
----
'Favites_pentagona_-_JQ966164'                 
--------------------------------------------------
--------------------------------------------------
--------------------------------------------------
--------------------------------------------------
--------------------------------------------------
------TGGTGCTTCTTTGTTTTTTTTTTGTCTTTATATTCATATTGGAC
GAGGGTTATATTACGGGGGGTA------ATTTCATGGTTTGGAGTGTTGG
AGTTTTGCTTTTTTTAT---CTATGGCGACCGCTTTTATGGGTTATGTTT
TGCC-TTGG-GGCCAAATGTCTTTTTGGGGTGCGACTGTTATTACGAATT
TATTATCTGCAATACCCTATTTTGGGGTGGATATTGTTCAATGGGTTTGA
GGTGGTTTTAGCGTTTCTGGGGCTACATTTAATCGGTTTTTTAGTTTGCA
TTTCTTGCTTCCTTTTAATTTTAGCCTTTCTTGCTATTATTCATTTAGTT
TATTTACATGTTGATGGGTCAAAACAATCCTGTCGG-CTTAAACTCTTCG
ATGGA---TGTTTCTTTTCATACTTTTTATACTTCGAAAGATCTTTTTGG
TTTCTTTTTTTTGTTTTTTTTATTTTTTTTTTTTGTTTTTT---TTTGGC
CT---TTCTTAGGAGACGCAGAGAA-------------------------
--------------------------------------------------
--------------------------------------------------
--------------------------------------------------
--------------------------------------------------
--------------------------------------------------
--------------------------------------------------
--------------------------------------------------
----
'Galaxea_astreata_-_JQ966184'                  
--------------------------------------------------
--------------------------------------------------
--------------------------------------------------
--------------------------------------------------
--------------------------------------------------
------TGGAGCCTCTCTGTTTTTTTTGTGTCTCTATCTTCATATTGGGA
GAAGTTTGTATTATGGGGGTTA------AGCCCCGGGTTTGGCGAGTTGG
TATCGTGCTACTTCTTT---CGATGGCAACGGCTTTTTTGGGTTATGTGT
TACC-TTGA-GGTCAAATGTCTTTTTGGGGGGCGACAGTTATTACAAATC
TATTGTCCGCTCTTCCCTATGTGGGGACAGATGTTGTGCAATGAGTTTGG
GGGGGGTTTAGTGTTTCTGGGGCTACGCTCACTAGATTTTTTAGTCTGCA
TTTTCTCTTTCCTTTTCATTTTAGTGATCTTAGTCGGGGCTCATTTAATA
TTTTTACATGTAGAGGGGTCAAAACAATCCTGTGGG-GTCGAAGTTCCCT
GTGGA---TGTCGTTTTTCATGTTTACTACACATCCAAGGATTGATATGG
AATAGTAGTTACGCTTATGTTATTAAGTATTATTGTGTATT---TGGTGC
CT---TTATTGGGGGATCCAGAAAA-------------------------
--------------------------------------------------
--------------------------------------------------
--------------------------------------------------
--------------------------------------------------
--------------------------------------------------
--------------------------------------------------
--------------------------------------------------
----
'Galaxea_fascicularis_-_JQ966165'              
--------------------------------------------------
--------------------------------------------------
--------------------------------------------------
--------------------------------------------------
--------------------------------------------------
------TGGTGCTTCTTTGTTTTTTTTTTGTCTTTATATTCATATTGGAC
GAGGGTTATATTACGGGGGGTA------ATTTCATGGTTTGGAGTGTTGG
AGTTTTGCTTTTTTTAT---CTATGGCGACCGCTTTTATGGGTTATGTTT
TGCC-CTGG-GGCCAAATGTCTTTTTGGGGCGCGACTGTTATTACGAATT
TATTATCTGCAATACCCTATTTTGGGGTGGATATTGTTCAATGGGTTTGA
GGGGGTTTTAGTGTTTCTGGGGCTACATTTAATCGGTTTTTTAGTTTGCA
TTTCTTGCTCCCTTTTAATTTTAGCCTTTCTTGCTATTATTCATTTAGTT
TATTTACATGTTGATGGGTCAAAACAATCCTGTCGG-CTTAAACTCTTCG
ATGGA---TGTTTCTTTTCATACTTTTTATACTTCGAAAGATCTTTTTGG
TTTCTTTTTTTTATTTTTTTTATTTTTTTTTTTTGTTTTTT---TTTGGC
CT---TTCTTAGGAGACGCAGAGAA-------------------------
--------------------------------------------------
--------------------------------------------------
--------------------------------------------------
--------------------------------------------------
--------------------------------------------------
--------------------------------------------------
--------------------------------------------------
----
'Galaxea_fascicularis_-_JQ966186'              
--------------------------------------------------
--------------------------------------------------
--------------------------------------------------
--------------------------------------------------
--------------------------------------------------
------TGGAGCCTCTCTGTTTTTTTTGTGTCTCTATCTTCATATTGGGA
GAAGTTTGTATTATGGGGGTTA------AGCCCCGGGTTTGGCGAGTTGG
TATCGTGCTACTTCTTT---CGATGGCAACGGCTTTTTTGGGTTATGTGT
TACC-TTGA-GGTCAAATGTCTTTTTGGGGGGCGACAGTTATTACAAATC
TATTGTCCGCTCTTCCCTATGTGGGGACAGATGTTGTGCAATGAGTTTGG
GGGGGGTTTAGTGTTTCTGGGGCTACGCTCACTAGATTTTTTAGTCTGCA
TTTTCTCTTTCCTTTTCATTTTAGTGATCTTAGTCGGGGCTCATTTAATA
TTTTTACATGTAGAGGGGTCAAAACAATCCTGTGGG-GTCGAAGTTCCCT
GTGGA---TGTCGTTTTTCATGTTTACTACACATCCAAGGATTGATATGG
AATAGTAGTTACGCTTATGTTATTAAGTATTATTGTGTATT---TGGTGC
CT---TTATTGGGCGATCCAGAAAA-------------------------
--------------------------------------------------
--------------------------------------------------
--------------------------------------------------
--------------------------------------------------
--------------------------------------------------
--------------------------------------------------
--------------------------------------------------
----
'Goniopora_sp._LL-2012_-_JQ966181'             
--------------------------------------------------
--------------------------------------------------
--------------------------------------------------
--------------------------------------------------
--------------------------------------------------
------TGGGGCTTCTCTGTTTTTTTTATGTCTTTATCTTCATATTGGGA
GAGGTTTGTATTATGGGAGTTA------AGCCCCGGGTTTGGCGAGTTGG
TGTCGTGCTATTTCTTT---CGATGGCGACGGCTTTTATGGGTTATGTGT
TACC-TTGG-GGTCAAATGTCTTTTTGGGGAGCGACAGTTATTACAAATC
TATTGTCGGCTCTGCCCTATGTGGGGACCGATATTGTGCAATGAGTTTGA
GGGGGGTTTAGTGTCTCTGGGGCTACGCTTACTAGATTCTTTAGTCTCCA
TTTTCTCTTCCCCTTTCATTTTAGTCGTTTTGGGGGTAGTTCATATTGTG
TATTTACATGTCGAGGGGTCAAAACAATCCTGTGGG-GTCGAAGTCCCCT
GTGGAT---GTGGTTTTTCATGTTTACTATACATCAAAGGATTGATATGG
AATGGTGGTTGCGCTTATGTCATTGAGTGTTGTTGTGTATT---TGGCGC
C---TTTATTAGGCGACCCAGAAAA-------------------------
--------------------------------------------------
--------------------------------------------------
--------------------------------------------------
--------------------------------------------------
--------------------------------------------------
--------------------------------------------------
--------------------------------------------------
----
'Goniopora_stutchburyi_-_JQ966180'             
--------------------------------------------------
--------------------------------------------------
--------------------------------------------------
--------------------------------------------------
--------------------------------------------------
------TGGGGCTTCTCTGTTTTTTTTATGTCTTTATCTTCATATTGGGA
GAGGTTTGTATTATGGGAGTTA------AGCCCCGGGTTTGGGGAGTTGG
TGTCGTGCTATTTCTTT---CGATGGCGACGGCTTTTATGGGCTATGTGT
TACC-TTGG-GGTCAAATGTCTTTTTGGGGAGCGACAGTTATTACAAATC
TATTGTCGGCTCTGCCCTATGTGGGGACCGATATTGTGCAATGAGTTTGA
GGGGGGTTTAGTGTCTCTGGGGCTACGCTTACTAGATTCTTTAGTCTCCA
TTTTCTCTTTCCCTTTCATTTTAGTCGTTTTGGGTGTAGTTCATATTGTG
TATTTACATGTCGAGGGGTCAAAACAATCCTGTGGG-GTCGAAGTCCCCT
GTGGAT---GTGGTTTTTCATGTGTACTATACATCAAAGGATTGATATGG
AATGGTGGTTGCGCTTATGTTATTGAGTGTTGTTGTGTATT---TGGCGC
C---TTTATTAGGCGACCCAGAAAA-------------------------
--------------------------------------------------
--------------------------------------------------
--------------------------------------------------
--------------------------------------------------
--------------------------------------------------
--------------------------------------------------
--------------------------------------------------
----
'Hydnophora_exesa_-_JQ966163'                  
--------------------------------------------------
--------------------------------------------------
--------------------------------------------------
--------------------------------------------------
--------------------------------------------------
------TGGTGCTTCTTTGTTTTTTTTTTGTCTTTATATTCATATTGGAC
GAGGGTTATATTACGGGGGGTA------ATTTCATGGTTTGGAGTGTTGG
AGTTTTGCTTTTTTTAT---CTATGGCGACCGCTTTTATGGGTTATGTTT
TGCC-TTGG-GGCCAAATGTCTTTTTGGGGTGCGACTGTTATTACGAATT
TATTATCTGCAATACCCTATTTTGGGGTGGATATTGTTCAATGGGTTTGA
GGTGGTTTTAGTGTTTCTGGGGCTACATTTAATCGGTTTTTTAGTTTGCA
TTTCTTGCTTCCTTTTAATTTTAGCCTTTCTTGCTATTATTCATTTAGTT
TATTTACATGTTGATGGGTCAAAACAATCCTGTCGG-CTTAAACTCTTCG
ATGGA---TGTTTCTTTTCATACTTTTTATACTTCGAAAGATCTTTTTGG
TTTCTTTTTTTTATTTTTTTTATTTTTTTTTTTTGTTTTTT---TTTGGC
CT---TTCTTAGGAGACGCAGAGAA-------------------------
--------------------------------------------------
--------------------------------------------------
--------------------------------------------------
--------------------------------------------------
--------------------------------------------------
--------------------------------------------------
--------------------------------------------------
----
'Pavona_decussata_-_JQ966189'                  
--------------------------------------------------
--------------------------------------------------
--------------------------------------------------
--------------------------------------------------
--------------------------------------------------
------TGGGGCCTCTCTGTTTTTTTTGTGTCTCTACCTTCATATTGGGA
GGAGTTTGTATTATGGGGGGTA------AGCTCCGGGTTTGGCGGGTGGG
TGTCGTGCTACTACTTT---CGATGGCTACGGCTTTTTTGGGCTATGTGC
TACC-TTGA-GGCCAAATGTCTTTTTGAGGGGCGACAGTTATTACAAATT
TATTGTCTGCTCTTCCTTATGTGGGGGCAGATGTTGTGCAATGAGTTTGG
GGGGGGTTTAGTGTTTCTGGGGCGACGCTCTCTAGATTTTTTAGTCTGCA
CTTTCTCTTCCCCTTTCATTTTAGTGATTTTAGTCGGGGTTCATTTAATG
TATTTACATGTAGAAGGGTCAAGACAATCCCGTGGG-GTCGAAGTCCCCT
GTGGA---TGTTGTCTTTCATGTTTACTATACATCCAAGGATTGATATGG
AATAGTAGTCACGCTGACACTATTGAGTGTTATTGTGTATT---TGGTGC
CTC---TATTGGGCGACCCAGAGAA-------------------------
--------------------------------------------------
--------------------------------------------------
--------------------------------------------------
--------------------------------------------------
--------------------------------------------------
--------------------------------------------------
--------------------------------------------------
----
'Platygyra_daedalea_-_JQ966167'                
--------------------------------------------------
--------------------------------------------------
--------------------------------------------------
--------------------------------------------------
--------------------------------------------------
------TGGTGCTTCTTTGTTTTTTTTTTGTCTTTATATTCATATTGGAC
GAGGGTTATATTACGGGGGGTA------ATTTCATGGTTTGGAGTGTTGG
AGTTTTGCTTTTTTTAT---CTATGGCGACCGCTTTTATGGGTTATGTTT
TGCC-CTGG-GGCCAAATGTCTTTTTGGGGCGCGACTGTTATTACGAATT
TATTATCTGCAATACCCTATTTTGGGGTGGATATTGTTCAATGGGTTTGA
GGGGGTTTTAGTGTTTCTGGGGCTACATTTAATCGGTTTTTTAGTTTGCA
TTTCTTGCTCCCTTTTAATTTTAGCCTTTCTTGCTATTATTCATTTAGTT
TATTTACATGTTGATGGGTCAAAACAATCCTGTCGG-CTTAAACTCTTCG
ATGGA---TGTTTCTTTTCATACTTTTTATACTTCGAAAGATCTTTTTGG
TTTCTTTTTTTTATTTTTTTTATTTTTTTTTTTTGTTTTTT---TTTGGC
CT---TTCTTAGGAGACGCAGAGAA-------------------------
--------------------------------------------------
--------------------------------------------------
--------------------------------------------------
--------------------------------------------------
--------------------------------------------------
--------------------------------------------------
--------------------------------------------------
----
'Platygyra_sp._1_LL-2012_-_JQ966166'           
--------------------------------------------------
--------------------------------------------------
--------------------------------------------------
--------------------------------------------------
--------------------------------------------------
------TGGTGCTTCTTTGTTTTTTTTTTGTCTTTATATTCATATTGGAC
GAGGGTTATATTACGGGGGGTA------ATTTCATGGTTTGGAGTGTTGG
AGTTTTGCTTTTTTTAT---CTATGGCGACCGCTTTTATGGGTTATGTTT
TGCC-CTGG-GGCCAAATGTCTTTTTGGGGCGCGACTGTTATTACGAATT
TATTATCTGCAATACCCTATTTTGGGGTGGATATTGTTCAATGGGTTTGA
GGGGGTTTTAGTGTTTCTGGGGCTACATTTAATCGGTTTTTTAGTTTGCA
TTTCTTGCTCCCTTTTAATTTTAGCCTTTCTTGCTATTATTCATTTAGTT
TATTTACATGTTGATGGGTCAAAACAATCCTGTCGG-CTTAAACTCTTCG
ATGGA---TGTTTCTTTTCATACTTTTTATACTTCGAAAGATCTTTTTGG
TTTCTTTTTTTTATTTTTTTTATTTTTTTTTTTTGTTTTTT---TTTGGC
CT---TTCTTAGGAGACGCAGAGAA-------------------------
--------------------------------------------------
--------------------------------------------------
--------------------------------------------------
--------------------------------------------------
--------------------------------------------------
--------------------------------------------------
--------------------------------------------------
----
'Plesiastrea_versipora_-_JQ966172'             
--------------------------------------------------
--------------------------------------------------
--------------------------------------------------
--------------------------------------------------
--------------------------------------------------
------TGGTGCTTCTTTGTTTTTTTTTTGTCTTTATATTCATATTGGAC
GAGGGTTATATTACGGGGGGTA------ATTTCATGGTTTGAAGTGTTGG
AGTTATGCTTTTTTTAT---CTATGGCGACCGCTTTTATGGGTTATGTTT
TGCC-TTGG-GGCCAAATGTCTTTTTGGGGTGCGACTGTTATTACAAATT
TATTATCTGCAATACCTTATTTTGGGGTGGATATTGTTCAATGGGTTTGA
GGTGGTTTTAGTGTTTCTGGGGCTACATTCAATCGTTTTTTTAGTTTGCA
TTTTTTGCTTCCTTTTAATTTTAGTCTTTCTTGCTATTATTCATTTAGTT
TATTTACATGTTGGTGGGTCAAAACAATCCTATCGG-CTTAAATTCTTCG
ATGGA---TGTTTCTTTTCATACTTTTTATACTTCGAAAGATCTTTTTGG
TTTATTTTTTTTATTTTTTTTATTTTTTTTTTTTGTTTTTT---TTTTGC
CT---TACTTAGGAGACCCAGAAAA-------------------------
--------------------------------------------------
--------------------------------------------------
--------------------------------------------------
--------------------------------------------------
--------------------------------------------------
--------------------------------------------------
--------------------------------------------------
----
'Porites_compressa_-_JQ966175'                 
--------------------------------------------------
--------------------------------------------------
--------------------------------------------------
--------------------------------------------------
--------------------------------------------------
------TGGAGCTTCTCTGTTTTTTTTATGTCTTTATCTTCATATTGGGA
GAGGTTTGTATTATGGGAGTTA------AGCCTCGGGTTTGGCGGGTTGG
TGTCGTGCTATTTCTTT---CGATGGCGACGGCTTTTATGGGCTATGTAT
TGCC-TTGA-GGCCAAATGTCTTTTTGGGGGGCGACAGTTATTACAAATT
TATTGTCAGCTTTGCCCTATGTGGGGACCGATATTGTGCAATGAGTCTGA
GGGGGGTTTAGTGTCTCTGGGGCTACGCTTACTAGATTTTTTAGTCTTCA
TTTTCTTTTCCCCTTTCATTTTAGCCATTTTAGCTGGAGTTCATATTGTG
TATTTACATGTAGAGGGGTCAAAACAATCCTGTAGG-TTCGAAGTCTCCT
GTGGAT---GTGGTTTTTCATGTTTACTATACATCAAAGGATTGATATGG
AATAGTAGTTACGCTTATGTTATTGAGTGTTGTTGTGTATT---TGGCGC
C---TTTATTAGGCGACCCAGAAAA-------------------------
--------------------------------------------------
--------------------------------------------------
--------------------------------------------------
--------------------------------------------------
--------------------------------------------------
--------------------------------------------------
--------------------------------------------------
----
'Porites_lutea_-_JQ966173'                     
--------------------------------------------------
--------------------------------------------------
--------------------------------------------------
--------------------------------------------------
--------------------------------------------------
------TGGAGCTTCTCTGTTTTTTTTATGTCTTTATCTTCATATTGGGA
GAGGTTTGTATTATGGGAGTTA------AGCCTCGGGTTTGGCGGGTTGG
TGTCGTGCTATTTCTTT---CGATGGCGACGGCTTTTATGGGCTATGTAT
TGCC-TTGA-GGCCAAATGTCTTTTTGGGGGGCGACAGTTATTACAAATT
TATTGTCAGCTTTGCCCTATGTGGGGACCGATATTGTGCAATGAGTCTGA
GGGGGGTTTAGTGTCTCTGGGGCTACGCTTACTAGATTTTTTAGTCTTCA
TTTTCTTTTCCCCTTTCATTTTAGCCATTTTAGCTGGAGTTCATATTGTG
TATTTACATGTAGAGGGGTCAAAACAATCCTGTAGG-TTCGAAGTCTCCT
GTGGAT---GTGGTTTTTCATGTTTACTATACATCAAAGGATTGATATGG
AATAGTAGTTACGCTTATGTTATTGAGTGTTGTTGTGTATT---TGGCGC
C---TTTATTAGGCGACCCAGAAAA-------------------------
--------------------------------------------------
--------------------------------------------------
--------------------------------------------------
--------------------------------------------------
--------------------------------------------------
--------------------------------------------------
--------------------------------------------------
----
'Porites_lutea_-_JQ966174'                     
--------------------------------------------------
--------------------------------------------------
--------------------------------------------------
--------------------------------------------------
--------------------------------------------------
------TGGAGCTTCTCTGTTTTTTTTATGTCTTTATCTTCATATTGGGA
GAGGTTTGTATTATGGGAGTTA------AGCCTCGGGTTTGGCGGGTTGG
TGTCGTGCTATTTCTTT---CGATGGCGACGGCTTTTATGGGCTATGTAT
TGCC-TTGA-GGCCAAATGTCTTTTTGGGGGGCGACAGTTATTACAAATT
TATTGTCAGCTTTGCCCTATGTGGGGACCGATATTGTGCAATGAGTCTGA
GGGGGGTTTAGTGTCTCTGGGGCTACGCTTACTAGATTTTTTAGTCTTCA
TTTTCTTTTCCCCTTTCATTTTAGCCATTTTAGCTGGAGTTCATATTGTG
TATTTACATGTAGAGGGGTCAAAACAATCCTGTAGG-TTCGAAGTCTCCT
GTGGAT---GTGGTTTTTCATGTTTACTATACATCAAAGGATTGATATGG
AATAGTAGTTACGCTTATGTTATTGAGTGTTGTTGTGTATT---TGGCGC
C---TTTATTAGGCGACCCAGAAAA-------------------------
--------------------------------------------------
--------------------------------------------------
--------------------------------------------------
--------------------------------------------------
--------------------------------------------------
--------------------------------------------------
--------------------------------------------------
----
'Porites_lutea_-_JQ966177'                     
--------------------------------------------------
--------------------------------------------------
--------------------------------------------------
--------------------------------------------------
--------------------------------------------------
------TGGAGCTTCTCTGTTTTTTTTATGTCTTTATCTTCATATTGGGA
GAGGTTTGTATTATGGGAGTTA------AGCCTCGGGTTTGGCGGGTTGG
TGTCGTGCTATTTCTTT---CGATGGCGACGGCTTTTATGGGCTATGTAT
TGCC-TTGA-GGCCAAATGTCTTTTTGGGGGGCGACAGTTATTACAAATT
TATTGTCAGCTTTGCCCTATGTGGGGACCGATATTGTGCAATGAGTCTGA
GGGGGGTTTAGTGTCTCTGGGGCTACGCTTACTAGATTTTTTAGTCTTCA
TTTTCTTTTCCCCTTTCATTTTAGCCATTTTAGCTGGAGTTCATATTGTG
TATTTACATGTAGAGGGGTCAAAACAATCCTGTAGG-TTCGAAGTCTCCT
GTGGAT---GTGGTTTTTCATGTTTACTATACATCAAAGGATTGATATGG
AATAGTAGTTACGCTTATGTTATTGAGTGTTGTTGTGTATT---TGGCGC
C---TTTATTAGGCGACCCAGAAAA-------------------------
--------------------------------------------------
--------------------------------------------------
--------------------------------------------------
--------------------------------------------------
--------------------------------------------------
--------------------------------------------------
--------------------------------------------------
----
'Porites_pukoensis_-_JQ966176'                 
--------------------------------------------------
--------------------------------------------------
--------------------------------------------------
--------------------------------------------------
--------------------------------------------------
------TGGAGCTTCTCTGTTTTTTTTATGTCTTTATCTTCATATTGGGA
GAGGTTTGTATTATGGGAGTTA------AGCCTCGGGTTTGGCGGGTTGG
TGTCGTGCTATTTCTTT---CGATGGCGACGGCTTTTATGGGCTATGTAT
TGCC-TTGA-GGCCAAATGTCTTTTTGGGGGGCGACAGTTATTACAAATT
TATTGTCAGCTTTGCCCTATGTGGGGACCGATATTGTGCAATGAGTCTGA
GGGGGGTTTAGTGTCTCTGGGGCTACGCTTACTAGATTTTTTAGTCTTCA
TTTTCTTTTCCCCTTTCATTTTAGCCATTTTAGCTGGAGTTCATATTGTG
TATTTACATGTAGAGGGGTCAAAACAATCCTGTAGG-TTCGAAGTCTCCT
GTGGAT---GTGGTTTTTCATGTTTACTATACATCAAAGGATTGATATGG
AATAGTAGTTACGCTTATGTTATTGAGTGTTGTTGTGTATT---TGGCGC
C---TTTATTAGGCGACCCAGAAAA-------------------------
--------------------------------------------------
--------------------------------------------------
--------------------------------------------------
--------------------------------------------------
--------------------------------------------------
--------------------------------------------------
--------------------------------------------------
----
'Poritidae_sp._1_LL-2012_-_JQ966178'           
--------------------------------------------------
--------------------------------------------------
--------------------------------------------------
--------------------------------------------------
--------------------------------------------------
------TGGAGCTTCTCTGTTTTTTTTATGTCTTTATCTTCATATTGGGA
GAGGTTTGTATTATGGGAGTTA------AGCCTCGGGTTTGGCGAGTTGG
TGTCGTGCTATTTCTTT---CGATGGCGACGGCTTTTATGGGCTATGTGT
TACC-TTGA-GGTCAAATGTCTTTTTGGGGGGCGACAGTTATTACAAATT
TATTGTCAGCCCTGCCCTATGTGGGGACTGATATTGTGCAATGAGTTTGA
GGGGGGTTTAGTGTCTCTGGGGCTACGCTTACTAGATTTTTTAGTCTACA
TTTTCTCTTTCCCTTTCATTTTAGCCATTTTAGCTGGAGTTCATATTGTG
TATTTACATGTTGAGGGGTCAAAACAATCCTGTAGG-GTCGAAGTCCCCT
GTGGAT---GTGGTTTTTCATGTTTACTATACATCAAAGGATTGATATGG
AATAGTAGTCACGCTTATGTTATTGAGTGTTATTGTGTATT---TGGCGC
C---TTTATTAGGCGACCCAGAAAA-------------------------
--------------------------------------------------
--------------------------------------------------
--------------------------------------------------
--------------------------------------------------
--------------------------------------------------
--------------------------------------------------
--------------------------------------------------
----
'Poritidae_sp._2_LL-2012_-_JQ966179'           
--------------------------------------------------
--------------------------------------------------
--------------------------------------------------
--------------------------------------------------
--------------------------------------------------
------TGGAGCTTCTCTGTTTTTTTTATGTCTTTATCTTCATATTGGGA
GAGGTTTGTATTATGGGAGTTA------AGCCTCGGGTTTGGCGAGTTGG
TGTCGTGCTATTTCTTT---CGATGGCGACGGCTTTTATGGGCTATGTGT
TACC-TTGA-GGTCAAATGTCTTTTTGGGGGGCGACAGTTATTACAAATT
TATTGTCAGCCCTGCCCTATGTGGGGACTGATATTGTGCAATGAGTTTGA
GGGGGGTTTAGTGTCTCTGGGGCTACGCTTACTAGATTTTTTAGTCTACA
TTTTCTCTTTCCCTTTCATTTTAGCCATTTTAGCTGGAGTTCATATTGTG
TATTTACATGTTGAGGGGTCAAAACAATCCTGTAGG-GTCGAAGTCCCCT
GTGGAT---GTGGTTTTTCATGTTTACTATACATCAAAGGATTGATATGG
AATAGTAGTCACGCTTATGTTATTGAGTGTTATTGTGTATT---TGGCGC
C---TTTATTAGGCGACCCAGAAAA-------------------------
--------------------------------------------------
--------------------------------------------------
--------------------------------------------------
--------------------------------------------------
--------------------------------------------------
--------------------------------------------------
--------------------------------------------------
----
'Turbinaria_irregularis_-_JQ966182'            
--------------------------------------------------
--------------------------------------------------
--------------------------------------------------
--------------------------------------------------
--------------------------------------------------
------TGGGGCTTCTTTGTTTTTTTTGTGTCTCTATCTTCATATTGGGA
GAGGTTTGTATTATGGGAGTTA-----AGGC-CCGGGTTTGGGGAGTTGG
TGTCGTGCTATTTCTTT---CGATGGCGACGGCTTTTATGGGTTATGTGT
TACC-TTGA-GGTCAAATGTCTTTTTGGGGGGCAACAGTTATTACAAATC
TATTGTCTGCTCTTCCCTATGTGGGGACCGACATTGTGCAATGGGTTTGA
GGGGGGTTTAGTGTCTCTGGGGCTACGCTCACTAGGTTTTATAGTCTTCA
TTTTCTCTTCCCCTTTAATTTTAGCAGTTTTAGCCGGGGTTCATATAGTG
TATTTACATGTAGAGGGGTCAAAACAATCCTGTGGG-GTCGAAGTCCCCT
GTGGA---TGTGGTTTTTCATGTTTATTATACATCCAAGGACTTATATGG
AATAGTAGTTACGCTTATGTTCTTGAGTGTTATTGTGTATT---TGGCGC
CTC---TATTAGGCGACCCAGAAAA-------------------------
--------------------------------------------------
--------------------------------------------------
--------------------------------------------------
--------------------------------------------------
--------------------------------------------------
--------------------------------------------------
--------------------------------------------------
----
'Turbinaria_peltata_-_JQ966183'                
--------------------------------------------------
--------------------------------------------------
--------------------------------------------------
--------------------------------------------------
--------------------------------------------------
------TGGGGCTTCTTTGTTTTTTTTGTGTCTCTATCTTCATATTGGGA
GAGGTTTGTATTATGGGAGTTA-----AGGC-CCGGGTTTGGGGAGTTGG
TGTCGTGCTATTTCTTT---CGATGGCGACGGCTTTTATGGGTTATGTGT
TACC-TTGA-GGTCAAATGTCTTTTTGGGGGGCAACAGTTATTACAAATC
TATTGTCTGCTCTTCCCTATGTGGGGACCGACATTGTGCAATGGGTTTGA
GGGGGGTTTAGTGTCTCTGGGGCTACGCTCACTAGGTTTTATAGTCTTCA
TTTTCTCTTCCCCTTTAATTTTAGCAGTTTTAGCCGGGGTTCATATAGTG
TATTTACATGTAGAGGGGTCAAAACAATCCTGTGGG-GTCGAAGTCCCCT
GTGGA---TGTGGTTTTTCATGTTTATTATACATCCAAGGACTTATATGG
AATAGTAGTTACGCTTATGTTCTTGAGTGTTATTGTGTATT---TGGCGC
CTC---TATTAGGCGACCCAGAAAA-------------------------
--------------------------------------------------
--------------------------------------------------
--------------------------------------------------
--------------------------------------------------
--------------------------------------------------
--------------------------------------------------
--------------------------------------------------
----
'Acanthastrea_echinata_-_KJ573645'             
--------------------------------------------------
--------------------------------------------------
--------------------------------------------------
-------------------TTYAGATGCGTGTCTTGCGTTTGCTTCTATC
GGGCACATAATGCGCGATGTTAATTATGGGTTTTTATTAAGATATTTACA
TGCAAATGGTGCTTCTTTGTTTTTTTTTTGTCTTTATGTTCATATTGGAC
GAGGGTTATATTACGGGGGGTATTTGAGGTTTCATG-TTTGGAGTGTTGG
AGTTTTGCTTTTTTTATTGACTATGGCGACCGCTTTTATGGGTTATGTTT
TGCC-TTGG-GGCCAAATGTCTTTTTGGGGTGCGACTGTTATTACGAATT
TATTATCTGCAATACCATATTTTGGGGTGGATATTGTTCAATGGGTTTGA
GGTGGTTTTAGTGTTTCTGGGGCCACATTAAATCGGTTTTTTAGTTTGCA
TTTCTTGCTTCCTTTTA-TCTTAGCCTTTCTTGCTATCATTCATTTAGTT
TAT-----------------------------------------------
--------------------------------------------------
--------------------------------------------------
--------------------------------------------------
--------------------------------------------------
--------------------------------------------------
--------------------------------------------------
--------------------------------------------------
--------------------------------------------------
--------------------------------------------------
--------------------------------------------------
----
'Acanthastrea_echinata_-_KJ573646'             
--------------------------------------------------
--------------------------------------------------
--------------------------------------------------
-------------------TTTAGATGCGTGTYTTGCGTTTGCTTCTATC
GGGCACATAATGCGCGATGTTAATTATGGGTTTTTATTAAGATATTTACA
TGCAAATGGTGCTTCTTTGTTTTTTTTTTGTCTTTATGTTCATATTGGAC
GAGGGCTATATTACGGGGGGTATTTGAGGTTTCATG-TTTGGAGTGTTGG
AGTTTTGCTTTTTTTATTGACTATGGCGACCGCTTTTATGGGTTATGTTT
TGCC-TTGG-GGCCAAATGTCTTTTTGGGGTGCGACTGTTATTACGAATT
TATTATCTGCAATACCATATTTTGGGGTGGATATTGTTCAATGGGTTTGA
GGTGGTTTTAGTGTTTCTGGGGCCACATTAAATCGGTTTTTTAGTTTGCA
TTTCTTGCTTCCTTTTA-TCTTAGCCTTTCTTGCTATCATTCATTTAGTT
TAT-----------------------------------------------
--------------------------------------------------
--------------------------------------------------
--------------------------------------------------
--------------------------------------------------
--------------------------------------------------
--------------------------------------------------
--------------------------------------------------
--------------------------------------------------
--------------------------------------------------
--------------------------------------------------
----
'Acropora_cervicornis_-_KJ573647'              
--------------------------------------------------
--------------------------------------------------
--------------------------------------------------
-------------------TGCAGATGTTGGTTTGGCTTTTGCATCGGTA
GGACATATTATGCGCGATGTTAACTATGGGTTTTTATTAAGATATTTTCA
TGCTAATGGAGCTTCTCTGTTTTTTTTATGTCTTTATCTTCATATTGGGA
GAGGTTTGTATTATGGGAGTTATWCGAAAGCCTCGG-TTTGGCGAGTTGG
TGTCGTAATATTTTTTTTGACGATGGCGACGGCTTTTATGGGYTATGTAT
TACC-TTGA-GGTCAAATGTCTTTTTGGGGGGCGACAGTTATTACAAATT
TATTGTCCGCTTTGCCCTATGTGGGGACCGATATTGTGCAATGAGTCTGA
GGGGGGTTTAGTGTCTCTGGGGCTACGCTWACTAGATTTTTTAGTCTTCA
TTTTCTTTTCCCCTTTC-TTTTAGCCATTTTAGCTGGAGTTCATATTGTG
TAT-----------------------------------------------
--------------------------------------------------
--------------------------------------------------
--------------------------------------------------
--------------------------------------------------
--------------------------------------------------
--------------------------------------------------
--------------------------------------------------
--------------------------------------------------
--------------------------------------------------
--------------------------------------------------
----
'Acropora_cervicornis_-_KJ573648'              
--------------------------------------------------
--------------------------------------------------
--------------------------------------------------
-------------------TGCAGATGTTGGTTTGGCTTTTGCATCGGTA
GGACATATTATGCGCGATGTTAACTATGGGTTTTTATTAAGATATTTTCA
TGCTAATGGAGCTTCTCTGTTTTTTTTATGTCTTTATCTTCATATTGGGA
GAGGTTTGTATTATGGGAGTTATACGAAAGCCTCGG-TTTGGCGAGTTGG
TGTCGTAATATTTTTTTTGACGATGGCGACGGCTTTTATGGGCTATGTAT
TACC-TTGA-GGTCAAATGTCTTTTTGGGGGGCGACAGTTATTACAAATT
TATTGTCCGCTTTGCCCTATGTGGGGACCGATATTGTGCAATGAGTCTGA
GGGGGGTTTAGTGTCTCTGGGGCTACGCTTACTAGATTTTTTAGTCTTCA
TTTTCTTTTCCCCTTTC-TTTTAGCCATTTTAGCTGGAGTTCATATTGTG
TAT-----------------------------------------------
--------------------------------------------------
--------------------------------------------------
--------------------------------------------------
--------------------------------------------------
--------------------------------------------------
--------------------------------------------------
--------------------------------------------------
--------------------------------------------------
--------------------------------------------------
--------------------------------------------------
----
'Acropora_tenuis_-_KJ573649'                   
--------------------------------------------------
--------------------------------------------------
--------------------------------------------------
-------------------TGCAGATGTTGGTTTGGCTTTTGCATCGGTA
GGACATATTATGCGCGATGTTAACTATGGGTTTTTATTAAGATATTTTCA
TGCTAATGGAGCTTCTCTGTTTTTTTTATGTCTTTATCTTCATATTGGGA
GAGGTTTGTATTATGGGAGTTATACGAAAGCCTCGG-TTTGGCGAGTTGG
TGTCGTAATATTTCTTTTGACGATGGCGACGGCTTTTATGGGCTATGTAT
TGCC-TTGA-GGCCAAATGTCTTTTTGGGGGGCGACAGTTATTACAAATT
TATTGTCAGCTTTGCCCTATGTGGGGACCGATATTGTGCAATGAGTCTGA
GGGGGGTTTAGTGTCTCTGGGGCTACGCTTACTAGATTTTTTAGTCTTCA
TTTTCTTTTCCCCTTTC-TTTTAGCCATTTTAGCGGGAGTTCATATTGTG
TAT-----------------------------------------------
--------------------------------------------------
--------------------------------------------------
--------------------------------------------------
--------------------------------------------------
--------------------------------------------------
--------------------------------------------------
--------------------------------------------------
--------------------------------------------------
--------------------------------------------------
--------------------------------------------------
----
'Acropora_tenuis_-_KJ573650'                   
--------------------------------------------------
--------------------------------------------------
--------------------------------------------------
-------------------TGCAGATGTTGGTTTGGCTTTTGCATCGGTA
GGACATATTATGCGCGATGTTAACTATGGGTTTTTATTAAGATATTTTCA
TGCTAATGGAGCTTCTCTGTTTTTTTTATGTCTTTATCTTCATATTGGGA
GAGGTTTGTATTATGGGAGTTATACGAAAGCCTCGG-TTTGGCGAGTTGG
TGTCGTAATATTTCTTTTGACGATGGCGACGGCTTTTATGGGCTATGTAT
TGCC-TTGA-GGCCAAATGTCTTTTTGGGGGGCGACAGTTATTACAAATT
TATTGTCCGCTTTGCCCTATGTGGGGACCGATATTGTGCAATGAGTCTGA
GGGGGGTTTAGTGTCTCTGGGGCTACGCTTACTAGATTTTTTAGTCTTCA
TTTTCTTTTCCCCTTTC-TTTTAGCCATTTTAGCTGGAGTTCATATTGTG
TAT-----------------------------------------------
--------------------------------------------------
--------------------------------------------------
--------------------------------------------------
--------------------------------------------------
--------------------------------------------------
--------------------------------------------------
--------------------------------------------------
--------------------------------------------------
--------------------------------------------------
--------------------------------------------------
----
'Alveopora_japonica_-_KJ573651'                
--------------------------------------------------
--------------------------------------------------
--------------------------------------------------
-------------------TTCAGATGCGTGTCTTGCGTTTGCTTCTATT
GGACACATAATGCGGGATGTTAATTATGGGTTTTTATTAAGATATTTACA
TGCAAACGGTGCTTCTTTGTTTTTTTTTTGTCTTTATGTTCATATTGGAC
GGGGGCTATATTACGGGGGGTATTTAAAGTTTCATG-TTTGGAGTGTTGG
GGTTTTGCTTTTTTTATTGACTATGGCGACCGCTTTTATGGGTTATGTTT
TGCC-TTGG-GGCCAAATGTCTTTTTGGGGTGCGACTGTTATTACGAATT
TATTATCTGCAATACCCTATTTTGGGGTGGATATTGTTCAATGGGTTTGA
GGTGGCTTTAGTGTTTCTGGGGCGACATTAAATCGGTTTTTTAGTTTGCA
TTTCTTGCTTCCTTTTA-TTTTGGCCTTTCTTGCTATTATTCATTTAGTT
TAT-----------------------------------------------
--------------------------------------------------
--------------------------------------------------
--------------------------------------------------
--------------------------------------------------
--------------------------------------------------
--------------------------------------------------
--------------------------------------------------
--------------------------------------------------
--------------------------------------------------
--------------------------------------------------
----
'Alveopora_japonica_-_KJ573652'                
--------------------------------------------------
--------------------------------------------------
--------------------------------------------------
-------------------TTCAGATGCGTGTCCTGCRNTTGCTTCTATT
GGGCACATAATGCGCGATGTTAACTATGGGTTTTTATTAAGATATTTACA
TGCAAATGGTGCTTCTTTGTTTTTTTTTTGTCTTTATATTCATATTGGAC
GAGGGTTATATTACGGGGGGTATTTGAAATTTCATG-TTTGGAGTGTTGG
AGTTTTGCTTTTTTTATTGACTATGGCGACCGCTTTTATGGGTTATGTTT
TGCC-TTGG-GGCCAAATGTCTTTTTGGGGTGCGACTGTTATTACGAATT
TATTATCTGCAATACCCTATTTTGGGGTGGATATTGTTCAATGGGTTTGA
GGTGGTTTTAGTGTTTCTGGGGCTACATTAAATCGGTTTTTTAGTTTGCA
TTTCTTGCTCCCTTTTA-TTTTAGCCTTTCTTGCTATTATTCATTTAGTT
TAT-----------------------------------------------
--------------------------------------------------
--------------------------------------------------
--------------------------------------------------
--------------------------------------------------
--------------------------------------------------
--------------------------------------------------
--------------------------------------------------
--------------------------------------------------
--------------------------------------------------
--------------------------------------------------
----
'Astreopora_myriophthalma_-_KJ573653'          
--------------------------------------------------
--------------------------------------------------
--------------------------------------------------
-------------------CGCAGAGGTCGGTTTGGCTTTTGCATCGGTG
GGACATATTATGCGTGATGTCAACTATGGGTTTTTATTAAGATATTTTCA
TGCTAATGGGGCTTCTCTGTTTTTTTTGTGTCTTTATTTTCATATTGGGA
GAAGTTTGTATTATGGGGGTTATTTGAAAGCTCCGG-TTTGGCGAGTTGG
CATCGTAATCTTTATTTTGACGATGGCTACGGCTTTTTTGGGCTATGTGC
TACC-TTGA-GGCCAAATGTCTTTCTGGGGGGCGACGGTTATTACAAATT
TATTGTCCGCTCTCCCTTATGTGGGGACAGATGTTGTGCAATGAGTTTGG
GGGGGTTTTAGTGTTTCTGGGGCTACGCTCACTAGATTTTTTAGTCTGCA
CTTTATCTTTCCCTTT-ATCTTAGCAATTTTAGTCGGGGTTCATTTAGTA
TTT-----------------------------------------------
--------------------------------------------------
--------------------------------------------------
--------------------------------------------------
--------------------------------------------------
--------------------------------------------------
--------------------------------------------------
--------------------------------------------------
--------------------------------------------------
--------------------------------------------------
--------------------------------------------------
----
'Astreopora_myriophthalma_-_KJ573654'          
--------------------------------------------------
--------------------------------------------------
--------------------------------------------------
-------------------CGCAGAGGTCGGTTTGGCTTTTGCATCGGTG
GGACATATTATGCGTGATGTCAACTATGGGTTTTTATTAAGATATTTTCA
TGCTAATGGGGCTTCTCTGTTTTTTTTGTGTCTTTATTTTCATATTGGGA
GAAGTTTGTATTATGGGGGTTATTTGAAAGCTCCGG-TTTGGCGAGTTGG
CATCGTAATCTTTATTTTGACGATGGCTACGGCTTTTTTGGGCTATGTGC
TACC-TTGA-GGCCAAATGTCTTTCTGGGGGGCGACGGTTATTACAAATT
TATTGTCCGCTCTCCCTTATGTGGGGACAGATGTTGTGCAATGAGTTTGG
GGGGGTTTTAGTGTTTCTGGGGCTACGCTCACTAGATTTTTTAGTCTGCA
CTTTATCTTTCCCTTT-ATCTTAGCAATTTTAGTCGGGGTACATTTAGTA
TTT-----------------------------------------------
--------------------------------------------------
--------------------------------------------------
--------------------------------------------------
--------------------------------------------------
--------------------------------------------------
--------------------------------------------------
--------------------------------------------------
--------------------------------------------------
--------------------------------------------------
--------------------------------------------------
----
'Colpophyllia_natans_-_KJ573655'               
--------------------------------------------------
--------------------------------------------------
--------------------------------------------------
-------------------TTCAGATGCGTGTCTTGCGTTTGCTTCTATT
GGGCACATAATGCGCGATGTTAATTATGGGTTTTTATTAAGATATTTACA
TGCAAATGGTGCTTCTTTGTTTTTTTTTTGCCTTTATATTCATATTGGAC
GAGGGTTATATTACGGGGGGTATTTGAAATACCATG-TTTGGAGTGTTGG
AGTTTTGCTTTTTTTATTGACTATGGCGACTGCTTTTATGGGTTATGTTT
TGCC-TTGG-GGCCAAATGTCTTTTTGGGGCGCGACTGTTATTACGAATT
TATTATCTGCAATACCTTATTTTGGGGTGGATATTGTTCAATGGGTTTGA
GGTGGTTTTAGTGTTTCTGGGGCCACATTAAATCGGTTTTTTAGTTTGCA
TTTCTTGCTTCCTTTTA-TCTTAGCCTTTCTTGCTATTGTTCATTTAGTT
TAT-----------------------------------------------
--------------------------------------------------
--------------------------------------------------
--------------------------------------------------
--------------------------------------------------
--------------------------------------------------
--------------------------------------------------
--------------------------------------------------
--------------------------------------------------
--------------------------------------------------
--------------------------------------------------
----
'Colpophyllia_natans_-_KJ573656'               
--------------------------------------------------
--------------------------------------------------
--------------------------------------------------
-------------------TTCAGATGCGTGTCTTGCGTTTGCTTCTATT
GGGCACATAATGCGCGATGTTAATTATGGGTTTTTATTAAGATATTTACA
TGCAAATGGTGCTTCTTTGTTTTTTTTTTGCCTTTATATTCATATTGGAC
GAGGGTTATATTACGGGGGGTATTTGAAATACCATG-TTTGGAGTGTTGG
AGTTTTGCTTTTTTTATTGACTATGGCGACCGCTTTTATGGGTTATGTTT
TGCC-TTGG-GGCCAAATGTCTTTTTGGGGCGCGACTGTTATTACGAATT
TATTATCTGCAATACCTTATTTTGGGGTGGATATTGTTCAATGGGTTTGA
GGTGGTTTTAGTGTTTCTGGGGCCACATTAAATCGGTTTTTTAGTTTGCA
TTTCTTGCTTCCTTTTA-TCTTAGCCTTTCTTGCTATTGTTCATTTAGTT
TAT-----------------------------------------------
--------------------------------------------------
--------------------------------------------------
--------------------------------------------------
--------------------------------------------------
--------------------------------------------------
--------------------------------------------------
--------------------------------------------------
--------------------------------------------------
--------------------------------------------------
--------------------------------------------------
----
'Coscinaraea_monile_-_KJ573657'                
--------------------------------------------------
--------------------------------------------------
--------------------------------------------------
-------------------TTTTGATGCATATYTTGCATTTGCTTCAATT
GGGCATATAATGCGAGATGTTAATTATGGTTTTTTATTAAGATATTTACA
TGCAAATGGTGCTTCTTTATTTTTTTTTTGTCTTTATATTCATATTGGAC
GAGGATTATATTATGGGGGATATTTAAAATTTCATG-TTTGAAGTGTTGG
GGTTTTACTTTTTTTGTTAACTATGGCCACTGCTTTTATGGGTTATGTTT
TACC-TTGA-GGACAAATGTCTTTTTGGGGTGCAACTGTTATTACAAATT
TATTGTCTGCAATACCTTATTTTGGGGTAGATATTGTTCAATGAGTTTGA
GGTGGTTTTAGTGTTTCTGGAGCWACGTTAAATCGGTTTTTTAGTTTACA
TTTTTTACTTCCTTTTA-TTTTAGTTTTTTTTGCTATTGTACATCTKGTT
TAT-----------------------------------------------
--------------------------------------------------
--------------------------------------------------
--------------------------------------------------
--------------------------------------------------
--------------------------------------------------
--------------------------------------------------
--------------------------------------------------
--------------------------------------------------
--------------------------------------------------
--------------------------------------------------
----
'Coscinaraea_monile_-_KJ573658'                
--------------------------------------------------
--------------------------------------------------
--------------------------------------------------
-------------------TTTTGATGCATATYTTGCATTTGCTTCAATT
GGGCATATAATGCGAGATGTTAATTATGGTTTTTTATTAAGATATTTACA
TGCAAATGGTGCTTCTTTATTTTTTTTTTGTCTTTATATTCATATTGGAC
GAGGATTATATTATGGGGGATATTTAAAATTTCATG-TTTGAAGTGTTGG
GGTTTTACTTTTTTTGTTAACTATGGCCACTGCTTTTATGGGTTATGTTT
TACC-TTGA-GGACAAATGTCTTTTTGGGGTGCAACTGTTATTACAAATT
TATTGTCTGCAATACCTTATTTTGGGGTAGATATTGTTCAATGAGTTTGA
GGTGGTTTTAGTGTTTCTGGAGCTACGTTAAATCGGTTTTTTAGTTTACA
TTTTTTACTTCCTTTTA-TTTTAGTTTTTTTTGCTATTGTACATCTKGTT
TAT-----------------------------------------------
--------------------------------------------------
--------------------------------------------------
--------------------------------------------------
--------------------------------------------------
--------------------------------------------------
--------------------------------------------------
--------------------------------------------------
--------------------------------------------------
--------------------------------------------------
--------------------------------------------------
----
'Dendrogyra_cylindrus_-_KJ573659'              
--------------------------------------------------
--------------------------------------------------
--------------------------------------------------
-------------------TTTTGATGCATATYTTGCGTTTGCTTCTATT
GGGCATATAATGCGAGATGTTAACTATGGATTCTTATTAAGATATTTACA
TGCAAATGGTGCTTCTTTGTTTTTTTTTTGTCTTTATATTCATATTGGAC
GAGGGTTATATTACGGGGGGTATTTAAAATTTCATG-TTTGAAGCGTCGG
AGTTTTGCTTTTTTTATTGACTATGGCGACTGCTTTTATGGGCTATGTTT
TGCC-TTGG-GGCCAAATGTCTTTTTGAGGTGCGACTGTTATTACAAATT
TATTATCTGCAATACCTTATTTTGGGGTGGATATTGTTCAATGGGTTTGA
GGTGGTTTTAGTGTTTCTGGGGCTACATTAAATCGGTTTTTTAGTTTACA
CTTTTTGCTTCCTTTTA-TTTTAGCTTTTCTTGCTATTATTCATTTAGTT
TAT-----------------------------------------------
--------------------------------------------------
--------------------------------------------------
--------------------------------------------------
--------------------------------------------------
--------------------------------------------------
--------------------------------------------------
--------------------------------------------------
--------------------------------------------------
--------------------------------------------------
--------------------------------------------------
----
'Dendrogyra_cylindrus_-_KJ573660'              
--------------------------------------------------
--------------------------------------------------
--------------------------------------------------
-------------------TTTTGATGCATATYTTGCGTTTGCTTCTATT
GGGCATATAATGCGAGATGTTAACTATGGATTCTTATTAAGATATTTACA
TGCAAATGGTGCTTCTTTGTTTTTTTTTTGTCTTTATATTCATATTGGAC
GAGGGTTATATTACGGGGGGTATTTAAAATTTCATG-TTTGAAGCGTCGG
AGTTTTGCTTTTTTTATTGACTATGGCGACTGCTTTTATGGGCTATGTTT
TGCC-TTGG-GGCCAAATGTCTTTTTGAGGTGCGACTGTTATTACAAATT
TATTATCTGCAATACCTTATTTTGGGGTGGATATTGTTCAATGGGTTTGA
GGTGGTTTTAGTGTTTCTGGGGCTACATTAAATCGGTTTTTTAGTTTACA
CTTTTTGCTTCCTTTTA-TTTTAGCTTTTCTTGCTATTATTCATTTAGTT
TAT-----------------------------------------------
--------------------------------------------------
--------------------------------------------------
--------------------------------------------------
--------------------------------------------------
--------------------------------------------------
--------------------------------------------------
--------------------------------------------------
--------------------------------------------------
--------------------------------------------------
--------------------------------------------------
----
'Dichocoenia_stokesii_-_KJ573661'              
--------------------------------------------------
--------------------------------------------------
--------------------------------------------------
-------------------TTTTGATGCATATCTTGCGTTTGCTTCTATT
GGGCATATAATGCGAGATGTTAACTATGGATTCTTATTAAGATATTTACA
TGCAAATGGTGCTTCTTTGTTTTTTTTTTGTCTTTATATTCATATTGGAC
GAGGGTTATATTACGGGGGGTATTTAAAATTTCATG-TTTGAAGCGTCGG
AGTTGTGCTTTTTTTATTGACTATGGCGACCGCTTTTATGGGCTATGTTT
TGCC-TTGG-GGCCAAATGTCTTTTTGAGGTGCGACTGTTATTACAAATT
TATTATCTGCAATACCTTATTTTGGGGTGGATATTGTTCAATGGGTTTGA
GGTGGTTTTAGTGTTTCTGGGGCTACATTAAATCGGTTTTTTAGTTTACA
CTTTTTGCTTCCTTTTA-TTTTAGCTTTTCTTGCTATTATTCATTTAGTT
TAT-----------------------------------------------
--------------------------------------------------
--------------------------------------------------
--------------------------------------------------
--------------------------------------------------
--------------------------------------------------
--------------------------------------------------
--------------------------------------------------
--------------------------------------------------
--------------------------------------------------
--------------------------------------------------
----
'Dichocoenia_stokesii_-_KJ573662'              
--------------------------------------------------
--------------------------------------------------
--------------------------------------------------
-------------------TTTTGATGCATATYTTGCGTTTGCTTCTATT
GGGCATATAATGCGAGATGTTAACTATGGATTCTTATTAAGATATTTACA
TGCAAATGGTGCTTCTTTGTTTTTTTTTTGTCTTTATATTCATATTGGAC
GAGGGTTATATTACGGGGGGTATTTAAAATTTCATG-TTTGAAGCGTCGG
AGTTGTGCTTTTTTTATTGACTATGGCGACCGCTTTTATGGGCTATGTTT
TGCC-TTGG-GGCCAAATGTCTTTTTGAGGTGCGACTGTTATTACAAATT
TATTATCTGCAATACCTTATTTTGGGGTGGATATTGTTCAATGGGTTTGA
GGTGGTTTTAGTGTTTCTGGGGCTACATTAAATCGGTTTTTTAGTTTACA
CTTTTTGCTTCCTTTTA-TTTTAGCTTTTCTTGCTATTATTCATTTAGTT
TAT-----------------------------------------------
--------------------------------------------------
--------------------------------------------------
--------------------------------------------------
--------------------------------------------------
--------------------------------------------------
--------------------------------------------------
--------------------------------------------------
--------------------------------------------------
--------------------------------------------------
--------------------------------------------------
----
'Diploastrea_heliopora_-_KJ573663'             
--------------------------------------------------
--------------------------------------------------
--------------------------------------------------
-------------------TTYAGATGCGTGTCTTGCGTTTGCTTCTATT
GGGCACATAATGCGCGATGTTAATTATGGGTTTTTATTAAGATATTTACA
TGCAAATGGTGCTTCTTTGTTTTTTTTTTGTCTTTATATTCATATTGGAC
GAGGGTTATATTACGGGGGGCATTTGAAATTTCATG-TTTGGAGCGTTGG
GGTTTTGCTTTTTTTATTGACTATGGCGACCGCTTTTATGGGTTATGTTT
TGCC-TTGG-GGCCAAATGTCTTTTTGGGGTGCGACTGTTATTACAAATT
TATTATCTGCAATACCCTATTTTGGGGTGGATATTGTTCAATGGGTTTGA
GGCGGTTTTAGTGTTTCTGGGGCTACATTAAATCGGTTTTTTAGTTTGCA
TTTTTTGCTTCCTTTTA-TTTTAGCCTTTCTTGCTATTATTCATTTAGTC
TAT-----------------------------------------------
--------------------------------------------------
--------------------------------------------------
--------------------------------------------------
--------------------------------------------------
--------------------------------------------------
--------------------------------------------------
--------------------------------------------------
--------------------------------------------------
--------------------------------------------------
--------------------------------------------------
----
'Diploastrea_heliopora_-_KJ573664'             
--------------------------------------------------
--------------------------------------------------
--------------------------------------------------
-------------------TTYAGATGCGTGTCTTGCGTTTGCTTCTATT
GGGCACATAATGCGCGATGTTAATTATGGGTTTTTATTAAGATATTTACA
TGCAAATGGTGCTTCTTTGTTTTTTTTTTGTCTTTATATTCATATTGGAC
GAGGGTTATATTACGGGGGGCATTTGAAATTTCATG-TTTGGAGCGTTGG
GGTTTTGCTTTTTTTATTGACTATGGCGACCGCTTTTATGGGTTATGTTT
TGCC-TTGG-GGCCAAATGTCTTTTTGGGGTGCGACTGTTATTACAAATT
TATTATCTGCAATACCCTATTTTGGGGTGGATATTGTTCAATGGGTTTGA
GGCGGTTTTAGTGTTTCTGGGGCTACATTAAATCGGTTTTTTAGTTTGCA
TTTTTTGCTTCCTTTTA-TTTTAGCCTTTCTTGCTATTATTCATTTAGTC
TAT-----------------------------------------------
--------------------------------------------------
--------------------------------------------------
--------------------------------------------------
--------------------------------------------------
--------------------------------------------------
--------------------------------------------------
--------------------------------------------------
--------------------------------------------------
--------------------------------------------------
--------------------------------------------------
----
'Diploria_strigosa_-_KJ573665'                 
--------------------------------------------------
--------------------------------------------------
--------------------------------------------------
-------------------TTCAGATGCGTGTCTTGCGTTTGCTTCTATT
GGGCACATAATGCGCGATGTTAATTATGGGTTTTTATTAAGATATTTACA
TGCAAATGGTGCTTCTTTGTTTTTTTTTTGCCTTTATATTCATATTGGAC
GAGGGTTATATTACGGGGGGTATTTGAAATACCATG-TTTGGAGTGTTGG
AGTTTTGCTTTTTTTATTGACTATGGCGACTGCTTTTATGGGTTATGTTT
TGCC-TTGG-GGCCAAATGTCTTTTTGGGGCGCGACTGTTATTACGAATT
TATTATCTGCAATACCTTATTTTGGGGTGGATATTGTTCAATGGGTTTGA
GGTGGTTTTAGTGTTTCTGGGGCCACATTAAATCGGTTTTTTAGTTTGCA
TTTCTTGCTTCCTTTTA-TCTTAGCCTTTCTTGCTATTGTTCATTTAGTT
TAT-----------------------------------------------
--------------------------------------------------
--------------------------------------------------
--------------------------------------------------
--------------------------------------------------
--------------------------------------------------
--------------------------------------------------
--------------------------------------------------
--------------------------------------------------
--------------------------------------------------
--------------------------------------------------
----
'Diploria_strigosa_-_KJ573666'                 
--------------------------------------------------
--------------------------------------------------
--------------------------------------------------
-------------------TTCAGATGCGTGTCTTGCGTTTGCTTCTATT
GGGCACATAATGCGCGATGTTAATTATGGGTTTTTATTAAGATATTTACA
TGCAAATGGTGCTTCTTTGTTTTTTTTTTGCCTTTATATTCATATTGGAC
GAGGGTTATATTACGGGGGGTATTTGAAATACCATG-TTTGGAGTGTTGG
AGTTTTGCTTTTTTTATTGACTATGGCGACTGCTTTTATGGGTTATGTTT
TGCC-TTGG-GGCCAAATGTCTTTTTGGGGCGCGACTGTTATTACGAATT
TATTATCTGCAATACCTTATTTTGGGGTGGATATTGTTCAATGGGTTTGA
GGTGGTTTTAGTGTTTCTGGGGCCACATTAAATCGGTTTTTTAGTTTGCA
TTTCTTGCTTCCTTTTA-TCTTAGCCTTTCTTGCTATTGTTCATTTAGTT
TAT-----------------------------------------------
--------------------------------------------------
--------------------------------------------------
--------------------------------------------------
--------------------------------------------------
--------------------------------------------------
--------------------------------------------------
--------------------------------------------------
--------------------------------------------------
--------------------------------------------------
--------------------------------------------------
----
'Eusmilia_fastigiata_-_KJ573667'               
--------------------------------------------------
--------------------------------------------------
--------------------------------------------------
-------------------TTTTGATGCATATCTTGCGTTTGCTTCTATT
GGGCATATAATGCGAGATGTTAACTATGGATTCTTATTAAGATATTTACA
TGCAAATGGTGCTTCTTTGTTTTTTTTTTGTCTTTATATTCATATTGGAC
GAGGGTTATATTACGGGGGGTATTTAAAATTTCATG-TTTGAAGCGTCGG
AGTTGTGCTTTTTTTATTGACTATGGCGACCGCTTTTATGGGCTATGTTT
TGCC-TTGG-GGCCAAATGTCTTTTTGAGGTGCGACTGTTATTACAAATT
TATTATCTGCAATACCTTATTTTGGGGTGGATATTGTTCAATGGGTTTGA
GGTGGTTTTAGTGTTTCTGGGGCTACATTAAATCGGTTTTTTAGTTTACA
CTTTTTGCTTCCTTTTA-TTTTAGCTTTTCTTGCTATTATTCATTTAGTT
TAT-----------------------------------------------
--------------------------------------------------
--------------------------------------------------
--------------------------------------------------
--------------------------------------------------
--------------------------------------------------
--------------------------------------------------
--------------------------------------------------
--------------------------------------------------
--------------------------------------------------
--------------------------------------------------
----
'Favia_fragum_-_KJ573668'                      
--------------------------------------------------
--------------------------------------------------
--------------------------------------------------
-------------------TTYAGATGCGTGTCTTGCGTTTGCTTCTATT
GGGCACATAATGCGCGATGTTAATTATGGGTTTTTATTAAGATATTTACA
TGCAAATGGTGCTTCTTTGTTTTTTTTTTGCCTTTATATTCATATTGGAC
GAGGGTTATATTACGGGGGGTATTTGAAATACCATG-TTTGGAGTGTTGG
AGTTTTGCTTTTTTTATTGACTATGGCGACTGCTTTTATGGGTTATGTTT
TGCC-TTGG-GGCCAAATGTCTTTTTGGGGCGCGACTGTTATTACGAATT
TATTATCTGCAATACCTTATTTTGGGGTGGATATTGTTCAATGGGTTTGA
GGTGGTTTTAGTGTTTCTGGGGCCACATTAAATCGGTTTTTTAGTTTGCA
TTTCTTGCTTCCTTTTA-TCTTAGCCTTTCTTGCTATTGTTCATTTAGTT
TAT-----------------------------------------------
--------------------------------------------------
--------------------------------------------------
--------------------------------------------------
--------------------------------------------------
--------------------------------------------------
--------------------------------------------------
--------------------------------------------------
--------------------------------------------------
--------------------------------------------------
--------------------------------------------------
----
'Favia_fragum_-_KJ573669'                      
--------------------------------------------------
--------------------------------------------------
--------------------------------------------------
-------------------TTCAGATGCGTGTCTTGCGTTTGCTTCTATT
GGGCACATAATGCGCGATGTTAATTATGGGTTTTTATTAAGATATTTACA
TGCAAATGGTGCTTCTTTGTTTTTTTTTTGCCTTTATATTCATATTGGAC
GAGGGTTATATTACGGGGGGTATTTGAAATACCATG-TTTGGAGTGTTGG
AGTTTTGCTTTTTTTATTGACTATGGCGACTGCTTTTATGGGTTATGTTT
TGCC-TTGG-GGCCAAATGTCTTTTTGGGGCGCGACTGTTATTACGAATT
TATTATCTGCAATACCTTATTTTGGGGTGGATATTGTTCAATGGGTTTGA
GGTGGTTTTAGTGTTTCTGGGGCCACATTAAATCGGTTTTTTAGTTTGCA
TTTCTTGCTTCCTTTTA-TCTTAGCCTTTCTTGCTATTGTTCATTTAGTT
TAT-----------------------------------------------
--------------------------------------------------
--------------------------------------------------
--------------------------------------------------
--------------------------------------------------
--------------------------------------------------
--------------------------------------------------
--------------------------------------------------
--------------------------------------------------
--------------------------------------------------
--------------------------------------------------
----
'Favia_stelligera_-_KJ573670'                  
--------------------------------------------------
--------------------------------------------------
--------------------------------------------------
-------------------TTYAGATGCGGGTCTTGCGTTTGCTTCTATT
GGGCACATAATGCGCGATGTTAACTATGGGTTTTTATTAAGATATTTACA
TGCAAATGGTGCTTCTTTGTTTTTTTTTTGTCTTTATATTCATATTGGAC
GAGGGTTATATTATGGGGGATATTTAAAATTTCATG-TTTGGAGTGTTGG
GGTTTTGCTTTTTTTATTGACTATGGCGACCGCTTTTATGGGTTATGTTT
TGCC-TTGG-GGCCAAATGTCTTTTTGGGGTGCGACTGTTATTACGAACT
TATTATCTGCAATACCCTATTTTGGGGTAGATATTGTTCAATGGGTTTGA
GGTGGTTTTAGTGTTTCTGGGGCTACATTAAATCGGTTTTTTAGTTTGCA
TTTCTTGCTTCCTTTTA-TTTTAGCCTTTCTTGCTATTATTCACTTAGTT
TAT-----------------------------------------------
--------------------------------------------------
--------------------------------------------------
--------------------------------------------------
--------------------------------------------------
--------------------------------------------------
--------------------------------------------------
--------------------------------------------------
--------------------------------------------------
--------------------------------------------------
--------------------------------------------------
----
'Favia_stelligera_-_KJ573671'                  
--------------------------------------------------
--------------------------------------------------
[truncated: 42,774 more chars]
